# Supplementary material for: Crystal structures of [(N,N-di­methyl­amino)­meth­yl]ferrocene and (R p,R p)-bis­{2-[(di­methyl­amino)­meth­yl]ferrocen­yl}di­methyl­silane
Source: Acta Crystallogr E Crystallogr Commun. 2020 Aug 11;76(Pt 9):1437–41. doi: 10.1107/S2056989020010397 (PMC7472773; doi:10.1107/S2056989020010397)
Supplement: Supplementary file 1 [file e-76-01437-sup1.cif]

##############################################################################
#                                                                            #
# This CIF contains the data in a paper accepted for publication in          #
# Acta Crystallographica Section E. It conforms to the requirements of       #
# Notes for Authors for Acta Crystallographica Section E, and has been       #
# peer reviewed under the auspices of the IUCr Commission on Journals.       #
#                                                                            #
# Full details of the Crystallographic Information File format               #
# are given in the paper "The Crystallographic Information File (CIF):       #
# a New Standard Archive File for Crystallography" by S. R. Hall, F. H.      #
# Allen and I. D. Brown [Acta Cryst. (1991), A47, 655-685].                  #
#                                                                            #
# The current version of the core CIF dictionary is obtainable from          #
# ftp://ftp.iucr.org/pub/cif_core.dic.                                       #
#                                                                            #
# Software is freely available for graphical display of the structure(s)     #
# in this CIF. For information consult the CIF software page                 #
# http://www.iucr.org/resources/cif/software.                                #
#                                                                            #
# This file may be used for bona fide research purposes within the           #
# scientific community so long as proper attribution is given to the journal # 
# article from which it was obtained.                                        #
#                                                                            #
##############################################################################
data_1
_audit_creation_method
;
OLEX2
(compiled 2020.02.04 svn.rd84adfe8 for OlexSys, GUI svn.r6032)
;
_chemical_name_systematic
;
[(<i>N</i>,<i>N</i>-Dimethylamino)methyl]ferrocene
;
_chemical_name_common     ?
_chemical_formula_moiety     'C13 H17 Fe N'
_chemical_formula_sum     'C13 H17 Fe N'
_chemical_formula_iupac     '[Fe (C5 H5) (C8 H12 N)]'
_chemical_formula_weight     243.12
_chemical_melting_point     ?
_space_group_crystal_system     monoclinic
_space_group_name_H-M_alt     'P 1 21/n 1'
_space_group_name_Hall     '-P 2yn'
loop_
    _space_group_symop_operation_xyz
    'x, y, z'
    '-x+1/2, y+1/2, -z+1/2'
    '-x, -y, -z'
    'x-1/2, -y-1/2, z-1/2'
_cell_length_a     5.6777(3)
_cell_length_b     23.0873(15)
_cell_length_c     8.7206(6)
_cell_angle_alpha     90
_cell_angle_beta     90.590(2)
_cell_angle_gamma     90
_cell_volume     1143.06(12)
_cell_formula_units_Z     4
_cell_measurement_reflns_used     9923
_cell_measurement_theta_min     2.50
_cell_measurement_theta_max     33.13
_cell_measurement_temperature     100
_exptl_crystal_description     needle
_exptl_crystal_colour     'clear orange'
_exptl_crystal_size_max     0.546
_exptl_crystal_size_mid     0.222
_exptl_crystal_size_min     0.191
_exptl_crystal_density_diffrn     1.413
_exptl_crystal_density_meas     ?
_exptl_crystal_density_method     ?
_exptl_crystal_F_000     512
_exptl_absorpt_coefficient_mu     1.284
_exptl_absorpt_correction_type     multi-scan
_exptl_absorpt_process_details
;
(SADABS; Bruker, 2016)
;
_exptl_absorpt_correction_T_min     0.3508
_exptl_absorpt_correction_T_max     0.4353
_diffrn_ambient_temperature     100
_diffrn_source     'Advanced Light Source, station 11.3.1'
_diffrn_source_power     0.05
_diffrn_source_voltage     50.0
_diffrn_source_current     1.0
_diffrn_radiation_type     MoK\a
_diffrn_radiation_wavelength     0.71073
_diffrn_radiation_monochromator     'silicon 111'
_diffrn_measurement_device_type     'Bruker D8 Venture'
_diffrn_measurement_device     'four-circle diffractometer'
_diffrn_measurement_method     '\f and \w scans'
_diffrn_detector     'Bruker D8 VENTURE area detector'
_diffrn_detector_area_resol_mean     10.42
_diffrn_reflns_number     19466
_diffrn_reflns_av_R_equivalents     0.0396
_diffrn_reflns_av_unetI/netI     0.0328
_diffrn_reflns_theta_min     2.497
_diffrn_reflns_theta_max     31.996
_diffrn_reflns_theta_full     25.242
_diffrn_measured_fraction_theta_max     0.996
_diffrn_measured_fraction_theta_full     0.993
_diffrn_reflns_limit_h_min     -8
_diffrn_reflns_limit_h_max     8
_diffrn_reflns_limit_k_min     -34
_diffrn_reflns_limit_k_max     33
_diffrn_reflns_limit_l_min     -13
_diffrn_reflns_limit_l_max     13
_diffrn_standards_number     0
_diffrn_radiation_probe     x-ray
_refine_special_details     ?
_reflns_number_total     3960
_reflns_number_gt     3489
_reflns_threshold_expression     'I > 2\s(I)'
_refine_ls_structure_factor_coef     Fsqd
_refine_ls_matrix_type     full
_refine_ls_R_factor_all     0.0538
_refine_ls_R_factor_gt     0.0470
_refine_ls_wR_factor_gt     0.1150
_refine_ls_wR_factor_ref     0.1178
_refine_ls_goodness_of_fit_ref     1.168
_refine_ls_restrained_S_all     1.168
_refine_ls_number_reflns     3960
_refine_ls_number_parameters     138
_refine_ls_number_restraints     0
_refine_ls_hydrogen_treatment     constr
_refine_ls_weighting_scheme     calc
_refine_ls_weighting_details
              'w=1/[\s^2^(Fo^2^)+(0.0175P)^2^+3.6060P] where P=(Fo^2^+2Fc^2^)/3'
_atom_sites_solution_hydrogens     geom
_atom_sites_solution_primary     dual
_atom_sites_solution_secondary     ?
_refine_ls_shift/su_max     0.001
_refine_ls_shift/su_mean     0.000
_refine_diff_density_max     1.335
_refine_diff_density_min     -1.471
_refine_ls_extinction_method     none
_refine_ls_extinction_coef     .
loop_
    _atom_type_symbol
    _atom_type_description
    _atom_type_scat_dispersion_real
    _atom_type_scat_dispersion_imag
    _atom_type_scat_source
    'C' 'C' 0.0033 0.0016
                         'International Tables Vol C Tables 4.2.6.8 and 6.1.1.4'
    'H' 'H' 0.0000 0.0000
                         'International Tables Vol C Tables 4.2.6.8 and 6.1.1.4'
    'Fe' 'Fe' 0.3463 0.8444
                         'International Tables Vol C Tables 4.2.6.8 and 6.1.1.4'
    'N' 'N' 0.0061 0.0033
                         'International Tables Vol C Tables 4.2.6.8 and 6.1.1.4'
_computing_data_collection
;
APEX2 (Bruker, 2018)
;
_computing_cell_refinement
;
SAINT (Bruker, 2016)
;
_computing_data_reduction
;
SAINT (Bruker, 2016)
;
_computing_structure_solution
;
SHELXT (Sheldrick, 2015b)
;
_computing_structure_refinement
;
SHELXL  (Sheldrick, 2015a)
;
_computing_molecular_graphics
;
<i>OLEX2</i> (Dolomanov <i>et al.</i>,  2009)
;
_computing_publication_material
;
<i>OLEX2</i> (Dolomanov <i>et al.</i>,  2009),
publCIF (Westrip, 2010), Mercury
(Macrae <i>et al.</i>,  2020)
;
loop_
    _atom_site_type_symbol
    _atom_site_label
    _atom_site_fract_x
    _atom_site_fract_y
    _atom_site_fract_z
    _atom_site_U_iso_or_equiv
    _atom_site_adp_type
    _atom_site_calc_flag
    _atom_site_occupancy
    _atom_site_disorder_assembly
    _atom_site_disorder_group
    Fe Fe1 0.86749(6) 0.35631(2) 0.15193(4) 0.01111(9) Uani d 1 . .
    N N1 0.4929(4) 0.41321(9) 0.5681(2) 0.0171(4) Uani d 1 . .
    C C1 1.1153(4) 0.29284(11) 0.1819(3) 0.0161(4) Uani d 1 . .
    H H1 1.242570 0.293233 0.253451 0.019 Uiso calc 1 . .
    C C2 0.8841(5) 0.27051(10) 0.2089(3) 0.0184(5) Uani d 1 . .
    H H2 0.830272 0.253686 0.301558 0.022 Uiso calc 1 . .
    C C3 0.7492(5) 0.27812(11) 0.0714(3) 0.0207(5) Uani d 1 . .
    H H3 0.589384 0.267101 0.056315 0.025 Uiso calc 1 . .
    C C4 0.8951(5) 0.30501(11) -0.0390(3) 0.0187(5) Uani d 1 . .
    H H4 0.849873 0.315056 -0.140783 0.022 Uiso calc 1 . .
    C C5 1.1209(4) 0.31432(11) 0.0292(3) 0.0160(4) Uani d 1 . .
    H H5 1.252361 0.331809 -0.018966 0.019 Uiso calc 1 . .
    C C6 0.9505(5) 0.44290(10) 0.1543(3) 0.0162(4) Uani d 1 . .
    H H6 1.081500 0.460538 0.106051 0.019 Uiso calc 1 . .
    C C7 0.7223(5) 0.43439(11) 0.0875(3) 0.0168(4) Uani d 1 . .
    H H7 0.674308 0.445562 -0.012877 0.020 Uiso calc 1 . .
    C C8 0.5801(4) 0.40629(10) 0.1978(3) 0.0151(4) Uani d 1 . .
    H H8 0.420223 0.395284 0.183084 0.018 Uiso calc 1 . .
    C C9 0.7161(4) 0.39721(10) 0.3345(3) 0.0138(4) Uani d 1 . .
    C C10 0.9467(4) 0.42004(10) 0.3076(3) 0.0153(4) Uani d 1 . .
    H H10 1.074704 0.420067 0.378663 0.018 Uiso calc 1 . .
    C C11 0.6260(5) 0.37075(10) 0.4794(3) 0.0156(4) Uani d 1 . .
    H H11A 0.523300 0.337387 0.453899 0.019 Uiso calc 1 . .
    H H11B 0.760267 0.356324 0.541817 0.019 Uiso calc 1 . .
    C C12 0.6491(5) 0.45778(11) 0.6315(3) 0.0218(5) Uani d 1 . .
    H H12A 0.558986 0.483504 0.698386 0.033 Uiso calc 1 . .
    H H12B 0.716922 0.480354 0.547672 0.033 Uiso calc 1 . .
    H H12C 0.775825 0.439342 0.690955 0.033 Uiso calc 1 . .
    C C13 0.3659(5) 0.38483(12) 0.6917(3) 0.0221(5) Uani d 1 . .
    H H13A 0.258109 0.355844 0.648437 0.033 Uiso calc 1 . .
    H H13B 0.275809 0.413759 0.748726 0.033 Uiso calc 1 . .
    H H13C 0.478642 0.365806 0.761125 0.033 Uiso calc 1 . .
loop_
    _atom_site_aniso_label
    _atom_site_aniso_U_11
    _atom_site_aniso_U_22
    _atom_site_aniso_U_33
    _atom_site_aniso_U_12
    _atom_site_aniso_U_13
    _atom_site_aniso_U_23
    Fe1 0.01275(15) 0.00967(14) 0.01093(14) 0.00032(12) 0.00076(10) -0.00089(11)
    N1 0.0225(10) 0.0131(9) 0.0157(9) 0.0018(8) 0.0041(8) -0.0007(7)
    C1 0.0169(10) 0.0137(10) 0.0176(11) 0.0032(8) -0.0003(8) -0.0004(8)
    C2 0.0235(12) 0.0109(10) 0.0209(11) -0.0015(9) 0.0048(9) 0.0013(8)
    C3 0.0164(11) 0.0162(11) 0.0297(14) 0.0000(9) 0.0004(10) -0.0078(10)
    C4 0.0235(12) 0.0169(11) 0.0157(11) 0.0040(9) -0.0012(9) -0.0065(8)
    C5 0.0175(10) 0.0150(10) 0.0154(10) 0.0024(8) 0.0043(8) -0.0017(8)
    C6 0.0190(11) 0.0124(10) 0.0172(11) -0.0021(8) 0.0022(8) 0.0006(8)
    C7 0.0210(11) 0.0134(10) 0.0160(10) 0.0026(8) 0.0004(8) 0.0011(8)
    C8 0.0159(10) 0.0126(10) 0.0167(10) 0.0021(8) 0.0003(8) -0.0033(8)
    C9 0.0157(10) 0.0123(9) 0.0135(10) 0.0001(8) 0.0009(8) -0.0019(8)
    C10 0.0162(10) 0.0129(10) 0.0166(10) -0.0027(8) 0.0001(8) -0.0023(8)
    C11 0.0205(11) 0.0117(9) 0.0147(10) 0.0009(8) 0.0033(8) -0.0010(8)
    C12 0.0328(14) 0.0144(11) 0.0181(11) -0.0022(10) 0.0022(10) -0.0037(9)
    C13 0.0260(13) 0.0214(12) 0.0190(12) 0.0025(10) 0.0078(10) 0.0027(9)
_geom_special_details
;
 All esds (except the esd in the dihedral angle between two l.s. planes)
 are estimated using the full covariance matrix.  The cell esds are taken
 into account individually in the estimation of esds in distances, angles
 and torsion angles; correlations between esds in cell parameters are only
 used when they are defined by crystal symmetry.  An approximate (isotropic)
 treatment of cell esds is used for estimating esds involving l.s. planes.
;
loop_
    _geom_bond_atom_site_label_1
    _geom_bond_atom_site_label_2
    _geom_bond_site_symmetry_2
    _geom_bond_distance
    _geom_bond_publ_flag
    Fe1 C1 . 2.046(2) ?
    Fe1 C2 . 2.044(2) ?
    Fe1 C3 . 2.048(3) ?
    Fe1 C4 . 2.051(2) ?
    Fe1 C5 . 2.047(2) ?
    Fe1 C6 . 2.054(2) ?
    Fe1 C7 . 2.058(2) ?
    Fe1 C8 . 2.041(2) ?
    Fe1 C9 . 2.048(2) ?
    Fe1 C10 . 2.049(2) ?
    N1 C11 . 1.464(3) ?
    N1 C12 . 1.463(3) ?
    N1 C13 . 1.459(3) ?
    C1 H1 . 0.9500 ?
    C1 C2 . 1.432(4) ?
    C1 C5 . 1.422(3) ?
    C2 H2 . 0.9500 ?
    C2 C3 . 1.427(4) ?
    C3 H3 . 0.9500 ?
    C3 C4 . 1.419(4) ?
    C4 H4 . 0.9500 ?
    C4 C5 . 1.424(4) ?
    C5 H5 . 0.9500 ?
    C6 H6 . 0.9500 ?
    C6 C7 . 1.429(4) ?
    C6 C10 . 1.437(3) ?
    C7 H7 . 0.9500 ?
    C7 C8 . 1.419(3) ?
    C8 H8 . 0.9500 ?
    C8 C9 . 1.429(3) ?
    C9 C10 . 1.433(3) ?
    C9 C11 . 1.498(3) ?
    C10 H10 . 0.9500 ?
    C11 H11A . 0.9900 ?
    C11 H11B . 0.9900 ?
    C12 H12A . 0.9800 ?
    C12 H12B . 0.9800 ?
    C12 H12C . 0.9800 ?
    C13 H13A . 0.9800 ?
    C13 H13B . 0.9800 ?
    C13 H13C . 0.9800 ?
loop_
    _geom_angle_atom_site_label_1
    _geom_angle_atom_site_label_2
    _geom_angle_atom_site_label_3
    _geom_angle_site_symmetry_1
    _geom_angle_site_symmetry_3
    _geom_angle
    _geom_angle_publ_flag
    C1 Fe1 C3 . . 68.61(11) ?
    C1 Fe1 C4 . . 68.41(10) ?
    C1 Fe1 C5 . . 40.65(10) ?
    C1 Fe1 C6 . . 122.56(10) ?
    C1 Fe1 C7 . . 159.23(10) ?
    C1 Fe1 C9 . . 121.64(10) ?
    C1 Fe1 C10 . . 106.48(10) ?
    C2 Fe1 C1 . . 40.99(10) ?
    C2 Fe1 C3 . . 40.83(11) ?
    C2 Fe1 C4 . . 68.53(11) ?
    C2 Fe1 C5 . . 68.73(10) ?
    C2 Fe1 C6 . . 158.54(11) ?
    C2 Fe1 C7 . . 158.83(11) ?
    C2 Fe1 C9 . . 106.06(10) ?
    C2 Fe1 C10 . . 121.71(10) ?
    C3 Fe1 C4 . . 40.52(11) ?
    C3 Fe1 C6 . . 159.37(11) ?
    C3 Fe1 C7 . . 123.33(11) ?
    C3 Fe1 C10 . . 158.34(11) ?
    C4 Fe1 C6 . . 123.44(11) ?
    C4 Fe1 C7 . . 108.54(10) ?
    C5 Fe1 C3 . . 68.47(10) ?
    C5 Fe1 C4 . . 40.69(10) ?
    C5 Fe1 C6 . . 107.69(10) ?
    C5 Fe1 C7 . . 123.64(10) ?
    C5 Fe1 C9 . . 158.15(10) ?
    C5 Fe1 C10 . . 122.41(10) ?
    C6 Fe1 C7 . . 40.67(10) ?
    C8 Fe1 C1 . . 158.39(10) ?
    C8 Fe1 C2 . . 122.35(10) ?
    C8 Fe1 C3 . . 107.78(10) ?
    C8 Fe1 C4 . . 123.60(10) ?
    C8 Fe1 C5 . . 159.71(10) ?
    C8 Fe1 C6 . . 68.39(10) ?
    C8 Fe1 C7 . . 40.50(10) ?
    C8 Fe1 C9 . . 40.91(9) ?
    C8 Fe1 C10 . . 68.58(10) ?
    C9 Fe1 C3 . . 122.30(10) ?
    C9 Fe1 C4 . . 159.03(10) ?
    C9 Fe1 C6 . . 68.98(10) ?
    C9 Fe1 C7 . . 68.78(10) ?
    C9 Fe1 C10 . . 40.95(9) ?
    C10 Fe1 C4 . . 159.18(11) ?
    C10 Fe1 C6 . . 41.01(10) ?
    C10 Fe1 C7 . . 68.67(10) ?
    C12 N1 C11 . . 110.9(2) ?
    C13 N1 C11 . . 110.6(2) ?
    C13 N1 C12 . . 109.8(2) ?
    Fe1 C1 H1 . . 126.5 ?
    C2 C1 Fe1 . . 69.42(14) ?
    C2 C1 H1 . . 126.0 ?
    C5 C1 Fe1 . . 69.69(14) ?
    C5 C1 H1 . . 126.0 ?
    C5 C1 C2 . . 108.0(2) ?
    Fe1 C2 H2 . . 126.1 ?
    C1 C2 Fe1 . . 69.59(14) ?
    C1 C2 H2 . . 126.2 ?
    C3 C2 Fe1 . . 69.73(15) ?
    C3 C2 C1 . . 107.6(2) ?
    C3 C2 H2 . . 126.2 ?
    Fe1 C3 H3 . . 126.4 ?
    C2 C3 Fe1 . . 69.44(14) ?
    C2 C3 H3 . . 125.9 ?
    C4 C3 Fe1 . . 69.85(15) ?
    C4 C3 C2 . . 108.2(2) ?
    C4 C3 H3 . . 125.9 ?
    Fe1 C4 H4 . . 126.5 ?
    C3 C4 Fe1 . . 69.63(15) ?
    C3 C4 H4 . . 125.9 ?
    C3 C4 C5 . . 108.2(2) ?
    C5 C4 Fe1 . . 69.50(14) ?
    C5 C4 H4 . . 125.9 ?
    Fe1 C5 H5 . . 126.1 ?
    C1 C5 Fe1 . . 69.66(14) ?
    C1 C5 C4 . . 108.0(2) ?
    C1 C5 H5 . . 126.0 ?
    C4 C5 Fe1 . . 69.81(14) ?
    C4 C5 H5 . . 126.0 ?
    Fe1 C6 H6 . . 126.4 ?
    C7 C6 Fe1 . . 69.81(14) ?
    C7 C6 H6 . . 126.1 ?
    C7 C6 C10 . . 107.8(2) ?
    C10 C6 Fe1 . . 69.30(13) ?
    C10 C6 H6 . . 126.1 ?
    Fe1 C7 H7 . . 126.8 ?
    C6 C7 Fe1 . . 69.52(14) ?
    C6 C7 H7 . . 126.1 ?
    C8 C7 Fe1 . . 69.13(14) ?
    C8 C7 C6 . . 107.9(2) ?
    C8 C7 H7 . . 126.1 ?
    Fe1 C8 H8 . . 125.9 ?
    C7 C8 Fe1 . . 70.38(14) ?
    C7 C8 H8 . . 125.5 ?
    C7 C8 C9 . . 109.0(2) ?
    C9 C8 Fe1 . . 69.78(14) ?
    C9 C8 H8 . . 125.5 ?
    C8 C9 Fe1 . . 69.30(13) ?
    C8 C9 C10 . . 107.2(2) ?
    C8 C9 C11 . . 125.3(2) ?
    C10 C9 Fe1 . . 69.57(13) ?
    C10 C9 C11 . . 127.5(2) ?
    C11 C9 Fe1 . . 128.12(17) ?
    Fe1 C10 H10 . . 126.4 ?
    C6 C10 Fe1 . . 69.69(14) ?
    C6 C10 H10 . . 126.0 ?
    C9 C10 Fe1 . . 69.48(13) ?
    C9 C10 C6 . . 108.0(2) ?
    C9 C10 H10 . . 126.0 ?
    N1 C11 C9 . . 110.8(2) ?
    N1 C11 H11A . . 109.5 ?
    N1 C11 H11B . . 109.5 ?
    C9 C11 H11A . . 109.5 ?
    C9 C11 H11B . . 109.5 ?
    H11A C11 H11B . . 108.1 ?
    N1 C12 H12A . . 109.5 ?
    N1 C12 H12B . . 109.5 ?
    N1 C12 H12C . . 109.5 ?
    H12A C12 H12B . . 109.5 ?
    H12A C12 H12C . . 109.5 ?
    H12B C12 H12C . . 109.5 ?
    N1 C13 H13A . . 109.5 ?
    N1 C13 H13B . . 109.5 ?
    N1 C13 H13C . . 109.5 ?
    H13A C13 H13B . . 109.5 ?
    H13A C13 H13C . . 109.5 ?
    H13B C13 H13C . . 109.5 ?
loop_
    _geom_torsion_atom_site_label_1
    _geom_torsion_atom_site_label_2
    _geom_torsion_atom_site_label_3
    _geom_torsion_atom_site_label_4
    _geom_torsion_site_symmetry_1
    _geom_torsion_site_symmetry_2
    _geom_torsion_site_symmetry_3
    _geom_torsion_site_symmetry_4
    _geom_torsion
    _geom_torsion_publ_flag
    Fe1 C1 C2 C3 . . . . 59.61(17) ?
    Fe1 C1 C5 C4 . . . . -59.49(17) ?
    Fe1 C2 C3 C4 . . . . 59.32(18) ?
    Fe1 C3 C4 C5 . . . . 58.99(17) ?
    Fe1 C4 C5 C1 . . . . 59.40(17) ?
    Fe1 C6 C7 C8 . . . . 58.68(17) ?
    Fe1 C6 C10 C9 . . . . -59.09(16) ?
    Fe1 C7 C8 C9 . . . . 59.27(17) ?
    Fe1 C8 C9 C10 . . . . 59.47(16) ?
    Fe1 C8 C9 C11 . . . . -122.8(2) ?
    Fe1 C9 C10 C6 . . . . 59.22(17) ?
    Fe1 C9 C11 N1 . . . . -169.70(17) ?
    C1 C2 C3 Fe1 . . . . -59.52(17) ?
    C1 C2 C3 C4 . . . . -0.2(3) ?
    C2 C1 C5 Fe1 . . . . 59.04(17) ?
    C2 C1 C5 C4 . . . . -0.5(3) ?
    C2 C3 C4 Fe1 . . . . -59.06(18) ?
    C2 C3 C4 C5 . . . . -0.1(3) ?
    C3 C4 C5 Fe1 . . . . -59.07(18) ?
    C3 C4 C5 C1 . . . . 0.3(3) ?
    C5 C1 C2 Fe1 . . . . -59.20(17) ?
    C5 C1 C2 C3 . . . . 0.4(3) ?
    C6 C7 C8 Fe1 . . . . -58.93(17) ?
    C6 C7 C8 C9 . . . . 0.3(3) ?
    C7 C6 C10 Fe1 . . . . 59.39(17) ?
    C7 C6 C10 C9 . . . . 0.3(3) ?
    C7 C8 C9 Fe1 . . . . -59.63(17) ?
    C7 C8 C9 C10 . . . . -0.2(3) ?
    C7 C8 C9 C11 . . . . 177.6(2) ?
    C8 C9 C10 Fe1 . . . . -59.31(16) ?
    C8 C9 C10 C6 . . . . -0.1(3) ?
    C8 C9 C11 N1 . . . . -79.4(3) ?
    C10 C6 C7 Fe1 . . . . -59.07(17) ?
    C10 C6 C7 C8 . . . . -0.4(3) ?
    C10 C9 C11 N1 . . . . 97.9(3) ?
    C11 C9 C10 Fe1 . . . . 123.0(2) ?
    C11 C9 C10 C6 . . . . -177.8(2) ?
    C12 N1 C11 C9 . . . . -69.5(3) ?
    C13 N1 C11 C9 . . . . 168.4(2) ?
_shelx_space_group_comment
;
The symmetry employed for this shelxl refinement is uniquely defined
by the following loop, which should always be used as a source of
symmetry information in preference to the above space-group names.
They are only intended as comments.
;
_shelx_estimated_absorpt_T_min     ?
_shelx_estimated_absorpt_T_max     ?
_shelx_hkl_file
;
  -1   0   0 0.40755 0.89770   2
  -1   0   0 1.07478 1.24347   5
  -1   0   0 0.23419 0.57562   3
  -1   0   0 0.80372 0.44900   3
   1   0   0 -0.0274 0.99956   2
   1   0   0 0.47205 1.22939   5
  -2   0   0 23.1220 1.92003   3
  -2   0   0 23.5797 4.35682   2
  -2   0   0 21.7545 2.23301   3
   2   0   0 22.2369 3.26263   5
   2   0   0 24.6388 4.59150   2
  -2   0   0 21.9339 3.29450   5
  -3   0   0 1.05391 2.03458   3
  -3   0   0 3.85950 2.38156   2
  -3   0   0 -1.2023 2.19350   5
  -3   0   0 1.35959 1.11771   3
   3   0   0 2.44863 2.35606   5
   3   0   0 2.72883 2.25428   2
  -4   0   0 2619.79 84.2114   3
   4   0   0 2606.97 87.1996   5
  -4   0   0 2624.56 94.6758   2
   4   0   0 2673.85 94.5654   2
  -4   0   0 2610.86 87.7356   5
   5   0   0 -3.4100 3.22041   2
   5   0   0 -1.2015 3.13348   5
  -5   0   0 -1.1105 1.88745   3
   6   0   0 10.8452 6.22083   2
   6   0   0 17.0945 5.14061   5
  -6   0   0 16.0742 4.41249   3
   7   0   0 -2.5883 3.36243   5
   7   0   0 -2.0309 5.61513   2
  -8   0   0 554.475 29.8259   4
   8   0   0 597.668 40.4189   2
   1  -1   0 102.204 4.36458   3
   1  -1   0 102.440 4.68520   5
  -1  -1   0 94.4982 5.25700   5
   1  -1   0 106.100 6.33359   2
  -1  -1   0 101.511 5.79955   2
   1  -1   0 98.5762 4.53831   3
  -1   1   0 103.001 4.68605   5
  -1   1   0 102.530 4.60378   3
   1   1   0 100.679 5.71943   2
  -1   1   0 109.883 6.33996   2
  -1   1   0 100.711 4.94864   3
   1   1   0 106.162 5.39410   5
   2  -1   0 1820.90 57.5425   5
   2  -1   0 1788.78 61.6133   2
  -2   1   0 1795.91 61.3235   2
  -2   1   0 1808.92 57.6210   5
   2   1   0 1792.95 58.3821   5
   2   1   0 1756.48 60.6450   2
  -2   1   0 1718.44 56.4825   3
  -3  -1   0 91.5148 8.54810   2
  -3  -1   0 83.5699 7.15639   5
  -3  -1   0 72.5406 4.78968   3
  -3  -1   0 81.5470 4.36603   3
   3  -1   0 73.1738 8.29766   2
   3  -1   0 82.3174 6.46766   5
   3   1   0 74.4873 8.18426   2
   3   1   0 81.4993 7.00234   5
  -3   1   0 75.2244 6.51343   5
  -3   1   0 81.3155 8.56932   2
  -3   1   0 85.4396 5.46973   3
  -3   1   0 72.8376 5.95622   3
   4  -1   0 0.09978 3.09330   2
  -4  -1   0 -0.1041 1.23229   3
  -4  -1   0 1.46509 2.93390   5
   4  -1   0 1.88756 2.18766   5
  -4  -1   0 1.64539 3.07110   2
  -4   1   0 4.10062 2.03227   3
   4   1   0 0.59626 2.80795   2
   4   1   0 1.98241 2.58733   5
  -4   1   0 -0.8747 2.62672   5
   5  -1   0 319.346 17.6023   5
  -5  -1   0 342.848 18.9459   5
  -5  -1   0 330.861 15.0593   3
   5   1   0 353.530 23.6601   2
   5   1   0 345.873 18.7753   5
  -5   1   0 336.551 16.2652   3
  -6  -1   0 289.083 15.2340   3
   6  -1   0 298.020 17.8227   5
   6  -1   0 328.781 25.3081   2
   6   1   0 310.535 18.6355   5
  -6   1   0 301.255 16.7118   3
   6   1   0 307.901 24.1492   2
   7  -1   0 79.9666 15.5502   2
  -7  -1   0 87.8551 11.3348   4
   7   1   0 112.200 18.5414   2
   7   1   0 85.4049 10.6889   5
  -8  -1   0 94.2525 13.6082   4
   8  -1   0 63.9194 15.4687   2
  -8   1   0 88.0894 14.8659   4
   8   1   0 76.5694 17.0005   2
  -1  -2   0 8122.91 265.346   1
  -1  -2   0 9342.80 264.625   1
   1  -2   0 8249.64 283.570   1
  -1   2   0 8682.19 286.243   1
   2  -2   0 237.623 9.58458   3
  -2  -2   0 241.193 11.4716   5
   2  -2   0 233.559 10.1461   5
   2  -2   0 240.268 9.36189   3
   2  -2   0 239.840 13.5975   2
  -2   2   0 239.892 10.3181   3
  -2   2   0 237.254 10.9395   3
   2   2   0 225.436 11.3044   5
  -2   2   0 235.262 10.1094   5
   2   2   0 236.293 12.5836   2
  -2   2   0 265.195 13.8094   2
  -3  -2   0 939.199 29.0757   3
   3  -2   0 868.712 32.2843   5
  -3  -2   0 896.611 29.3517   3
  -3  -2   0 922.958 34.3268   5
   3  -2   0 913.943 38.6372   2
  -3  -2   0 889.877 37.0431   2
   3   2   0 927.363 34.3726   5
   3   2   0 921.787 37.4042   2
  -3   2   0 899.141 37.9215   2
  -3   2   0 943.382 32.9034   5
  -3   2   0 906.917 32.1944   3
  -4  -2   0 601.642 29.9285   2
   4  -2   0 613.874 24.3670   5
  -4  -2   0 586.732 26.0287   5
  -4  -2   0 596.114 22.1356   3
   4  -2   0 557.257 30.3403   2
   4   2   0 597.249 29.9855   2
  -4   2   0 599.737 24.5953   5
  -4   2   0 572.043 23.5071   3
   4   2   0 585.699 25.8407   5
  -4   2   0 606.726 30.5491   2
  -5  -2   0 202.308 10.3907   3
   5  -2   0 229.858 18.9135   2
   5  -2   0 206.471 12.9451   5
   5   2   0 220.413 18.0673   2
  -5   2   0 203.763 12.4588   3
   5   2   0 205.058 14.1048   5
  -6  -2   0 19.7742 3.85585   3
   6  -2   0 27.2693 9.60856   2
   6  -2   0 17.3511 6.00304   5
   6   2   0 13.8220 4.65832   5
  -6   2   0 17.9099 5.13681   3
   6   2   0 23.6496 8.27595   2
   7  -2   0 64.1843 13.7040   2
  -7  -2   0 74.7129 9.51127   3
  -7  -2   0 81.0975 12.7295   4
   7   2   0 77.9864 11.5601   5
   7   2   0 64.2811 13.3951   2
  -8  -2   0 139.432 12.8086   4
   8  -2   0 176.850 21.2599   2
   8   2   0 129.359 22.5830   2
   0  -3   0 0.37346 0.45680   5
   0   3   0 0.46743 0.62865   5
  -1  -3   0 2842.94 89.4308   2
  -1  -3   0 2930.94 89.1721   5
   1  -3   0 2840.27 88.9049   3
   1  -3   0 2757.30 89.2575   3
   1  -3   0 2863.17 86.3580   5
   1   3   0 3022.00 87.3336   4
  -1   3   0 2716.48 86.4191   5
  -1   3   0 2816.28 88.9869   3
   1   3   0 2736.33 89.0134   5
  -1   3   0 2810.90 89.7750   3
  -1   3   0 2903.07 91.0957   2
   2  -3   0 122.181 5.94816   5
  -2  -3   0 123.083 7.76553   5
   2  -3   0 129.922 9.54544   2
   2  -3   0 119.543 7.92204   3
   2  -3   0 115.448 6.61016   3
   2   3   0 118.485 7.68404   5
  -2   3   0 112.868 8.85533   2
   2   3   0 126.948 8.37834   2
  -2   3   0 116.849 8.67126   3
  -2   3   0 120.766 7.62409   3
  -2   3   0 117.848 6.05277   5
  -3  -3   0 2490.12 85.2112   2
   3  -3   0 2529.24 87.5954   2
  -3  -3   0 2543.38 82.3371   5
   3  -3   0 2400.99 79.0587   5
   3  -3   0 2487.40 77.0247   3
   3  -3   0 2421.87 77.1175   3
  -3   3   0 2443.89 80.3038   3
   3   3   0 2547.41 82.4707   5
  -3   3   0 2399.11 79.4871   5
   3   3   0 2456.32 84.8568   2
  -3   3   0 2498.98 86.8001   2
  -4  -3   0 111.480 11.5803   2
  -4  -3   0 116.324 5.70887   3
   4  -3   0 120.393 8.46901   5
   4  -3   0 114.127 12.4856   2
  -4   3   0 130.458 8.88024   5
  -4   3   0 129.945 8.79295   3
   4   3   0 123.929 10.0489   5
   4   3   0 122.660 11.7142   2
  -4   3   0 103.976 11.7227   2
  -5  -3   0 471.144 18.3336   3
   5  -3   0 482.913 29.7673   2
   5  -3   0 488.197 21.7081   5
   5   3   0 449.598 27.4390   2
   5   3   0 477.918 24.1015   5
  -6  -3   0 74.2178 8.94309   4
   6  -3   0 65.3052 7.88484   5
  -6  -3   0 47.1281 5.93636   3
   6  -3   0 61.5393 13.1449   2
   6   3   0 63.0933 9.75262   5
   6   3   0 67.3187 12.8077   2
   7  -3   0 358.815 29.9046   2
  -7  -3   0 366.969 20.1749   4
   7   3   0 370.951 22.9647   5
   7   3   0 382.067 28.5702   2
   8  -3   0 151.022 20.8749   2
  -8  -3   0 122.321 11.1430   4
   0  -4   0 9999.99 331.515   1
   0   4   0 9966.39 331.848   1
   1  -4   0 244.064 11.2071   3
   1  -4   0 241.324 12.2709   3
   1  -4   0 228.401 11.9181   2
  -1  -4   0 235.734 8.71122   4
  -1  -4   0 248.977 10.6234   5
   1   4   0 240.657 8.60818   4
  -1   4   0 232.700 11.7800   2
  -1   4   0 222.135 10.4894   3
   1   4   0 230.764 10.4643   5
   2  -4   0 35.1641 3.67798   3
   2  -4   0 39.3327 6.62692   2
   2  -4   0 33.0649 4.13504   3
  -2  -4   0 36.1665 4.58119   5
  -2  -4   0 40.6400 3.04417   4
  -2  -4   0 37.0040 6.31056   2
   2  -4   0 39.4044 2.86798   5
  -2   4   0 39.2905 3.14244   5
   2   4   0 31.9737 4.20360   2
  -2   4   0 39.1752 5.26361   2
  -2   4   0 38.2161 3.97554   3
   2   4   0 39.0554 5.77561   5
   3  -4   0 26.3665 3.29810   3
  -3  -4   0 30.7966 5.43219   5
  -3  -4   0 32.1417 6.09830   2
   3  -4   0 24.1086 3.00441   3
   3  -4   0 28.2455 3.86199   5
   3  -4   0 16.2200 4.78934   2
  -3  -4   0 25.3913 3.82820   4
  -3   4   0 24.5343 4.51430   5
  -3   4   0 26.3506 4.39764   3
   3   4   0 22.9913 4.82489   2
   3   4   0 27.6047 5.67024   5
  -3   4   0 21.1102 4.95336   2
   4  -4   0 1003.82 46.0073   2
   4  -4   0 1070.89 36.8363   5
  -4  -4   0 1047.81 44.0873   2
  -4  -4   0 1083.32 37.6681   4
  -4  -4   0 1015.68 40.4427   5
   4   4   0 963.385 42.5870   2
   4   4   0 1016.95 40.3859   5
  -4   4   0 1031.08 45.1906   2
  -4   4   0 985.961 38.3367   3
   5  -4   0 315.557 15.6364   5
  -5  -4   0 300.570 15.8602   4
   5  -4   0 292.020 22.7022   2
  -5  -4   0 288.979 12.1507   3
  -5   4   0 280.745 16.1478   3
   5   4   0 280.591 20.4536   2
   5   4   0 276.465 19.9148   5
   6  -4   0 93.3661 16.8474   2
  -6  -4   0 80.9698 8.63742   4
   6   4   0 62.3903 11.3957   2
   6   4   0 81.3423 12.0921   5
   7  -4   0 37.8933 11.6867   2
  -7  -4   0 63.5028 7.74701   4
  -7  -4   0 47.9470 8.68662   3
   7   4   0 47.1697 12.0537   2
   7   4   0 65.0233 10.6488   5
   8  -4   0 105.147 19.2776   2
   0  -5   0 0.98486 1.32231   5
   0  -5   0 1.15219 1.48896   3
   0   5   0 0.62691 1.15328   5
   0   5   0 1.31021 1.53520   4
  -1  -5   0 2981.72 95.0083   5
   1  -5   0 2998.98 97.7953   2
   1  -5   0 2997.99 96.3515   3
  -1  -5   0 3123.73 93.4016   4
   1  -5   0 2999.12 95.7214   3
  -1   5   0 3053.02 97.5668   2
   1   5   0 3037.72 92.7445   4
   1   5   0 2889.79 94.9385   5
   2  -5   0 2611.05 89.2765   2
  -2  -5   0 2718.49 81.5570   4
  -2  -5   0 2688.95 86.8221   2
   2  -5   0 2515.19 84.5184   3
  -2  -5   0 2687.56 85.6963   5
   2  -5   0 2615.51 80.8965   5
   2  -5   0 2521.84 85.2102   3
  -2   5   0 2711.67 89.3619   2
  -2   5   0 2609.53 85.2676   3
   2   5   0 2589.20 85.6088   5
   3  -5   0 232.972 10.2787   5
  -3  -5   0 251.097 10.7102   4
   3  -5   0 236.438 11.4660   3
   3  -5   0 226.224 16.3569   2
  -3  -5   0 242.359 14.7457   2
  -3  -5   0 256.002 14.0630   5
   3  -5   0 234.427 11.8006   3
  -3   5   0 238.552 12.7697   3
   3   5   0 247.601 14.0655   5
   3   5   0 220.498 13.9976   2
  -3   5   0 218.308 15.5786   2
   4  -5   0 325.310 14.7552   5
  -4  -5   0 379.860 15.6324   4
  -4  -5   0 358.777 19.0493   5
   4  -5   0 336.984 12.9051   3
  -4  -5   0 323.914 20.3234   2
   4  -5   0 326.770 12.9585   3
   4  -5   0 341.450 22.7754   2
  -4   5   0 329.802 21.6746   2
  -4   5   0 321.424 16.9208   3
   4   5   0 345.196 18.8172   5
   4   5   0 302.212 19.3994   2
   5  -5   0 49.3779 10.9672   2
  -5  -5   0 41.3042 3.39015   3
   5  -5   0 39.6489 5.98365   5
  -5  -5   0 40.0439 6.50963   4
  -5   5   0 36.8931 6.33836   3
   5   5   0 34.7427 6.96357   5
   5   5   0 23.5668 6.81734   2
   6  -5   0 575.322 36.7471   2
  -6  -5   0 564.391 21.6840   3
  -6  -5   0 582.126 24.6261   4
   6   5   0 580.445 33.6898   2
   6   5   0 581.512 29.8127   5
   7  -5   0 5.51924 6.64915   2
  -7  -5   0 0.74735 3.20112   4
  -7  -5   0 -9.7560 4.07104   3
   7   5   0 -5.3876 3.12146   5
   8  -5   0 21.7683 10.8416   2
  -8  -5   0 18.4495 5.27211   4
   0  -6   0 915.216 29.6907   5
   0  -6   0 900.165 31.9114   3
   0   6   0 926.968 29.6482   5
   0   6   0 843.805 31.7039   4
   1  -6   0 155.198 9.88925   2
  -1  -6   0 147.570 9.28568   5
   1  -6   0 145.895 9.03230   3
   1  -6   0 137.672 8.42417   3
  -1  -6   0 147.480 7.20114   4
   1   6   0 132.228 7.77455   5
  -1   6   0 133.926 9.06263   2
   1   6   0 144.697 6.45697   4
  -1   6   0 144.887 8.45343   3
   2  -6   0 172.418 9.90699   3
  -2  -6   0 161.406 10.3009   2
   2  -6   0 157.030 10.2772   3
  -2  -6   0 173.184 7.56128   4
  -2  -6   0 177.606 10.6289   5
   2  -6   0 163.177 12.2803   2
   2   6   0 170.562 10.4699   5
  -2   6   0 176.945 10.2839   3
  -2   6   0 178.806 12.2301   2
   3  -6   0 556.192 28.7387   2
   3  -6   0 575.985 19.8342   5
  -3  -6   0 598.740 25.1195   5
   3  -6   0 479.900 25.2081   3
   3  -6   0 555.025 22.5692   3
  -3  -6   0 543.478 25.7251   2
  -3  -6   0 600.316 20.2070   4
  -3   6   0 553.312 23.9222   3
   3   6   0 547.492 24.7112   5
  -3   6   0 559.821 28.0321   2
  -4  -6   0 1508.69 47.3101   4
   4  -6   0 1377.47 47.4294   3
   4  -6   0 1392.03 47.0258   5
   4  -6   0 1353.58 59.0211   2
  -4  -6   0 1409.68 53.0752   5
  -4  -6   0 1380.50 55.6414   2
   4  -6   0 1405.11 47.1924   3
   4   6   0 1371.79 52.8492   5
  -4   6   0 1420.85 54.2002   3
  -4   6   0 1404.90 58.0296   2
   5  -6   0 585.928 35.4500   2
  -5  -6   0 639.489 24.4838   4
   5   6   0 625.028 30.0228   5
  -6  -6   0 70.8921 7.07233   4
  -6  -6   0 67.5629 5.36864   3
   6  -6   0 82.6329 15.5408   2
   6   6   0 77.2526 11.5536   5
  -7  -6   0 66.3229 7.16332   4
   7  -6   0 85.8838 18.4831   2
   7   6   0 59.1175 10.5228   5
   8  -6   0 190.359 24.3464   2
  -8  -6   0 133.469 9.39139   4
   8   6   0 126.413 15.0042   5
   0  -7   0 2.24051 1.48597   3
   0  -7   0 4.08200 1.45944   5
   0  -7   0 2.44885 1.69881   3
   0   7   0 1.56436 1.59834   4
   0   7   0 -0.0190 1.09633   5
  -1  -7   0 41.0180 4.43064   4
  -1  -7   0 36.9978 4.15152   5
   1  -7   0 45.2589 4.74325   3
   1  -7   0 47.0118 5.54786   2
   1  -7   0 35.9727 4.88294   3
   1   7   0 42.0514 3.32686   4
  -1   7   0 43.4186 5.34045   2
  -1   7   0 40.2670 4.44114   3
   1   7   0 39.2530 4.26116   5
  -2  -7   0 146.288 7.75619   4
  -2  -7   0 146.566 9.85258   2
  -2  -7   0 144.195 9.84907   5
   2  -7   0 146.444 9.51650   3
   2  -7   0 141.476 11.6455   2
   2  -7   0 159.633 10.4645   3
   2   7   0 145.755 9.87816   5
  -2   7   0 163.283 11.8014   2
   2   7   0 146.885 7.37725   4
  -2   7   0 143.743 9.72185   3
   3  -7   0 781.308 31.1757   3
  -3  -7   0 796.700 32.3769   5
  -3  -7   0 833.215 27.1354   4
  -3  -7   0 801.923 33.8082   2
   3  -7   0 808.258 37.4038   2
   3  -7   0 767.939 30.4759   3
  -3   7   0 783.889 31.7969   3
  -3   7   0 784.930 35.8344   2
   3   7   0 755.415 32.2556   5
   4  -7   0 16.3894 3.82965   3
   4  -7   0 17.1707 3.70265   3
  -4  -7   0 12.1828 4.41149   2
  -4  -7   0 15.9860 3.29662   4
   4  -7   0 14.2593 6.37806   2
   4   7   0 7.78968 3.85496   5
  -4   7   0 12.8848 4.02278   3
  -5  -7   0 2.94431 2.31151   4
   5  -7   0 4.77644 5.43322   2
   5   7   0 0.70441 3.47761   5
   6  -7   0 80.0232 15.5995   2
  -6  -7   0 64.9220 6.28625   4
   6   7   0 79.8175 12.6587   5
  -7  -7   0 203.044 11.4778   4
   7  -7   0 215.287 23.4713   2
   7   7   0 207.011 17.9343   5
   8  -7   0 22.9281 11.2059   2
  -8  -7   0 26.0573 5.33781   4
   8   7   0 30.8329 8.78101   5
   0  -8   0 2.01777 1.49126   5
   0  -8   0 4.21374 2.17091   3
   0  -8   0 2.73287 2.19811   3
   0   8   0 3.39212 1.55066   5
   0   8   0 5.14210 2.64420   4
  -1  -8   0 419.431 17.7562   5
   1  -8   0 415.913 20.4949   2
  -1  -8   0 419.899 17.7206   4
   1  -8   0 442.315 19.9657   3
   1  -8   0 429.973 19.2020   3
  -1   8   0 429.336 18.9168   3
   1   8   0 429.925 16.3171   4
   1   8   0 414.633 17.7588   5
  -1   8   0 428.203 20.3047   2
   2  -8   0 206.186 14.5521   2
  -2  -8   0 181.377 11.6724   5
   2  -8   0 190.957 11.7202   3
  -2  -8   0 194.995 9.22333   4
   2  -8   0 198.993 12.6025   3
  -2  -8   0 196.926 11.9575   2
  -2   8   0 193.727 11.9692   3
   2   8   0 199.533 8.98865   4
  -2   8   0 204.551 13.9581   2
   2   8   0 198.721 12.0314   5
  -3  -8   0 583.144 35.9923   5
   3  -8   0 667.099 33.5499   2
  -3  -8   0 699.037 30.5344   2
  -3  -8   0 711.490 23.9338   4
   3  -8   0 692.355 28.7768   3
   3  -8   0 687.693 28.0663   3
  -3   8   0 725.294 37.1259   2
  -3   8   0 639.673 28.6352   3
   3   8   0 664.904 29.1944   5
  -4  -8   0 581.713 29.7834   2
  -4  -8   0 630.901 22.1884   4
   4  -8   0 606.338 34.1272   2
   4  -8   0 623.648 25.6946   3
   4  -8   0 580.224 24.9370   3
   4   8   0 595.730 28.5865   5
  -4   8   0 599.403 27.8010   3
   5  -8   0 1048.08 36.4993   3
  -5  -8   0 1106.35 37.3032   4
   5  -8   0 1044.65 36.3658   3
   5  -8   0 1093.95 53.4673   2
   5   8   0 1101.60 45.7996   5
   6  -8   0 81.8244 16.3807   2
  -6  -8   0 57.1031 5.71592   4
   6   8   0 47.7877 10.5899   5
   7  -8   0 20.2705 8.89759   2
  -7  -8   0 11.4182 3.31065   4
   7   8   0 8.02419 4.94705   5
   8  -8   0 107.383 22.3587   2
   8   8   0 96.2700 15.4179   5
   0  -9   0 1.21456 1.68753   5
   0  -9   0 0.55829 1.98970   2
   0  -9   0 3.63317 2.01253   3
   0  -9   0 3.31865 2.37243   3
   0   9   0 -0.7940 1.56527   4
   0   9   0 0.40989 1.25856   5
   1  -9   0 857.160 34.1468   3
   1  -9   0 910.066 36.3707   2
  -1  -9   0 905.005 32.6128   5
   1  -9   0 910.069 35.2288   3
  -1  -9   0 839.134 32.6542   4
  -1   9   0 873.049 35.7465   2
  -1   9   0 876.404 33.8113   3
   1   9   0 881.426 30.9421   4
   1   9   0 920.879 32.6305   5
   2  -9   0 2434.49 81.0450   3
  -2  -9   0 2497.50 80.4471   5
   2  -9   0 2332.06 81.6838   3
   2  -9   0 2337.77 84.7279   2
  -2  -9   0 2465.52 76.9206   4
   2   9   0 2345.46 80.0950   5
  -2   9   0 2277.96 80.5364   3
  -2   9   0 2340.20 83.8250   2
   2   9   0 2428.89 75.6220   4
   3  -9   0 15.9744 4.23152   3
  -3  -9   0 25.0649 5.49244   2
   3  -9   0 15.3126 5.51349   2
   3  -9   0 17.7182 4.94263   3
  -3  -9   0 18.3865 5.38301   5
  -3  -9   0 20.9343 3.14718   4
   3   9   0 19.7246 5.11492   5
  -3   9   0 27.5415 7.09596   2
  -4  -9   0 129.382 7.21221   4
   4  -9   0 123.611 9.68028   3
  -4  -9   0 117.094 13.3339   2
  -4  -9   0 125.979 6.80669   3
   4  -9   0 124.134 9.51421   3
   5  -9   0 24.9032 4.19546   3
   5  -9   0 28.1889 9.64882   2
   5  -9   0 21.1910 4.03228   3
  -5  -9   0 18.2756 3.59805   4
   5   9   0 21.7967 6.65375   5
   6  -9   0 576.927 38.4167   2
  -6  -9   0 548.127 21.8279   4
   6   9   0 590.399 31.5350   5
  -7  -9   0 0.99586 2.25424   4
   7  -9   0 -10.414 5.00183   2
   7   9   0 -0.5888 4.06655   5
   8  -9   0 -7.6591 6.69674   2
   8   9   0 1.27543 5.47018   5
   0 -10   0 608.895 25.4177   3
   0 -10   0 587.507 22.3576   5
   0 -10   0 608.697 27.1481   2
   0 -10   0 633.654 26.4016   3
   0  10   0 585.309 25.3203   4
   0  10   0 614.779 22.2967   5
  -1 -10   0 714.444 27.2229   5
   1 -10   0 715.804 31.1069   2
   1 -10   0 682.603 29.0223   3
   1 -10   0 714.980 29.9760   3
   1  10   0 702.343 25.8169   4
   1  10   0 681.973 26.9511   5
  -1  10   0 692.605 22.7708   5
  -1  10   0 718.091 31.1204   2
  -1  10   0 643.195 28.1529   3
  -2 -10   0 155.894 9.06051   4
   2 -10   0 147.291 11.0281   3
  -2 -10   0 162.084 10.8736   5
   2 -10   0 151.434 11.6954   3
   2 -10   0 160.722 13.4070   2
   2  10   0 146.390 10.6863   5
  -2  10   0 135.287 10.6149   3
  -2  10   0 154.941 12.6504   2
   2  10   0 135.939 8.53872   4
  -3 -10   0 24.7707 3.95247   4
   3 -10   0 14.1448 6.25279   2
  -3 -10   0 33.7457 6.80043   5
   3 -10   0 19.7015 5.06823   3
  -3 -10   0 25.8253 4.14052   3
  -3 -10   0 27.6021 5.84514   2
   3 -10   0 29.8010 6.43285   3
  -3  10   0 22.5277 5.56755   3
  -3  10   0 18.2354 5.74279   2
   3  10   0 23.1328 5.37457   5
  -4 -10   0 613.921 24.0386   3
  -4 -10   0 703.842 24.6587   4
   4 -10   0 673.316 28.7825   3
   4 -10   0 669.006 29.5104   3
   4 -10   0 648.882 36.8151   2
  -4 -10   0 697.346 40.6345   2
   4  10   0 653.832 31.2907   5
   5 -10   0 258.225 14.3189   3
   5 -10   0 276.766 24.3755   2
   5 -10   0 271.492 14.8006   3
  -5 -10   0 280.423 11.7891   3
  -5 -10   0 281.747 12.6614   4
   5  10   0 304.158 19.9040   5
  -6 -10   0 112.668 7.33569   4
   6 -10   0 126.285 17.4051   2
   6  10   0 119.151 13.6522   5
  -7 -10   0 80.8183 6.10969   4
   7 -10   0 115.957 22.8184   2
   7  10   0 121.345 17.1056   5
   8 -10   0 58.3703 16.4913   2
   8  10   0 76.5874 14.1826   5
   0 -11   0 18.8601 4.46575   3
   0 -11   0 13.8390 3.91784   2
   0 -11   0 14.7504 4.73152   3
   0 -11   0 16.8123 3.49245   5
   0  11   0 17.0947 3.23608   5
   0  11   0 14.9472 4.19038   4
  -1 -11   0 1403.77 49.3807   3
   1 -11   0 1370.32 50.4480   3
  -1 -11   0 1321.71 47.9958   3
   1 -11   0 1361.79 52.5479   2
   1 -11   0 1375.05 51.1706   3
  -1 -11   0 1344.63 47.4416   5
   1  11   0 1307.10 47.3608   5
   1  11   0 1314.75 46.2534   4
  -1  11   0 1384.87 43.0571   5
   2 -11   0 1116.05 47.3604   2
   2 -11   0 1084.67 43.5025   3
  -2 -11   0 1117.46 40.4120   4
  -2 -11   0 1135.88 42.3525   5
   2 -11   0 1078.46 44.2950   3
   2  11   0 1087.38 42.2525   5
  -2  11   0 1144.84 46.7596   2
   2  11   0 1154.75 37.9780   4
  -2  11   0 1151.04 43.7712   3
  -3 -11   0 200.372 13.7729   5
   3 -11   0 217.503 18.0194   2
  -3 -11   0 223.976 11.1227   4
   3 -11   0 202.604 13.8944   3
   3 -11   0 209.382 14.5659   3
  -3 -11   0 202.629 11.2268   3
  -3 -11   0 211.805 14.7775   2
  -3  11   0 219.471 17.0384   2
   3  11   0 200.641 14.1885   5
  -3  11   0 191.478 13.9608   3
   4 -11   0 9.21336 4.01359   3
  -4 -11   0 13.2405 3.33633   3
  -4 -11   0 9.54218 4.33528   2
   4 -11   0 16.7884 5.00508   3
  -4 -11   0 16.2423 3.51094   4
   4 -11   0 3.92476 5.20230   2
   4  11   0 8.86852 4.21717   5
   5 -11   0 39.7523 6.83156   3
   5 -11   0 40.3960 6.78056   3
   5 -11   0 52.1635 13.3869   2
  -5 -11   0 42.1144 4.70459   4
  -5 -11   0 44.4308 4.48415   3
   5  11   0 46.0232 9.87470   5
   6 -11   0 55.1884 14.9261   2
  -6 -11   0 64.6698 5.56463   4
   6  11   0 80.3868 13.5528   5
  -7 -11   0 85.6277 5.84097   4
   7 -11   0 91.0984 18.3102   2
   8 -11   0 17.2125 11.6355   2
   8  11   0 22.9171 9.36885   5
   0 -12   0 402.882 20.7662   3
   0 -12   0 392.435 16.7192   5
   0 -12   0 417.702 20.3157   3
   0 -12   0 377.545 21.1808   2
   0  12   0 412.504 16.7126   5
   0  12   0 389.853 19.7220   4
   1 -12   0 3398.09 113.873   3
   1 -12   0 3435.93 114.764   3
  -1 -12   0 3549.04 113.044   3
  -1 -12   0 3412.80 110.374   5
   1 -12   0 3394.28 116.570   2
  -1 -12   0 3388.24 111.429   3
   1  12   0 3409.17 109.377   4
  -1  12   0 3398.68 105.551   5
   1  12   0 3345.59 110.222   5
  -2 -12   0 292.013 16.1364   5
  -2 -12   0 286.035 14.9247   4
   2 -12   0 270.872 17.3669   3
   2 -12   0 282.466 17.0469   3
   2 -12   0 315.057 20.5214   2
  -2 -12   0 265.357 14.9282   3
   2  12   0 276.096 12.3767   4
  -2  12   0 262.989 16.2763   3
  -2  12   0 299.868 21.8978   2
   2  12   0 254.911 15.3970   5
  -3 -12   0 776.852 35.2393   2
  -3 -12   0 830.717 31.1104   3
   3 -12   0 819.218 40.7204   2
   3 -12   0 794.201 35.5158   3
   3 -12   0 796.810 34.9080   3
  -3 -12   0 818.905 30.4594   4
   3  12   0 773.270 29.6562   4
   3  12   0 782.156 34.5962   5
   4 -12   0 540.633 25.9678   3
  -4 -12   0 534.263 21.5155   3
   4 -12   0 506.190 25.9246   3
   4 -12   0 478.168 32.0063   2
  -4 -12   0 528.398 21.1716   4
  -4 -12   0 518.143 28.0900   2
   4  12   0 498.610 26.7982   5
   5 -12   0 536.359 35.7728   2
   5 -12   0 499.508 24.5878   3
  -5 -12   0 534.470 20.8583   4
  -5 -12   0 487.340 20.2695   3
   5 -12   0 503.754 24.3896   3
   5  12   0 524.707 28.7117   5
   6 -12   0 1.80731 2.06199   3
   6 -12   0 -4.1497 2.68615   3
  -6 -12   0 0.14593 2.19532   4
   6 -12   0 -0.7850 5.55528   2
   6  12   0 -3.5677 2.90069   5
   7 -12   0 112.024 21.2669   2
   7  12   0 133.531 18.3829   5
   8 -12   0 73.4775 19.3287   2
   8  12   0 71.5954 15.0850   5
   0 -13   0 10.4752 4.11690   2
   0 -13   0 15.7920 3.56193   5
   0 -13   0 9.89437 4.82359   3
   0 -13   0 14.2919 4.25063   3
   0  13   0 10.1013 2.96355   5
   0  13   0 12.7766 3.92675   4
  -1 -13   0 579.444 25.6028   3
   1 -13   0 542.462 28.3212   2
  -1 -13   0 540.305 23.3272   5
  -1 -13   0 554.933 24.7635   3
   1 -13   0 504.385 25.7717   3
   1 -13   0 536.842 26.7580   3
   1  13   0 547.162 23.3243   5
   1  13   0 551.033 22.7322   4
   2 -13   0 1032.21 41.6789   3
   2 -13   0 1003.19 45.1183   2
  -2 -13   0 1005.59 38.4784   3
   2  13   0 957.800 38.8876   5
  -2  13   0 1020.53 44.2508   2
   2  13   0 974.441 34.6318   4
  -2  13   0 936.248 40.1235   3
  -3 -13   0 779.553 36.0554   2
  -3 -13   0 795.223 31.8096   3
   3 -13   0 856.605 42.1880   2
   3 -13   0 825.725 37.1900   3
   3 -13   0 805.970 35.7991   3
  -3 -13   0 803.954 31.4314   4
   3  13   0 774.071 34.9731   5
   3  13   0 820.957 30.3014   4
  -4 -13   0 2.43341 2.38188   4
  -4 -13   0 4.69900 4.20956   2
   4 -13   0 -1.6578 2.76956   3
  -4 -13   0 2.12290 3.10070   3
   4 -13   0 -2.0751 3.64531   2
   4  13   0 1.37215 3.58804   5
   5 -13   0 109.650 10.5129   3
  -5 -13   0 120.599 8.09488   4
   5 -13   0 122.742 20.7407   2
  -5 -13   0 117.156 8.00650   3
   5 -13   0 99.4205 10.8912   3
   5  13   0 119.453 13.1649   5
  -6 -13   0 71.2650 6.56460   3
   6 -13   0 90.7567 7.53857   3
  -6 -13   0 91.8717 6.39577   4
   6 -13   0 79.1827 15.9542   2
   6  13   0 108.140 13.1600   5
   7 -13   0 93.1856 19.9383   2
   7  13   0 144.479 16.4780   5
   8 -13   0 3.51209 10.5612   2
   8  13   0 13.2336 8.92811   5
   0 -14   0 2867.74 90.2563   5
   0 -14   0 2778.08 97.7109   2
   0 -14   0 2821.51 95.7299   3
   0 -14   0 2797.37 96.6412   3
   0  14   0 2723.91 94.4956   4
   0  14   0 2722.06 89.5961   5
  -1 -14   0 62.7759 8.19077   3
   1 -14   0 82.0111 10.3404   2
   1 -14   0 73.1837 10.8476   3
  -1 -14   0 71.4013 7.82707   3
  -1 -14   0 79.8176 7.56669   5
   1 -14   0 62.0366 8.48136   3
  -1  14   0 74.0772 4.78270   5
   1  14   0 79.5954 7.48051   5
   1  14   0 70.7237 6.54673   4
  -1  14   0 61.2119 8.24445   4
  -2 -14   0 5.87405 3.24039   5
   2 -14   0 4.51402 3.60283   3
  -2 -14   0 0.13116 2.48379   3
   2 -14   0 0.88872 3.58401   2
   2 -14   0 5.74390 4.33838   3
  -2  14   0 6.42974 4.86168   2
   2  14   0 5.73037 2.32487   4
   2  14   0 6.22737 3.75933   5
   3 -14   0 23.7589 8.39111   2
   3 -14   0 28.5723 7.22449   3
   3 -14   0 28.5883 7.81432   3
  -3 -14   0 30.1511 6.05886   3
  -3 -14   0 25.5995 6.15257   2
  -3 -14   0 30.5469 5.99922   4
   3  14   0 34.1062 4.44405   4
  -4 -14   0 421.856 18.8970   4
   4 -14   0 442.224 30.1263   2
   4 -14   0 368.035 22.3769   3
  -4 -14   0 379.853 18.7769   3
   4 -14   0 421.256 23.8474   3
  -4 -14   0 391.979 24.5075   2
   4  14   0 388.419 23.3239   5
  -5 -14   0 0.62567 2.98820   3
   5 -14   0 2.34126 5.67842   2
  -5 -14   0 1.33828 2.17994   4
   5  14   0 6.48036 5.14172   5
   6 -14   0 12.8066 5.28630   3
  -6 -14   0 17.2085 3.76071   3
   6 -14   0 3.94789 3.52709   3
   6 -14   0 0.36475 5.14622   2
   6  14   0 9.62694 5.81522   5
   7 -14   0 25.1057 11.6737   2
   7  14   0 11.5504 7.67979   5
   8 -14   0 220.682 29.4170   2
   8  14   0 217.485 22.1360   5
   0 -15   0 5.34197 3.73496   2
   0 -15   0 4.51384 2.78677   5
   0 -15   0 2.31510 3.43294   3
   0 -15   0 5.46132 3.18105   3
   0  15   0 0.77095 2.21221   4
   0  15   0 4.38605 2.48521   5
  -1 -15   0 1093.00 42.2618   5
   1 -15   0 1146.67 47.3575   3
   1 -15   0 1166.77 49.6619   2
  -1 -15   0 1109.53 47.7574   3
   1 -15   0 1151.14 46.8067   3
  -1 -15   0 1155.46 44.9577   3
  -1  15   0 1083.24 47.0194   4
   1  15   0 1143.89 42.0802   4
  -1  15   0 1166.01 37.8912   5
   1  15   0 1161.90 42.6053   5
  -2 -15   0 1194.80 45.3748   3
  -2 -15   0 1160.71 43.6574   3
   2 -15   0 1089.52 46.8426   3
   2 -15   0 1148.98 51.0273   2
  -2 -15   0 1143.66 44.2615   5
   2 -15   0 1090.80 47.4542   3
   2  15   0 1099.95 43.9433   5
   2  15   0 1086.01 39.5728   4
  -3 -15   0 195.739 12.7805   3
   3 -15   0 174.276 14.6275   3
   3 -15   0 167.290 17.5396   2
   3 -15   0 181.197 17.8491   3
  -3 -15   0 155.534 15.8667   2
   3  15   0 192.784 14.5896   5
   3  15   0 176.795 10.3851   4
  -4 -15   0 85.3522 12.9787   2
  -4 -15   0 68.2762 7.18011   4
   4 -15   0 59.4333 13.6551   3
   4 -15   0 82.0877 12.3983   3
  -4 -15   0 74.7498 7.68427   3
   4 -15   0 88.7830 15.9542   2
   4  15   0 75.9366 12.1293   5
   5 -15   0 116.320 16.2914   2
  -5 -15   0 65.4267 8.15457   3
   5 -15   0 100.727 12.0648   3
  -5 -15   0 88.1579 7.39263   4
   5 -15   0 84.1133 9.87411   3
   5  15   0 87.1156 13.8584   5
  -6 -15   0 233.229 12.3654   3
   6 -15   0 243.161 25.9875   2
   6 -15   0 262.028 18.7674   3
  -6 -15   0 177.939 15.2347   3
   6 -15   0 222.763 15.8799   3
   6  15   0 273.049 21.1610   5
   7 -15   0 17.7699 10.9158   2
   7  15   0 34.9511 10.1588   5
   0 -16   0 234.900 12.3724   5
   0 -16   0 222.068 16.2208   3
   0 -16   0 230.964 16.0947   3
   0 -16   0 216.168 17.0188   2
   0  16   0 222.203 11.8173   5
   0  16   0 204.607 14.5051   4
   1 -16   0 450.680 28.4482   3
   1 -16   0 505.570 28.3518   2
  -1 -16   0 471.434 24.0438   3
  -1 -16   0 480.652 22.1482   5
   1 -16   0 481.728 25.7132   3
  -1 -16   0 466.250 24.6169   3
   1  16   0 454.140 21.3897   4
  -1  16   0 442.485 25.4704   4
   1  16   0 491.527 22.0935   5
  -2 -16   0 5.18897 3.12550   3
  -2 -16   0 0.56862 2.89287   5
   2 -16   0 -5.7113 2.11142   3
  -2 -16   0 -1.1715 3.09699   3
   2 -16   0 -3.0485 2.26173   2
   2  16   0 1.57960 2.02347   4
   2  16   0 -2.0694 2.37379   5
  -3 -16   0 482.413 27.1849   2
   3 -16   0 529.225 28.4129   3
   3 -16   0 526.041 33.1933   2
  -3 -16   0 507.809 24.6181   3
   3  16   0 535.672 21.8383   4
   3  16   0 496.135 26.5224   5
   4 -16   0 7.07412 5.86506   2
  -4 -16   0 4.23389 3.46162   3
   4 -16   0 0.25948 2.73105   3
   4  16   0 -4.3647 2.41536   5
   5 -16   0 356.821 30.6125   2
   5 -16   0 362.751 22.0488   3
  -5 -16   0 344.677 17.9801   3
   5  16   0 356.238 24.2579   5
   6 -16   0 10.2091 8.45967   2
  -6 -16   0 -2.8757 2.51079   3
   6 -16   0 -2.1970 6.78684   3
   6 -16   0 -3.0051 3.44009   3
   6  16   0 9.76458 5.57251   5
   7 -16   0 34.5436 11.8374   2
   7  16   0 51.8782 12.1116   5
   0 -17   0 0.10278 3.09077   2
   0 -17   0 3.58936 3.26972   3
   0  17   0 2.21977 2.69390   4
   0  17   0 0.33038 2.35876   5
  -1 -17   0 295.827 17.4989   5
  -1 -17   0 332.972 19.6216   3
  -1 -17   0 318.053 20.0237   3
   1 -17   0 309.390 22.2006   2
   1 -17   0 321.482 20.5083   3
   1  17   0 319.316 16.9665   5
  -1  17   0 305.808 20.5009   4
   1  17   0 312.498 16.7516   4
  -2 -17   0 207.851 15.0514   3
  -2 -17   0 223.361 14.8296   3
   2 -17   0 204.492 19.8753   2
   2  17   0 198.894 14.1989   5
   2  17   0 193.738 11.3591   4
  -3 -17   0 1174.23 47.0376   3
  -3 -17   0 1207.75 46.5925   3
   3 -17   0 1242.96 58.2905   2
   3 -17   0 1181.25 51.3327   3
   3  17   0 1192.42 49.0515   5
   3  17   0 1187.82 42.9345   4
   4 -17   0 6.25450 3.79528   3
  -4 -17   0 6.79060 3.40280   3
   4 -17   0 2.58542 4.68837   2
   4  17   0 -6.2844 3.00351   5
  -5 -17   0 168.111 11.7654   3
   5 -17   0 195.375 22.4261   2
   5 -17   0 162.858 14.7572   3
  -5 -17   0 146.415 12.0922   3
   5  17   0 174.015 16.8461   5
   6 -17   0 -4.5033 3.18435   3
   6 -17   0 -8.3065 9.60563   2
  -6 -17   0 4.94942 3.26128   3
   6  17   0 -1.0108 7.00156   5
   7 -17   0 154.482 28.6433   2
   7  17   0 200.443 19.9017   5
   0 -18   0 1193.14 51.2359   2
   0 -18   0 1171.47 48.5986   3
   0  18   0 1146.06 41.4747   5
   0  18   0 1073.30 45.7867   4
  -1 -18   0 161.236 11.8306   5
   1 -18   0 152.649 14.2052   3
  -1 -18   0 158.735 13.5605   3
   1 -18   0 180.154 16.6817   2
   1  18   0 174.298 14.9121   4
   1  18   0 167.539 11.6674   5
   2 -18   0 161.957 17.1109   2
   2 -18   0 142.604 14.3578   3
  -2 -18   0 162.285 13.2116   3
   2  18   0 162.165 14.5857   5
   2  18   0 153.193 10.0198   4
   3 -18   0 51.8854 10.8341   3
  -3 -18   0 58.0233 9.26405   3
   3 -18   0 45.5016 12.3420   2
   3  18   0 40.1447 8.33660   5
   3  18   0 50.8737 5.91335   4
  -4 -18   0 771.010 33.2446   3
   4 -18   0 781.271 38.4420   3
   4 -18   0 749.731 45.4606   2
   4  18   0 752.163 37.3025   5
   5 -18   0 150.310 25.5552   2
   5 -18   0 139.229 14.0544   3
  -5 -18   0 140.796 11.1879   3
   5  18   0 128.539 15.0601   5
  -6 -18   0 50.0749 7.55059   3
   6 -18   0 73.5130 10.0171   3
   6 -18   0 41.1731 13.8361   2
   6  18   0 66.5456 13.8765   5
   7 -18   0 -0.4229 6.14796   2
   7  18   0 8.38392 6.64990   5
   0 -19   0 6.61594 4.05639   2
   0 -19   0 4.37691 3.45016   3
   0  19   0 4.68345 2.54111   5
   0  19   0 -2.5367 2.79077   4
  -1 -19   0 35.2153 8.24895   2
  -1 -19   0 22.4753 6.36388   3
  -1 -19   0 33.7835 6.22885   5
   1 -19   0 22.1207 12.5824   2
   1 -19   0 30.7157 7.23160   3
   1  19   0 25.0929 5.55083   5
   1  19   0 28.9401 6.06182   4
  -2 -19   0 490.166 25.9308   3
   2 -19   0 467.892 28.0805   3
   2 -19   0 491.837 31.6612   2
   2  19   0 481.236 24.6161   5
   2  19   0 467.725 21.2790   4
  -3 -19   0 76.5585 9.51540   3
   3 -19   0 85.4447 16.3739   2
   3 -19   0 89.9482 14.3734   3
   3  19   0 71.3809 7.07688   4
   3  19   0 58.7673 10.1312   5
  -4 -19   0 64.0758 9.72091   3
   4 -19   0 74.1957 12.5655   3
   4 -19   0 48.4916 12.4735   2
   4  19   0 66.7662 12.4707   5
  -5 -19   0 5.98892 4.16259   3
   5 -19   0 19.3589 8.72696   2
   5 -19   0 0.85198 5.04822   3
   5  19   0 0.83908 5.53062   5
   6 -19   0 215.113 17.1760   3
   6 -19   0 167.034 29.9404   2
  -6 -19   0 183.396 12.9423   3
   6  19   0 177.156 18.8086   5
   7 -19   0 22.8942 9.15524   2
   7  19   0 17.1832 7.44322   5
   0 -20   0 714.759 48.8933   3
   0 -20   0 608.624 34.9290   2
   0  20   0 586.325 25.4952   5
  -1 -20   0 432.222 25.5562   3
  -1 -20   0 462.360 28.6552   2
   1 -20   0 427.018 26.7743   3
  -1 -20   0 436.445 22.1980   5
   1 -20   0 475.479 30.0335   2
   1  20   0 437.252 22.0119   5
   1  20   0 432.474 22.1182   4
   2 -20   0 -4.9143 2.02817   3
  -2 -20   0 2.27754 3.45803   3
   2 -20   0 4.09038 4.67625   2
   2  20   0 -0.4124 2.92826   5
   2  20   0 1.39087 2.47989   4
  -3 -20   0 710.336 32.9726   3
   3 -20   0 654.330 41.3722   2
   3 -20   0 678.578 36.5436   3
   3  20   0 672.317 33.2327   5
   3  20   0 652.128 27.6205   4
  -4 -20   0 368.793 20.6994   3
   4 -20   0 327.422 29.2207   2
   4 -20   0 326.479 23.5149   3
   4  20   0 298.567 22.3966   5
   5 -20   0 433.741 27.5853   3
   5 -20   0 419.341 35.4028   2
  -5 -20   0 441.122 23.2088   3
   5  20   0 410.748 27.9879   5
   6 -20   0 7.18482 5.34939   3
   6 -20   0 18.8056 11.1274   2
  -6 -20   0 15.3106 5.59354   3
   6  20   0 0.70824 4.94433   5
   7 -20   0 49.7616 8.76210   3
   7 -20   0 61.0422 15.6983   2
   7  20   0 51.2376 12.2873   5
   0 -21   0 3.28284 4.05609   3
   0 -21   0 7.30807 4.90792   2
   0  21   0 2.88062 2.86231   5
   1 -21   0 487.155 31.0490   2
  -1 -21   0 389.526 34.5018   3
   1 -21   0 483.787 28.8492   3
   1  21   0 468.051 23.1631   5
   2 -21   0 57.9485 13.1360   2
   2 -21   0 50.1569 11.7817   3
  -2 -21   0 52.3880 10.3828   3
   2  21   0 48.4916 6.20076   4
   2  21   0 52.5511 8.73913   5
  -3 -21   0 767.607 35.6231   3
   3 -21   0 689.997 43.7490   2
   3 -21   0 708.953 38.9049   3
   3  21   0 754.530 38.2109   4
   3  21   0 743.547 35.9967   5
   4 -21   0 1.99593 4.21005   3
   4 -21   0 4.45345 6.02535   2
  -4 -21   0 2.44972 3.98521   3
   4  21   0 2.33667 4.28709   5
  -5 -21   0 191.567 14.8507   3
   5 -21   0 193.848 24.9505   2
   5 -21   0 171.595 17.3748   3
   5  21   0 196.231 19.0915   5
  -6 -21   0 76.2059 10.8448   3
   6 -21   0 80.1156 13.2866   3
   6 -21   0 66.5187 17.1607   2
   6  21   0 67.9954 13.2583   5
   7 -21   0 221.187 17.0342   3
   7 -21   0 209.583 28.6970   2
   7  21   0 252.143 24.0633   5
   0 -22   0 846.522 42.1289   3
   0 -22   0 859.808 44.3537   2
   0  22   0 856.590 33.9234   5
   1 -22   0 558.299 34.9768   2
  -1 -22   0 579.375 33.7840   2
   1 -22   0 566.847 32.8726   3
  -1 -22   0 565.470 31.4013   3
   1  22   0 538.836 26.2351   5
   2 -22   0 16.6562 7.19038   3
   2 -22   0 19.1236 8.72614   2
   2  22   0 29.7900 7.13611   4
   2  22   0 27.0055 7.76873   5
   3 -22   0 178.852 18.0072   3
  -3 -22   0 212.528 16.6409   3
   3 -22   0 169.842 20.7085   2
   3  22   0 168.462 11.9197   4
   3  22   0 194.148 16.3418   5
  -4 -22   0 172.290 14.9009   3
   4 -22   0 207.077 19.0172   3
   4 -22   0 173.405 21.8828   2
   4  22   0 193.557 17.7094   5
  -5 -22   0 129.692 13.0793   3
   5 -22   0 117.967 14.6950   3
   5 -22   0 133.861 25.0818   2
   5  22   0 131.608 16.1157   5
   6 -22   0 -2.0317 6.68236   2
   6 -22   0 -0.8392 5.86233   3
  -6 -22   0 -1.8623 5.00116   3
   6  22   0 3.56858 7.57734   5
   0 -23   0 4.61795 5.29081   2
   0 -23   0 3.29929 4.80611   3
   0  23   0 6.29218 3.49322   5
   1 -23   0 293.142 23.2486   3
  -1 -23   0 303.867 22.3762   3
   1 -23   0 346.677 26.6415   2
  -1 -23   0 316.963 24.4312   2
   1  23   0 323.675 19.0493   5
   2 -23   0 632.192 40.5818   2
   2 -23   0 641.206 37.0419   3
  -2 -23   0 662.734 34.8803   3
   2  23   0 670.203 32.0817   5
   3 -23   0 32.0559 11.4296   2
  -3 -23   0 37.7993 8.94785   3
   3 -23   0 43.0043 10.3254   3
   3  23   0 51.5932 10.3788   5
   3  23   0 34.8275 6.39564   4
  -4 -23   0 12.4390 5.61247   3
   4 -23   0 3.86741 5.72322   3
   4 -23   0 5.85756 6.82609   2
   4  23   0 0.85109 4.60293   5
   5 -23   0 82.4517 18.4651   2
   5 -23   0 81.2329 14.5427   3
  -5 -23   0 87.6150 13.2315   3
   5  23   0 58.6039 12.5536   5
   6 -23   0 268.827 22.8833   3
   6 -23   0 301.006 33.0920   2
  -6 -23   0 322.386 20.5023   3
   6  23   0 286.662 25.4343   5
   0 -24   0 922.312 48.6954   2
   0 -24   0 974.774 47.0491   3
   0  24   0 916.645 36.6844   5
  -1 -24   0 167.351 18.2631   2
   1 -24   0 177.685 19.4183   2
  -1 -24   0 171.242 16.7321   3
   1 -24   0 147.501 16.5959   3
   1  24   0 150.272 12.4103   5
  -2 -24   0 148.894 15.4810   3
   2 -24   0 155.199 16.7545   3
  -2 -24   0 150.524 17.4273   2
   2 -24   0 163.772 20.1330   2
   2  24   0 143.080 13.5314   5
   3 -24   0 43.2921 11.5887   2
  -3 -24   0 54.7582 11.6801   3
   3 -24   0 41.1549 11.6060   3
   3  24   0 28.8771 7.91275   5
   4 -24   0 218.844 25.6473   2
  -4 -24   0 293.241 20.3562   3
   4 -24   0 222.610 21.0274   3
   4  24   0 186.898 16.7468   4
   4  24   0 262.487 20.7020   5
   5 -24   0 14.1874 7.95197   3
   5 -24   0 15.4254 10.0173   2
  -5 -24   0 14.7767 5.98130   3
   5  24   0 8.75218 7.36317   5
   6 -24   0 15.6452 12.1897   2
  -6 -24   0 8.71084 6.65665   3
   6  24   0 2.48166 8.39609   5
   0 -25   0 13.4477 7.73006   2
   0 -25   0 12.0159 6.98069   3
  -1 -25   0 262.239 21.6565   3
  -1 -25   0 237.677 22.5203   2
   1 -25   0 283.678 25.0052   2
   1 -25   0 260.373 22.4896   3
   1  25   0 243.901 16.4814   5
   2 -25   0 640.044 38.0012   3
  -2 -25   0 637.227 35.5165   3
   2 -25   0 664.141 42.6647   2
  -2 -25   0 642.401 38.2620   2
   2  25   0 634.850 32.1020   5
  -3 -25   0 199.682 18.1259   3
   3 -25   0 213.278 21.0257   3
   3 -25   0 268.395 26.2459   2
   3  25   0 224.352 18.2428   5
   4 -25   0 -3.0188 5.50875   3
  -4 -25   0 3.60127 4.33181   3
   4 -25   0 13.2171 10.6571   2
   4  25   0 -0.7228 3.98143   5
   5 -25   0 47.3322 15.6212   2
  -5 -25   0 71.4225 12.1142   3
   5 -25   0 73.1166 14.9418   3
   5  25   0 47.8740 11.7580   5
   6 -25   0 300.480 34.8653   2
   6 -25   0 265.062 23.7356   3
   6  25   0 306.632 25.8021   5
   0 -26   0 -0.6139 3.70809   3
   0 -26   0 -3.8046 4.50789   2
   1 -26   0 532.322 36.4391   2
  -1 -26   0 519.352 34.8395   2
   1 -26   0 552.379 34.7417   3
  -1 -26   0 497.992 32.2464   3
   1  26   0 531.841 26.6259   5
  -2 -26   0 -4.3332 4.43492   3
   2 -26   0 -4.5525 2.42201   3
  -2 -26   0 -2.8748 3.47903   2
   2 -26   0 0.14340 5.64133   2
   2  26   0 -0.2693 3.65321   5
   3 -26   0 3.08470 5.31061   3
   3 -26   0 -4.9089 5.38881   2
  -3 -26   0 7.14130 4.41492   3
   3  26   0 0.84227 4.53564   5
   4 -26   0 34.2808 12.8581   2
   4 -26   0 20.9123 12.8067   3
  -4 -26   0 11.0625 6.91613   3
   4  26   0 20.0304 6.79107   5
   5 -26   0 61.4142 16.7185   2
   5 -26   0 78.2197 15.5805   3
  -5 -26   0 59.6373 12.7548   3
   5  26   0 36.8921 10.4277   5
   0 -27   0 4.51327 5.50805   2
   0 -27   0 -1.8233 4.16655   3
   1 -27   0 252.610 23.2362   3
  -1 -27   0 216.881 20.4824   3
  -1 -27   0 252.211 23.1869   2
   1 -27   0 234.634 24.1159   2
   1  27   0 232.943 16.3784   5
   2 -27   0 35.1196 11.8786   2
  -2 -27   0 31.6861 10.6298   3
  -2 -27   0 43.5646 12.2597   2
   2 -27   0 37.8725 10.8806   3
   2  27   0 37.4046 8.67953   5
  -3 -27   0 136.749 15.7638   3
  -3 -27   0 112.083 18.6399   2
   3 -27   0 126.992 16.5724   3
   3 -27   0 100.896 20.3073   2
   3  27   0 125.282 13.8126   5
   4 -27   0 45.5041 13.4110   2
   4 -27   0 24.2270 8.66758   3
  -4 -27   0 7.86787 6.44875   3
   4  27   0 7.23358 6.12644   5
   5 -27   0 82.5174 19.3961   2
   5 -27   0 77.7989 15.7152   3
  -5 -27   0 97.9954 15.0257   3
   5  27   0 71.3324 13.5762   5
   0 -28   0 188.618 20.1492   3
   0 -28   0 245.424 23.7807   2
  -1 -28   0 10.9353 7.27554   2
   1 -28   0 -0.8463 4.69487   3
   1 -28   0 -7.0227 5.71181   2
   1  28   0 -1.8878 3.14307   5
  -2 -28   0 176.958 18.4544   3
   2 -28   0 145.423 18.3064   3
  -2 -28   0 158.673 19.0740   2
   2 -28   0 154.307 20.9353   2
   2  28   0 148.570 14.2762   5
   3 -28   0 -4.3251 7.05246   2
  -3 -28   0 15.0404 6.86534   2
  -3 -28   0 3.95946 4.99067   3
   3 -28   0 -5.0461 5.71885   3
   3  28   0 -3.9160 3.57706   5
   4 -28   0 234.556 26.3301   2
   4 -28   0 200.224 21.5886   3
  -4 -28   0 160.371 17.4559   3
   4  28   0 201.430 19.2083   5
   5 -28   0 -3.4662 6.31612   3
   5 -28   0 8.27390 10.4499   2
   5  28   0 -2.7952 5.50834   5
   0 -29   0 8.61343 6.18340   2
   0 -29   0 -7.5698 4.89482   3
  -1 -29   0 37.2969 12.1344   2
   1 -29   0 34.2048 10.8457   2
   1 -29   0 49.3538 13.5833   3
  -1 -29   0 44.0499 11.7798   3
  -2 -29   0 289.347 23.9574   3
   2 -29   0 297.441 30.1918   2
   2 -29   0 297.761 28.7021   3
  -2 -29   0 286.622 26.0220   2
   2  29   0 300.849 20.6477   5
   3 -29   0 12.4398 10.1751   2
   3 -29   0 18.1740 8.47235   3
  -3 -29   0 12.6159 6.36373   3
  -3 -29   0 -3.3554 6.39423   2
   3  29   0 7.34495 7.69575   5
   4 -29   0 15.1682 10.7376   2
  -4 -29   0 4.11346 5.82301   3
  -4 -29   0 12.1355 9.40727   2
   4 -29   0 7.76151 7.45148   3
   4  29   0 8.73437 5.33389   5
   5 -29   0 28.8063 14.4621   2
  -5 -29   0 6.80903 7.39203   3
   5 -29   0 16.5369 8.63236   3
   5  29   0 11.8342 8.93059   5
   0 -30   0 38.1467 11.7494   2
   0 -30   0 40.9029 10.2823   3
   1 -30   0 47.8060 17.5899   3
   1 -30   0 63.4704 15.0391   2
  -1 -30   0 50.4104 12.2036   3
  -1 -30   0 52.9647 14.9227   2
   2 -30   0 37.8125 10.7657   3
  -2 -30   0 14.8637 8.05094   2
  -2 -30   0 34.1285 10.8242   3
   2 -30   0 15.7242 8.89750   2
   2  30   0 19.1731 6.85429   5
   3 -30   0 0.33781 5.77539   3
   3 -30   0 31.5508 12.0700   2
  -3 -30   0 20.9949 8.64052   3
  -3 -30   0 17.7431 8.07899   2
   3  30   0 9.28787 5.53266   5
  -4 -30   0 11.3163 7.59648   2
   4 -30   0 12.5935 8.28231   3
   4 -30   0 12.5835 10.5238   2
  -4 -30   0 5.00886 8.10228   3
   4  30   0 5.88316 6.56163   5
   0 -31   0 0.93771 6.25277   2
   0 -31   0 -3.1906 5.49010   3
  -1 -31   0 235.392 24.2111   3
   1 -31   0 247.092 24.8808   3
  -1 -31   0 218.478 23.8480   2
   1 -31   0 262.082 27.6134   2
   2 -31   0 12.6305 9.46049   2
  -2 -31   0 36.3085 10.1936   3
   2 -31   0 24.9103 10.5065   3
  -2 -31   0 17.3399 8.78552   2
   3 -31   0 123.525 24.9872   2
  -3 -31   0 175.608 21.2379   2
  -3 -31   0 182.768 19.7657   3
   3 -31   0 197.739 22.9399   3
   3  31   0 196.429 17.9189   5
  -4 -31   0 27.0867 8.96360   3
   4 -31   0 -1.8642 10.4214   2
  -4 -31   0 13.0063 10.3698   2
   4 -31   0 6.57477 7.97156   3
   4  31   0 4.14265 4.59284   5
   0 -32   0 156.638 27.4982   2
   0 -32   0 145.112 23.4081   3
  -1 -32   0 7.15631 8.28912   2
   1 -32   0 30.1832 9.57734   3
   1 -32   0 20.7477 10.0773   2
  -1 -32   0 26.9779 9.94505   3
   2 -32   0 2.63608 7.02842   3
   2 -32   0 -1.5074 6.21075   2
  -2 -32   0 11.8659 9.03479   2
  -2 -32   0 -13.207 5.63643   3
  -3 -32   0 6.57042 8.94150   2
   3 -32   0 5.77609 7.68786   3
   3 -32   0 14.2323 10.5878   2
  -3 -32   0 19.5437 9.45454   3
   0 -33   0 6.56947 6.71724   2
   0 -33   0 10.3039 7.44854   3
   1 -33   0 22.1656 11.9075   2
   1 -33   0 20.8181 9.38686   3
  -1 -33   0 4.21905 7.67980   3
  -1 -33   0 19.6519 8.79004   2
  -2 -33   0 694.141 43.4268   3
   2 -33   0 745.677 51.1037   2
   2 -33   0 716.545 46.8238   3
  -2 -33   0 670.246 44.7560   2
   3 -33   0 7.22571 9.49844   2
  -3 -33   0 7.25201 8.07603   3
  -3 -33   0 5.34923 8.27407   2
   3 -33   0 4.27104 8.15311   3
   0 -34   0 154.278 21.5378   2
   0 -34   0 152.581 20.0720   3
   1 -34   0 57.1602 17.4693   2
  -1 -34   0 69.6313 15.9772   3
   1 -34   0 63.5769 15.0255   3
  -1 -34   0 99.6145 18.6032   2
  -2 -34   0 38.4592 12.1729   3
  -2 -34   0 57.1085 15.3487   2
   2 -34   0 54.6607 14.0797   3
   2 -34   0 42.4931 14.7268   2
   0 -35   0 16.3659 9.29524   3
   0 -35   0 14.0404 8.43168   2
  -1 -35   0 209.972 24.9675   2
  -1 -35   0 227.690 24.9287   3
   1 -35   0 176.824 25.9828   3
   1 -35   0 219.899 27.6082   2
  -8   0   1 -8.5241 4.32329   4
   8   0  -1 -9.7789 6.89205   2
   7   0  -1 670.442 40.2054   2
   6   0  -1 -2.5066 3.66536   2
  -5   0   1 98.0003 9.39916   5
   5   0  -1 71.5311 10.4241   2
  -5   0   1 97.0404 7.79175   3
   5   0  -1 95.0457 8.89497   5
  -5   0   1 74.4385 6.43042   3
  -4   0   1 0.18994 2.07138   5
  -4   0   1 1.74913 1.49231   3
  -4   0   1 2.12303 2.51977   2
   4   0  -1 4.52045 2.90577   5
  -4   0   1 1.29275 1.97581   3
   4   0  -1 -1.8768 1.85234   2
  -3   0   1 3710.97 116.967   3
   3   0  -1 3890.24 124.604   2
   3   0  -1 3705.54 119.637   5
  -3   0   1 3738.53 120.175   5
  -3   0   1 3814.01 124.020   2
   2   0  -1 1.78518 1.55803   5
  -2   0   1 1.92219 1.30535   2
  -2   0   1 0.78827 0.74073   3
  -2   0   1 -0.4944 0.64132   3
   2   0  -1 0.79041 1.48330   2
  -1   0   1 2465.02 76.7277   3
   1   0  -1 2505.40 76.2833   3
   0   0   1 1.02807 0.70124   3
   0   0  -1 0.22670 0.50132   4
   2   0   1 -0.4379 1.48840   5
  -2   0  -1 0.57069 0.79898   3
  -2   0  -1 -0.5199 1.10909   2
   2   0   1 -0.7307 0.87999   3
   2   0   1 0.31815 0.69646   3
   2   0   1 -0.0705 1.46815   2
  -3   0  -1 31.0282 11.6595   1
  -4   0  -1 -0.4604 2.74577   2
   4   0   1 2.12680 2.98849   5
   4   0   1 1.58060 2.66434   2
  -4   0  -1 2.97341 1.89584   3
  -5   0  -1 600.786 25.4511   3
   5   0   1 664.552 35.8833   2
   5   0   1 620.024 28.2609   5
   6   0   1 3.00827 3.41789   5
  -6   0  -1 4.36325 3.34127   3
   6   0   1 6.35839 5.18087   2
   7   0   1 187.842 21.3807   2
   7   0   1 226.152 16.6292   5
  -8   0  -1 -2.5482 5.44617   4
   8   0   1 10.6433 7.60617   2
   8   0   1 1.13083 4.47811   5
   8  -1  -1 39.5446 19.6503   2
  -8  -1   1 38.7799 8.56218   4
   8   1  -1 29.4065 11.0693   2
   7  -1  -1 147.241 17.8256   2
   7   1  -1 188.422 19.4436   2
   6  -1  -1 22.3318 7.75415   2
  -6  -1   1 33.9877 5.28800   3
  -6   1   1 52.4452 5.81936   3
   6   1  -1 30.0639 8.39227   2
   5  -1  -1 422.412 20.7287   5
  -5  -1   1 442.307 18.0818   3
  -5  -1   1 441.580 18.8240   3
  -5  -1   1 430.465 22.1965   5
  -5  -1   1 429.553 26.2207   2
   5  -1  -1 435.195 26.7394   2
  -5   1   1 428.490 19.1716   3
  -5   1   1 424.454 20.3325   3
   5   1  -1 439.354 26.1615   2
   5   1  -1 434.508 21.6369   5
  -5   1   1 404.083 21.0706   5
   4  -1  -1 311.031 15.8166   5
   4  -1  -1 323.027 20.2853   2
  -4  -1   1 324.785 13.3126   3
  -4  -1   1 310.749 14.7809   3
  -4  -1   1 340.190 17.3378   5
  -4  -1   1 321.463 19.5307   2
   4   1  -1 361.425 17.2498   5
  -4   1   1 322.572 14.6217   3
  -4   1   1 324.094 16.5605   5
  -4   1   1 326.956 19.9957   2
   4   1  -1 341.145 20.1894   2
  -3  -1   1 539.634 18.5632   3
   3  -1  -1 508.272 24.9538   2
  -3  -1   1 522.516 18.3759   3
  -3  -1   1 520.422 24.1371   2
  -3  -1   1 548.586 22.4849   5
   3  -1  -1 539.001 21.2720   5
   3   1  -1 504.275 24.2432   2
  -3   1   1 520.554 19.9776   3
  -3   1   1 583.456 22.0662   5
   3   1  -1 539.379 22.0420   5
  -3   1   1 547.068 20.5895   3
  -3   1   1 559.427 25.1326   2
   2  -1  -1 1000.75 37.5103   2
  -2  -1   1 1038.38 36.5230   2
  -2  -1   1 1023.74 31.9619   3
  -2  -1   1 1011.01 32.0109   3
  -2  -1   1 1022.96 35.3621   5
   2   1  -1 1023.26 36.6433   2
  -2   1   1 1062.53 34.6267   3
   2   1  -1 1008.66 35.0586   5
  -2   1   1 1003.41 37.6693   2
  -2   1   1 1004.37 33.7109   3
  -2   1   1 1026.11 34.6230   5
   1  -1  -1 7851.02 266.597   1
  -1  -1   1 8133.03 254.459   1
  -1   1   1 7745.40 266.456   1
   1   1  -1 8101.06 254.157   1
   0  -1   1 208.676 7.64844   2
   0  -1  -1 228.312 7.72315   4
   0   1  -1 177.927 8.17951   2
   1  -1   1 1356.81 52.3608   2
   1  -1   1 1693.64 50.7268   3
  -1  -1  -1 1781.91 50.4170   3
  -1  -1  -1 1549.06 52.7273   2
   1   1   1 1402.94 52.4251   2
  -1   1  -1 1829.37 51.1407   3
   1   1   1 1572.89 49.9348   3
  -1   1  -1 1481.38 52.6452   2
   2  -1   1 213.484 8.40080   3
  -2  -1  -1 193.118 11.8331   2
  -2  -1  -1 224.292 8.61664   3
   2  -1   1 172.721 11.7220   2
   2  -1   1 167.474 8.42549   3
   2  -1   1 191.738 9.53036   5
   2   1   1 174.364 9.81572   5
  -2   1  -1 213.846 9.34196   3
   2   1   1 164.591 11.2936   2
  -2   1  -1 205.752 12.3867   2
  -3  -1  -1 1251.17 48.9603   2
   3  -1   1 1240.10 43.5934   5
  -3  -1  -1 1269.86 41.3950   3
   3  -1   1 1267.52 49.4541   2
   3   1   1 1236.71 48.8657   2
   3   1   1 1187.44 44.2225   5
  -3   1  -1 1220.35 49.0228   2
  -3   1  -1 1238.93 42.3945   3
   4  -1   1 135.157 9.83976   5
   4  -1   1 120.742 12.7407   2
  -4  -1  -1 139.548 13.0912   2
  -4  -1  -1 137.524 7.95034   3
  -4   1  -1 133.031 8.61814   3
  -4   1  -1 137.235 13.1966   2
   4   1   1 114.761 12.3424   2
   4   1   1 125.435 10.1447   5
  -5  -1  -1 167.935 10.1850   3
   5  -1   1 158.988 11.9676   5
   5  -1   1 171.436 16.7700   2
   5   1   1 164.292 12.5846   5
   5   1   1 169.939 16.5828   2
  -5   1  -1 162.821 10.8821   3
   6  -1   1 204.335 20.2408   2
  -6  -1  -1 191.780 11.9867   3
   6  -1   1 192.693 14.1517   5
   6   1   1 180.359 18.7801   2
   6   1   1 193.906 14.6372   5
   7  -1   1 493.887 35.1432   2
  -7  -1  -1 432.106 26.2366   4
   7  -1   1 527.919 26.5311   5
   7   1   1 512.868 35.1429   2
   7   1   1 492.020 26.8755   5
   8  -1   1 193.379 23.0250   2
  -8  -1  -1 160.124 15.1931   4
   8   1   1 160.242 20.3808   2
  -8   1  -1 112.186 15.0168   4
   8   1   1 157.857 15.1073   5
  -8  -2   1 120.041 10.7383   4
   8  -2  -1 124.738 22.6474   2
   8   2  -1 174.280 19.8712   2
   7  -2  -1 15.8851 8.02927   2
  -7  -2   1 28.0157 7.25612   4
   7   2  -1 25.9409 8.85743   2
  -6  -2   1 365.262 16.4225   3
   6  -2  -1 369.915 26.9171   2
   6   2  -1 374.900 21.2381   5
  -6   2   1 359.491 18.5340   3
   6   2  -1 347.119 24.8388   2
   5  -2  -1 4.22963 4.25052   2
  -5  -2   1 3.87378 2.28081   3
  -5  -2   1 8.17410 4.31062   2
  -5   2   1 12.1073 3.82728   5
   5   2  -1 3.11673 3.56759   2
   5   2  -1 9.13024 3.90325   5
  -4  -2   1 1072.08 41.7709   5
  -4  -2   1 1107.46 36.1854   3
  -4  -2   1 1083.92 44.8554   2
   4  -2  -1 1065.75 46.5814   2
   4  -2  -1 1154.91 40.0368   5
  -4  -2   1 1099.40 36.4141   3
   4   2  -1 1103.40 45.2711   2
   4   2  -1 1133.19 41.7850   5
  -4   2   1 1048.02 39.0275   3
  -4   2   1 1068.26 40.2613   5
  -4   2   1 1104.58 40.2505   3
  -4   2   1 1138.90 46.4423   2
   3  -2  -1 207.423 10.5102   5
   3  -2  -1 215.749 14.3870   2
  -3  -2   1 211.763 12.9798   2
  -3  -2   1 217.229 12.1852   5
  -3   2   1 225.071 14.0166   2
  -3   2   1 205.351 10.8758   5
  -3   2   1 194.722 10.1644   3
   3   2  -1 209.266 11.7212   5
  -3   2   1 209.850 11.2533   3
   3   2  -1 203.219 12.9514   2
   2  -2  -1 1402.61 45.3206   3
   2  -2  -1 1399.98 50.2571   2
  -2  -2   1 1408.34 48.3852   2
  -2  -2   1 1426.97 47.9343   5
   2  -2  -1 1430.62 45.2931   3
  -2   2   1 1489.44 47.2848   3
  -2   2   1 1487.59 46.4919   5
  -2   2   1 1450.50 50.1708   2
   2   2  -1 1369.74 48.1434   2
   2   2  -1 1405.56 47.6525   5
  -2   2   1 1359.98 46.4914   3
   1  -2  -1 77.0046 4.67227   3
   1  -2  -1 97.9127 6.07530   2
  -1  -2   1 92.7583 5.06628   5
  -1  -2   1 63.8404 3.77729   2
   1  -2  -1 74.9952 4.52878   3
  -1  -2   1 71.5033 3.42031   3
   1   2  -1 85.4453 4.91232   5
   1   2  -1 71.7193 3.88442   2
  -1   2   1 80.0178 4.87266   3
   0   2   1 1095.90 34.8891   4
   1  -2   1 431.144 17.8990   2
  -1  -2  -1 451.024 15.4293   3
  -1  -2  -1 399.722 15.6380   4
   1  -2   1 429.009 16.1155   3
   1   2   1 438.570 15.1703   3
  -1   2  -1 434.656 17.9353   2
  -1   2  -1 422.470 16.1143   3
  -2  -2  -1 1444.27 44.3932   3
  -2  -2  -1 1309.90 49.4531   2
   2  -2   1 1389.84 45.1847   3
   2  -2   1 1410.10 45.5905   5
   2  -2   1 1326.46 50.2377   2
   2  -2   1 1337.29 45.8904   3
  -2   2  -1 1389.06 50.4300   2
  -2   2  -1 1453.22 46.3025   3
   2   2   1 1352.29 49.4067   2
   2   2   1 1369.66 47.1858   5
   3  -2   1 330.491 13.1279   3
   3  -2   1 339.133 19.8415   2
  -3  -2  -1 334.966 19.1105   2
   3  -2   1 304.708 14.7527   5
   3  -2   1 327.388 12.6166   3
   3   2   1 319.709 16.3253   5
  -3   2  -1 322.300 19.2371   2
  -3   2  -1 326.349 14.6768   3
   3   2   1 324.883 18.8480   2
   4  -2   1 506.042 29.1499   2
  -4  -2  -1 550.404 20.9649   3
   4  -2   1 570.855 23.6789   5
  -4  -2  -1 520.171 28.7070   2
  -4   2  -1 585.030 30.2508   2
   4   2   1 554.730 29.2079   2
  -4   2  -1 531.396 22.8227   3
   4   2   1 561.280 25.1080   5
   5  -2   1 441.162 21.5174   5
   5  -2   1 450.765 28.6897   2
  -5  -2  -1 417.104 18.9379   3
   5   2   1 476.501 23.6113   5
   5   2   1 461.423 28.2347   2
   6  -2   1 177.607 18.8224   2
  -6  -2  -1 180.326 14.5145   4
  -6  -2  -1 121.343 9.84771   3
   6   2   1 147.856 12.9815   5
   6   2   1 159.772 17.0731   2
   7  -2   1 9.28849 4.52904   5
   7  -2   1 7.73888 7.04742   2
  -7  -2  -1 15.0801 6.13268   4
   7   2   1 10.4578 6.66561   2
   7   2   1 5.47135 4.71160   5
   8  -2   1 24.7047 10.2372   2
  -8  -2  -1 18.1539 6.99668   4
  -8   2  -1 12.8420 8.00692   4
   8   2   1 23.3858 10.4248   2
   8   2   1 11.4698 6.64478   5
  -8  -3   1 44.7119 6.88745   4
   8  -3  -1 54.0462 14.0474   2
  -7  -3   1 145.581 11.0645   4
   7  -3  -1 138.669 18.1839   2
   7   3  -1 159.871 17.7025   2
  -6  -3   1 253.211 14.7192   4
  -6  -3   1 233.063 12.0306   3
   6  -3  -1 246.846 21.8927   2
   6   3  -1 272.416 17.7773   5
   6   3  -1 285.418 21.4434   2
  -5  -3   1 35.6930 4.32307   3
  -5  -3   1 62.2514 10.4679   2
  -5  -3   1 39.7091 3.86497   3
   5  -3  -1 35.9433 13.9501   2
   5   3  -1 43.1188 8.14677   5
  -5   3   1 53.1019 7.49938   5
  -5   3   1 48.4998 6.24212   3
   5   3  -1 43.9340 9.23848   2
  -4  -3   1 476.740 24.3426   2
   4  -3  -1 456.290 26.2944   2
  -4  -3   1 533.712 24.0996   5
  -4   3   1 439.017 20.1612   3
  -4   3   1 463.307 21.4925   3
   4   3  -1 445.977 24.1433   2
   4   3  -1 489.151 22.4887   5
  -4   3   1 486.751 20.7973   5
   3  -3  -1 170.658 6.75774   3
  -3  -3   1 183.453 11.0914   5
   3  -3  -1 164.923 12.8288   2
  -3  -3   1 151.625 10.7465   2
   3   3  -1 177.972 11.5708   2
  -3   3   1 157.306 11.9941   2
  -3   3   1 156.142 9.87077   3
   3   3  -1 169.614 10.5987   5
  -3   3   1 166.601 9.19795   5
  -3   3   1 148.362 9.01683   3
  -2  -3   1 522.167 20.3653   2
   2  -3  -1 512.769 18.7230   3
   2  -3  -1 520.522 22.7559   2
   2  -3  -1 496.789 18.8164   3
  -2  -3   1 487.763 20.1117   5
  -2   3   1 496.017 22.0470   2
  -2   3   1 516.081 18.2645   5
  -2   3   1 497.340 19.4143   3
  -2   3   1 458.675 20.3019   3
   2   3  -1 525.234 20.2244   5
   2   3  -1 525.830 20.2977   2
   1  -3  -1 737.044 25.7051   3
   1  -3  -1 716.099 25.5261   3
   1  -3  -1 760.643 27.4441   2
  -1  -3   1 723.986 23.6462   3
  -1  -3   1 704.185 23.8871   2
  -1  -3   1 740.329 25.3472   5
  -1   3   1 749.463 27.0867   2
   1   3  -1 721.018 25.2953   5
  -1   3   1 708.659 26.4166   4
  -1   3   1 742.567 26.1284   3
   0  -3  -1 3921.98 120.041   3
   0  -3   1 3920.51 119.544   3
   0   3   1 3854.94 120.033   3
   0   3  -1 3821.77 119.481   3
   0   3  -1 3796.36 118.837   2
   1  -3   1 827.791 29.9586   3
  -1  -3  -1 821.754 27.0193   3
  -1  -3  -1 806.571 29.3786   2
   1  -3   1 787.205 29.7544   2
   1   3   1 790.898 27.9610   5
  -1   3  -1 792.639 28.0678   3
   1   3   1 815.659 27.3601   4
  -1   3  -1 786.768 29.6092   2
   1   3   1 785.614 26.6423   3
  -2  -3  -1 194.694 8.16205   3
  -2  -3  -1 186.660 11.6425   2
   2  -3   1 204.671 10.3132   3
   2  -3   1 170.520 11.9358   2
   2  -3   1 180.957 8.76644   5
   2  -3   1 189.423 9.33533   3
  -2   3  -1 207.895 12.5900   2
   2   3   1 186.930 11.5959   2
  -2   3  -1 189.911 9.77498   3
   2   3   1 184.805 10.5720   5
  -3  -3  -1 56.5625 7.38526   2
   3  -3   1 61.7240 8.25548   2
   3  -3   1 54.5012 4.35861   3
   3  -3   1 54.6457 5.45456   5
  -3  -3  -1 63.6019 4.19183   3
   3  -3   1 55.9885 4.87673   3
   3   3   1 57.9764 7.54195   2
   3   3   1 54.0006 6.66607   5
  -3   3  -1 74.5365 5.95406   3
  -3   3  -1 73.3642 8.36918   2
   4  -3   1 1266.02 53.3582   2
  -4  -3  -1 1196.17 41.2120   3
  -4  -3  -1 1210.86 51.4677   2
   4  -3   1 1244.71 44.0378   5
  -4   3  -1 1219.98 52.3532   2
  -4   3  -1 1209.61 44.5434   3
   4   3   1 1221.02 46.6353   5
   4   3   1 1249.20 51.2923   2
   5  -3   1 10.1340 6.11453   2
   5  -3   1 20.8987 5.03352   5
  -5  -3  -1 8.48772 2.81256   3
  -5  -3  -1 14.6520 4.81964   4
  -5   3  -1 5.57788 3.84447   3
   5   3   1 12.6162 5.04868   2
   5   3   1 19.0943 6.65421   5
  -6  -3  -1 237.669 16.2862   4
  -6  -3  -1 215.871 12.7865   3
   6  -3   1 210.028 14.5223   5
   6  -3   1 251.054 23.0262   2
   6   3   1 252.153 21.5909   2
   6   3   1 240.322 16.9609   5
   7  -3   1 126.948 22.3550   2
   7  -3   1 111.748 10.7249   5
  -7  -3  -1 109.334 11.6956   4
   7   3   1 79.4338 12.3365   5
   7   3   1 104.686 18.2454   2
  -8  -3  -1 208.589 15.9516   4
   8  -3   1 264.179 26.9466   2
   8   3   1 189.906 18.2739   5
  -8  -4   1 151.570 9.70043   4
   8  -4  -1 180.741 22.1217   2
  -7  -4   1 291.730 15.3089   4
   7  -4  -1 350.819 28.2934   2
   7   4  -1 321.298 25.0410   2
  -6  -4   1 32.7892 4.37501   3
   6  -4  -1 46.5742 11.7141   2
  -6  -4   1 49.7638 6.45126   4
   6   4  -1 44.5330 10.3233   2
   6   4  -1 37.7560 7.78452   5
  -5  -4   1 193.432 9.17025   3
   5  -4  -1 217.909 18.9261   2
  -5  -4   1 206.443 16.2075   2
  -5  -4   1 203.992 8.85961   3
   5   4  -1 228.595 15.3521   5
  -5   4   1 203.018 13.1607   3
  -5   4   1 234.564 13.3751   5
   5   4  -1 198.720 16.0789   2
   4  -4  -1 612.138 31.4966   2
  -4  -4   1 586.072 28.2053   2
  -4  -4   1 555.022 26.1264   5
  -4   4   1 553.997 25.4968   3
   4   4  -1 606.597 28.2009   2
  -4   4   1 570.756 23.6288   5
  -4   4   1 588.596 24.6063   3
   4   4  -1 609.133 26.4291   5
  -4   4   1 551.946 29.4916   2
   3  -4  -1 2168.59 77.7279   2
   3  -4  -1 2170.01 68.8504   3
  -3  -4   1 2191.02 74.1317   2
   3  -4  -1 2140.57 68.7602   3
  -3  -4   1 2186.25 73.0555   5
   3   4  -1 2199.38 72.8651   5
  -3   4   1 2109.11 76.3046   2
   3   4  -1 2203.69 73.7197   2
  -3   4   1 2133.47 69.5885   5
  -3   4   1 2094.53 72.3641   3
  -3   4   1 2099.74 71.2394   3
   2  -4  -1 38.5355 13.9228   1
  -2   4   1 2.44962 8.29152   1
  -1  -4   1 1289.24 40.2702   3
  -1  -4   1 1452.56 42.2573   5
   1  -4  -1 1285.23 42.4673   3
   1  -4  -1 1200.65 42.4672   3
   1   4  -1 1081.18 38.7726   4
  -1   4   1 1269.09 46.8059   3
   0  -4  -1 408.707 16.1134   3
   0  -4   1 406.789 15.6485   3
   0  -4   1 412.567 15.2756   2
   0   4  -1 397.269 15.1182   2
   0   4  -1 406.775 15.5841   3
   0   4   1 403.754 15.2021   4
   0   4   1 414.285 16.2791   3
  -1  -4  -1 7979.88 241.680   3
  -1   4  -1 8060.09 245.271   3
  -1   4  -1 7808.67 244.635   2
   1   4   1 7736.05 241.133   3
  -2  -4  -1 590.129 23.1367   4
   2  -4   1 663.741 28.7191   2
   2  -4   1 624.671 25.1917   3
  -2  -4  -1 664.784 22.5527   3
   2  -4   1 670.571 24.6042   3
   2  -4   1 647.497 22.8436   5
  -2  -4  -1 645.643 27.4506   2
  -2   4  -1 674.314 25.2180   3
   2   4   1 653.518 25.6615   5
  -2   4  -1 667.513 28.3445   2
   3  -4   1 74.8571 9.22672   2
   4  -4   1 484.404 20.6892   5
  -4  -4  -1 547.621 22.6042   4
  -4  -4  -1 472.576 26.7963   2
   4  -4   1 491.395 18.1288   3
  -4  -4  -1 466.101 18.3379   3
   4  -4   1 486.370 28.3252   2
   4  -4   1 498.097 17.9603   3
   4   4   1 473.234 26.5332   2
  -4   4  -1 488.104 27.8655   2
  -4   4  -1 467.478 21.7830   3
   4   4   1 477.645 23.6195   5
  -5  -4  -1 565.272 22.1278   3
  -5  -4  -1 538.092 25.3895   4
   5  -4   1 602.437 34.6651   2
   5  -4   1 568.260 24.4033   5
   5   4   1 571.146 31.9132   2
   5   4   1 566.049 27.9312   5
  -5   4  -1 545.675 25.6419   3
   6  -4   1 120.456 16.2132   2
  -6  -4  -1 104.965 10.6866   4
  -6  -4  -1 105.524 8.42045   3
   6  -4   1 128.989 10.2344   5
   6   4   1 103.164 11.7021   5
   6   4   1 131.459 15.2809   2
   7  -4   1 40.8630 7.33008   5
   7  -4   1 45.8262 13.0057   2
   7   4   1 28.0272 8.08158   5
  -8  -4  -1 208.604 15.1319   4
   8  -4   1 234.566 26.2958   2
   8   4   1 216.847 25.0981   5
   8  -5  -1 128.052 22.3674   2
  -7  -5   1 154.127 9.17837   4
   7  -5  -1 158.332 19.8979   2
   6  -5  -1 47.2610 11.6610   2
  -6  -5   1 44.8693 5.38614   4
   6   5  -1 55.5491 10.5592   2
   6   5  -1 53.8405 9.36872   5
   5  -5  -1 917.274 45.1143   2
  -5  -5   1 911.199 40.8258   2
  -5  -5   1 833.377 31.2338   4
  -5   5   1 860.644 35.7849   3
   5   5  -1 867.789 37.7091   5
  -5   5   1 869.018 33.9721   5
   5   5  -1 924.267 40.7201   2
  -4  -5   1 14.3474 5.02724   2
  -4  -5   1 26.0450 3.29076   4
   4  -5  -1 19.0435 6.52241   2
  -4  -5   1 10.7724 4.22799   5
   4   5  -1 16.6459 5.43927   5
  -4   5   1 17.7731 5.20524   3
  -4   5   1 24.6402 4.32657   5
   4   5  -1 16.1653 5.24082   2
  -4   5   1 17.8433 4.09863   3
  -4   5   1 12.3746 4.87143   2
  -3  -5   1 214.309 13.1568   2
   3  -5  -1 238.917 11.3851   3
   3  -5  -1 221.660 15.8371   2
   3   5  -1 204.590 12.7337   2
  -3   5   1 258.163 13.0432   3
  -3   5   1 244.623 13.8538   3
  -2  -5   1 33.4630 5.51217   5
   2  -5  -1 32.6429 6.61059   2
   2  -5  -1 30.4119 4.01569   3
  -2  -5   1 24.2422 1.59482   4
  -2  -5   1 27.7318 3.37402   2
   2  -5  -1 27.4463 4.35560   3
  -2   5   1 23.5235 4.28296   3
  -2   5   1 30.9537 2.62071   5
   2   5  -1 27.3858 4.27525   5
  -2   5   1 22.5413 4.61267   2
  -2   5   1 20.1443 4.15376   3
   1  -5  -1 71.0457 5.48537   3
  -1  -5   1 59.3340 4.25970   3
   1  -5  -1 73.6185 5.67599   3
   1  -5  -1 59.6476 5.88047   2
  -1   5   1 62.0070 6.48063   4
   1   5  -1 70.5335 3.47483   4
   1   5  -1 66.4690 4.87625   5
  -1   5   1 63.9723 5.63710   3
   0  -5   1 4038.71 121.620   5
   0  -5   1 4026.50 123.108   2
   0  -5   1 3623.59 124.774   3
   0  -5  -1 3908.18 123.782   4
   0  -5  -1 3994.41 124.046   3
   0   5  -1 3889.78 123.160   3
   0   5   1 4012.35 124.182   3
   0   5  -1 3925.00 123.033   2
   0   5   1 4104.10 123.088   4
  -1  -5  -1 3.65410 1.57219   3
  -1  -5  -1 7.84655 1.73416   4
   1  -5   1 10.7373 2.78160   2
   1  -5   1 3.31185 1.50726   3
   1   5   1 4.27749 1.82125   5
   1   5   1 9.86016 1.88011   4
   1   5   1 5.12565 1.70168   3
  -1   5  -1 7.79377 2.06632   2
  -1   5  -1 6.18706 2.04663   3
   2  -5   1 46.5841 6.33994   2
   2  -5   1 33.9320 4.16355   3
   2  -5   1 45.7721 5.58070   3
  -2  -5  -1 45.7845 3.66703   3
  -2  -5  -1 39.7859 6.43363   2
   2  -5   1 34.9044 3.40660   5
  -2  -5  -1 35.9313 3.57375   4
  -2   5  -1 45.1914 6.25076   2
   2   5   1 39.7951 5.79369   5
  -2   5  -1 37.1040 4.46376   3
   3  -5   1 2269.74 73.8602   3
  -3  -5  -1 2368.58 71.3291   3
   3  -5   1 2284.55 72.1573   5
  -3  -5  -1 2305.38 80.0910   2
  -3  -5  -1 2089.45 72.7535   4
   3  -5   1 2048.40 79.2610   3
   3  -5   1 2380.82 82.7977   2
  -3   5  -1 2290.34 81.7499   2
  -3   5  -1 2183.20 75.3660   3
   3   5   1 2227.74 76.7223   5
  -4  -5  -1 55.3043 4.20930   3
   4  -5   1 47.6510 5.28383   5
  -4  -5  -1 50.4608 8.97791   2
   4  -5   1 48.1525 4.29670   3
   4  -5   1 51.7600 4.77495   3
  -4  -5  -1 45.3125 5.88021   4
   4  -5   1 36.3239 9.23665   2
  -4   5  -1 45.6496 6.19399   3
  -4   5  -1 57.9955 11.4320   2
   4   5   1 61.2532 10.7154   2
   4   5   1 41.8817 7.27087   5
  -5  -5  -1 118.710 7.18689   3
   5  -5   1 102.413 8.51348   5
   5  -5   1 133.380 15.4357   2
   5   5   1 128.751 12.0967   5
   5   5   1 128.843 13.7108   2
   6  -5   1 5.76740 5.54583   2
  -6  -5  -1 1.50897 3.31750   4
   6  -5   1 8.71125 3.93439   5
  -6  -5  -1 8.35952 3.25216   3
   6   5   1 16.8645 6.14308   5
  -7  -5  -1 246.960 16.7382   4
   7  -5   1 232.805 24.7648   2
   7   5   1 220.464 18.6196   5
   8  -5   1 14.5773 8.75875   2
  -8  -5  -1 24.8531 6.15773   4
   8   5   1 -7.9660 6.15063   5
   8  -6  -1 33.5646 12.2765   2
  -7  -6   1 41.1148 4.42362   4
   7  -6  -1 35.5840 10.4735   2
  -6  -6   1 48.2204 4.75990   4
   6  -6  -1 36.8362 11.6596   2
   6   6  -1 36.7205 8.31064   5
   5  -6  -1 60.7077 12.7129   2
  -5  -6   1 79.5714 10.3133   2
  -5   6   1 95.6395 7.88733   5
   4  -6  -1 670.201 35.0187   2
  -4  -6   1 709.955 23.4655   4
  -4  -6   1 618.960 29.4354   5
  -4  -6   1 687.749 31.1828   2
   4  -6  -1 663.083 24.3338   3
   4  -6  -1 680.690 24.4333   3
  -4   6   1 651.269 33.1428   2
   4   6  -1 697.884 30.0029   5
  -4   6   1 660.018 30.1452   3
  -4   6   1 628.480 25.2176   5
  -4   6   1 677.390 29.3825   3
  -3  -6   1 719.458 30.4461   2
   3  -6  -1 722.154 34.5856   2
  -3  -6   1 750.811 30.9067   5
   3  -6  -1 759.005 28.6533   3
  -3  -6   1 763.580 24.3231   4
  -3   6   1 731.907 31.2598   3
  -3   6   1 756.250 26.3985   5
  -3   6   1 761.951 30.1571   3
   3   6  -1 795.301 31.1878   5
  -3   6   1 771.016 34.1352   2
   2  -6  -1 358.114 17.2126   3
  -2  -6   1 426.141 17.9696   5
   2  -6  -1 395.545 17.4723   3
   2  -6  -1 396.114 20.4418   2
  -2  -6   1 374.154 16.5195   2
  -2  -6   1 336.172 12.9168   4
  -2   6   1 387.716 17.4711   3
  -2   6   1 366.870 18.3337   3
  -2   6   1 408.334 13.6499   5
  -2   6   1 419.187 20.1308   2
   2   6  -1 395.529 17.5477   5
   1  -6  -1 1192.22 45.1015   2
   1  -6  -1 1231.75 43.7902   3
  -1  -6   1 1241.76 42.1628   5
   1  -6  -1 1268.45 43.5789   3
  -1  -6   1 1249.32 41.1765   3
   1   6  -1 1299.77 40.2136   4
   1   6  -1 1237.30 42.0559   5
  -1   6   1 1243.94 44.2261   3
   0  -6   1 124.241 7.44472   3
   0  -6  -1 118.877 8.20634   3
   0  -6  -1 134.281 8.13209   4
   0  -6   1 135.401 6.27486   5
   0  -6   1 107.497 8.34853   2
   0   6   1 125.442 8.04016   3
   0   6   1 142.677 7.55635   4
   0   6  -1 128.302 7.51474   2
   0   6  -1 119.995 7.20880   3
   1  -6   1 167.387 10.9326   2
  -1  -6  -1 170.246 8.63796   4
  -1   6  -1 199.045 10.4935   3
  -1   6  -1 235.034 12.0664   2
  -2  -6  -1 1231.13 43.1503   5
   2  -6   1 1184.79 38.4767   5
  -2  -6  -1 1193.83 40.2272   3
  -2  -6  -1 1183.20 39.8192   4
  -2  -6  -1 1228.94 45.3315   2
   2  -6   1 1233.43 44.1678   3
   2  -6   1 1179.54 42.6514   3
  -2   6  -1 1222.81 43.2857   3
   2   6   1 1143.08 43.1847   4
  -2   6  -1 1219.73 46.3557   2
   3  -6   1 617.654 25.7475   3
   3  -6   1 596.208 30.9052   2
   3  -6   1 601.618 22.1386   5
  -3  -6  -1 587.111 26.3224   5
  -3  -6  -1 617.273 29.0851   2
  -3  -6  -1 656.320 23.4045   4
   3  -6   1 587.433 24.7207   3
  -3   6  -1 630.941 26.3161   3
   3   6   1 609.479 27.0204   5
  -3   6  -1 642.915 30.7144   2
   4  -6   1 161.003 9.27452   5
  -4  -6  -1 187.447 15.1662   2
   4  -6   1 170.416 10.0753   3
   4  -6   1 167.347 16.0010   2
   4  -6   1 158.564 9.42557   3
  -4  -6  -1 160.832 8.24683   3
  -4   6  -1 173.554 12.0235   3
   4   6   1 181.437 13.3678   5
   5  -6   1 1252.60 42.6899   5
   5  -6   1 1216.75 56.5081   2
  -5  -6  -1 1165.78 40.3660   3
  -5  -6  -1 1095.14 42.6124   4
   5   6   1 1177.49 48.5279   5
   6  -6   1 327.400 16.8349   5
  -6  -6  -1 303.191 14.8920   3
  -6  -6  -1 309.326 16.9095   4
   6  -6   1 377.117 28.8924   2
   6   6   1 348.066 22.2012   5
  -7  -6  -1 2.38514 3.72375   4
   7  -6   1 -4.3155 5.35885   2
   7   6   1 5.08814 5.15204   5
  -8  -6  -1 13.0312 5.65713   4
   8  -6   1 34.4339 13.2585   2
   8   6   1 21.4816 7.96370   5
   8  -7  -1 17.4216 10.5523   2
   7  -7  -1 19.2392 8.89970   2
  -7  -7   1 9.59191 2.23043   4
   7   7  -1 15.9425 6.89832   5
   6  -7  -1 1093.87 55.5844   2
  -6  -7   1 1048.44 35.9710   4
   6   7  -1 1108.14 47.3065   5
  -5  -7   1 18.8655 2.92898   4
  -5  -7   1 24.5569 6.16122   2
   5  -7  -1 21.0697 8.45640   2
   5   7  -1 14.4073 5.41795   5
   4  -7  -1 7.51892 2.65687   3
   4  -7  -1 6.54129 4.47801   2
   4  -7  -1 10.0515 2.65824   3
  -4  -7   1 12.3310 4.17932   2
  -4   7   1 20.0442 5.56199   3
   4   7  -1 12.6582 3.95985   5
  -3  -7   1 53.3569 6.71249   5
  -3  -7   1 52.0631 3.09772   4
   3  -7  -1 47.1012 5.48270   3
  -3  -7   1 50.2737 5.84664   2
   3  -7  -1 66.2669 11.1803   2
   3  -7  -1 46.3219 5.42134   3
  -3   7   1 51.8450 4.07231   5
  -3   7   1 43.6680 5.83066   3
   3   7  -1 41.8103 7.02192   5
  -3   7   1 56.2025 7.95647   2
  -3   7   1 52.7841 8.01654   3
   2  -7  -1 734.377 31.3797   3
  -2  -7   1 754.406 30.0828   2
   2  -7  -1 831.557 31.7618   3
  -2   7   1 869.809 26.4834   5
  -2   7   1 830.920 33.3738   3
  -2   7   1 908.885 35.3004   2
  -1  -7   1 2.61920 1.23581   3
  -1  -7   1 4.82041 1.86627   5
   1  -7  -1 4.06209 1.96975   3
   1  -7  -1 10.2053 3.65102   2
   1  -7  -1 7.29082 2.34170   3
  -1   7   1 2.66230 2.15739   3
   1   7  -1 4.39163 1.55980   5
   1   7  -1 2.33244 1.20539   4
  -1   7   1 1.68216 1.61288   4
   0  -7   1 95.9773 5.36039   5
   0  -7   1 87.3190 6.48655   3
   0  -7   1 96.6152 6.76951   2
   0  -7  -1 96.1934 7.13769   3
   0  -7  -1 97.2278 7.31915   4
   0   7   1 93.9687 6.53188   4
   0   7   1 103.026 7.58230   3
   0   7   1 98.0587 5.78171   5
   1  -7   1 110.130 7.78007   3
  -1  -7  -1 96.0021 6.88626   3
   1  -7   1 109.184 8.53755   2
  -1  -7  -1 123.112 6.97488   4
  -1   7  -1 107.296 8.25034   2
  -1   7  -1 107.372 7.59659   3
   1   7   1 100.556 7.22891   5
   1   7   1 96.5481 6.59601   4
  -2  -7  -1 2997.82 94.3321   3
  -2  -7  -1 3008.26 99.4050   2
   2  -7   1 3048.23 97.2868   3
  -2  -7  -1 2971.72 96.8144   5
   2  -7   1 2966.96 98.3974   3
   2  -7   1 2960.58 91.2093   5
   2  -7   1 3018.44 101.494   2
  -2  -7  -1 2977.88 93.3944   4
  -2   7  -1 2958.66 100.591   2
   2   7   1 2703.26 94.1847   4
  -2   7  -1 3009.79 97.5704   3
   2   7   1 2940.04 97.2470   5
  -3  -7  -1 2.17167 2.33705   2
  -3  -7  -1 5.87963 3.23571   5
   3  -7   1 0.66067 1.60150   5
  -3  -7  -1 5.43902 2.19973   4
   3  -7   1 4.83259 2.91596   3
   3  -7   1 1.49931 1.82225   3
   3  -7   1 4.57523 3.65093   2
  -3   7  -1 3.20885 2.65701   2
  -3   7  -1 3.10858 1.93771   3
   3   7   1 0.74109 2.59633   5
   4  -7   1 593.491 32.9805   2
  -4  -7  -1 587.541 30.4178   2
  -4  -7  -1 542.609 22.4076   4
   4  -7   1 574.604 23.6798   3
   4  -7   1 548.442 21.4652   5
  -4  -7  -1 564.479 21.2080   3
   4  -7   1 579.691 24.4777   3
   4   7   1 609.180 28.1772   5
  -4   7  -1 561.435 26.4437   3
   5  -7   1 13.1222 2.79235   3
   5  -7   1 9.88604 5.74449   2
  -5  -7  -1 5.68028 2.21664   3
   5  -7   1 11.5862 2.35815   3
  -5  -7  -1 13.6789 4.10271   4
   5  -7   1 7.13390 3.03875   5
   5   7   1 3.20553 3.94473   5
   6  -7   1 80.9210 17.0120   2
  -6  -7  -1 82.3085 6.76635   3
   6  -7   1 86.4553 7.69390   5
   6   7   1 112.973 12.8010   5
  -7  -7  -1 29.3314 6.07937   4
   7  -7   1 38.7221 11.8488   2
   7   7   1 24.8845 7.89729   5
   8  -7   1 40.5207 12.5169   2
  -8  -7  -1 20.4731 5.19186   4
   8   7   1 9.12667 6.53962   5
   8  -8  -1 224.851 25.7081   2
   7  -8  -1 176.841 21.4884   2
   7   8  -1 161.189 16.5656   5
   6  -8  -1 -3.0618 3.13168   2
  -6  -8   1 1.66179 1.58977   4
   6   8  -1 4.90479 4.63538   5
  -5  -8   1 643.248 22.0249   4
  -5  -8   1 592.751 31.5347   2
   5  -8  -1 584.191 36.1606   2
   5   8  -1 608.366 30.3805   5
  -4  -8   1 313.694 11.5768   4
   4  -8  -1 286.874 15.0888   3
   4  -8  -1 331.985 15.7585   3
  -4  -8   1 324.454 18.8046   2
   4  -8  -1 314.043 22.8262   2
  -4   8   1 298.969 17.4583   3
   4   8  -1 308.304 18.4645   5
  -4   8   1 306.539 17.1164   5
  -3  -8   1 988.673 44.1024   5
   3  -8  -1 1080.92 46.4180   2
   3  -8  -1 1070.16 40.1493   3
   3  -8  -1 1043.07 39.5588   3
  -3  -8   1 1091.81 40.7170   2
  -3  -8   1 1127.15 34.0907   4
  -3   8   1 1084.12 34.4396   5
  -3   8   1 1020.43 42.3029   3
  -3   8   1 1009.64 44.2169   2
   3   8  -1 1006.18 40.4615   5
  -3   8   1 1006.50 40.2254   3
   2  -8  -1 1257.10 46.7453   3
   2  -8  -1 1267.04 50.2286   2
  -2  -8   1 1334.55 45.5708   2
  -2  -8   1 1315.61 46.0526   5
   2  -8  -1 1287.85 46.4662   3
  -2  -8   1 1268.77 42.2442   3
  -2   8   1 1254.28 47.9829   3
  -2   8   1 1279.69 49.4770   2
   2   8  -1 1212.48 45.3737   5
   2   8  -1 1261.79 40.3056   4
   1  -8  -1 1655.13 58.5303   3
  -1  -8   1 1699.75 55.9082   3
   1  -8  -1 1674.72 60.5142   2
  -1  -8   1 1633.73 56.0146   5
  -1   8   1 1664.81 58.9901   4
   1   8  -1 1712.82 54.7698   4
   1   8  -1 1673.73 55.8793   5
  -1   8   1 1709.99 59.3615   3
   0  -8   1 114.759 7.79060   3
   0  -8  -1 114.333 8.58809   4
   0  -8  -1 110.668 8.16556   3
   0  -8   1 102.308 5.99514   5
   0  -8   1 112.111 7.80044   2
   0   8   1 110.318 6.52232   5
   0   8   1 111.351 7.43487   4
   0   8   1 116.870 8.57424   3
   0   8  -1 92.5193 6.97503   3
   1  -8   1 1540.00 47.4845   5
   1  -8   1 1474.94 52.7472   3
  -1  -8  -1 1541.06 51.1699   4
  -1  -8  -1 1534.65 51.8620   3
   1  -8   1 1484.19 54.3075   2
  -1   8  -1 1529.19 54.2078   2
   1   8   1 1501.10 51.6192   5
   1   8   1 1475.35 49.6023   4
  -2  -8  -1 877.430 32.2304   3
  -2  -8  -1 898.117 31.4589   4
  -2  -8  -1 933.779 34.7104   5
   2  -8   1 939.745 36.3926   3
   2  -8   1 870.862 34.6865   3
   2  -8   1 839.185 37.8008   2
   2   8   1 979.011 32.4138   4
  -2   8  -1 898.265 37.6728   2
   2   8   1 833.513 34.4274   5
  -2   8  -1 885.667 35.1081   3
   3  -8   1 6.37305 3.76733   2
   3   8   1 8.77164 3.60731   5
   4  -8   1 340.936 17.6482   3
  -4  -8  -1 346.197 22.0294   2
   4  -8   1 349.889 17.1395   3
   4  -8   1 299.560 32.4560   2
   4  -8   1 320.116 13.6607   5
  -4  -8  -1 340.882 15.2055   4
  -4  -8  -1 337.340 14.3811   3
   4   8   1 356.567 20.5575   5
  -4   8  -1 356.331 19.4738   3
  -5  -8  -1 585.049 23.1450   4
  -5  -8  -1 536.768 21.2643   3
   5  -8   1 527.702 22.1924   3
   5  -8   1 533.450 34.7789   2
   5  -8   1 562.401 21.9815   3
   5  -8   1 572.324 21.8861   5
   5   8   1 564.088 29.2722   5
  -6  -8  -1 485.757 21.5781   4
  -6  -8  -1 496.511 20.0314   3
   6  -8   1 465.558 34.2902   2
   6   8   1 518.092 28.8141   5
  -7  -8  -1 60.2779 7.00699   4
   7  -8   1 31.5972 12.7175   2
   7   8   1 40.1329 9.63278   5
   8  -8   1 23.2550 11.6270   2
   8   8   1 46.6921 11.2828   5
   8  -9  -1 4.52487 8.19914   2
   7  -9  -1 34.0276 11.8469   2
   7   9  -1 61.4985 11.8014   5
   6  -9  -1 23.7211 8.90204   2
   6   9  -1 29.8220 8.03627   5
   5  -9  -1 725.496 26.2571   3
  -5  -9   1 658.446 33.8589   2
   5  -9  -1 671.043 39.7629   2
   5  -9  -1 690.460 26.0203   3
   5   9  -1 703.091 33.6464   5
  -4  -9   1 53.5935 7.44590   2
   4  -9  -1 52.8846 6.03749   3
  -4  -9   1 51.7399 3.49969   4
   4  -9  -1 32.8251 8.20526   2
   4  -9  -1 45.6001 5.90561   3
   4   9  -1 44.3168 9.98662   5
  -3  -9   1 825.764 32.9614   5
  -3  -9   1 755.042 31.5479   2
   3  -9  -1 742.607 31.7105   3
  -3  -9   1 660.646 25.4427   4
   3  -9  -1 777.278 31.6308   3
   3  -9  -1 724.872 36.8520   2
  -3   9   1 834.174 36.7626   2
  -3   9   1 838.043 43.8289   3
   3   9  -1 768.949 32.3079   5
  -3   9   1 774.963 34.4110   3
   2  -9  -1 710.888 30.3380   3
   2  -9  -1 736.237 33.6249   2
  -2  -9   1 728.072 26.2332   3
  -2  -9   1 702.861 29.0104   5
   2  -9  -1 706.092 29.9053   3
   2   9  -1 706.653 28.8924   5
   2   9  -1 735.199 23.8844   4
  -2   9   1 726.597 32.5906   2
  -2   9   1 712.510 31.5882   3
  -1  -9   1 1451.20 50.0562   5
  -1  -9   1 1450.66 50.1462   3
   1  -9  -1 1404.63 52.1882   3
   1  -9  -1 1490.83 53.1629   3
   1  -9  -1 1401.13 54.5260   2
  -1   9   1 1530.95 46.8671   5
  -1   9   1 1521.92 53.5649   4
  -1   9   1 1457.29 53.6847   3
   1   9  -1 1482.28 49.0407   4
   1   9  -1 1464.69 49.8744   5
   0  -9   1 455.387 20.4095   2
   0  -9  -1 476.122 21.0862   3
   0  -9   1 465.765 20.2863   3
   0  -9   1 492.478 17.9474   5
   0  -9  -1 420.936 21.0810   4
   0   9   1 454.230 18.0113   5
   0   9   1 476.150 19.8888   4
   0   9  -1 450.421 19.6873   3
   0   9   1 462.221 21.4089   3
   1  -9   1 459.167 15.4926   5
   1  -9   1 452.883 20.4650   3
  -1  -9  -1 387.530 18.6107   4
   1  -9   1 438.381 21.6019   2
  -1  -9  -1 428.577 19.4844   3
  -1   9  -1 440.178 20.1828   3
   1   9   1 459.537 19.3821   5
  -1   9  -1 478.970 21.7152   2
   1   9   1 435.483 17.5434   4
   2  -9   1 691.068 29.1282   3
  -2  -9  -1 671.164 28.3310   5
  -2  -9  -1 707.500 26.0423   4
  -2  -9  -1 679.852 26.7645   3
   2  -9   1 708.065 30.3978   3
   2  -9   1 702.463 32.6305   2
   2   9   1 668.641 28.7700   5
  -2   9  -1 710.419 29.5393   3
  -2   9  -1 686.031 31.5415   2
   2   9   1 718.006 25.9724   4
   3  -9   1 2195.06 77.2239   3
  -3  -9  -1 2269.64 71.9113   4
  -3  -9  -1 2250.53 80.4576   2
  -3  -9  -1 2224.29 76.9828   5
   3  -9   1 2240.03 76.4711   3
   3  -9   1 2238.21 83.6579   2
  -3  -9  -1 2165.90 72.2940   3
  -3   9  -1 2117.30 81.5573   2
  -3   9  -1 2198.01 77.3522   3
   3   9   1 2208.27 77.6349   5
   4  -9   1 27.0019 9.10229   2
   4  -9   1 27.7027 3.01782   5
   4  -9   1 19.6184 4.95003   3
  -4  -9  -1 18.8460 6.17145   2
   4  -9   1 21.1090 5.39673   3
  -4  -9  -1 25.7740 4.57284   4
  -4  -9  -1 28.2845 4.11899   3
   4   9   1 17.9906 7.21742   5
   5  -9   1 2.79359 2.96763   3
   5  -9   1 3.75275 5.08760   2
   5  -9   1 1.29126 1.99849   3
   5   9   1 8.26691 4.33553   5
  -6  -9  -1 2.89602 2.76395   4
  -6  -9  -1 -2.3502 2.47405   3
   6  -9   1 0.23734 3.87671   2
   6   9   1 -1.9235 4.17675   5
   7  -9   1 183.817 33.3363   2
  -7  -9  -1 195.487 11.9237   4
   7   9   1 208.088 18.8781   5
   8  -9   1 -0.5191 7.97624   2
  -8  -9  -1 10.7611 4.24882   4
   8   9   1 9.95416 7.43512   5
   8 -10  -1 94.9791 18.4604   2
   7 -10  -1 230.030 26.1637   2
   7  10  -1 270.244 21.5192   5
   6 -10  -1 20.4858 8.11330   2
   6  10  -1 23.8764 7.95635   5
  -5 -10   1 112.844 12.3099   2
   5 -10  -1 116.620 8.66423   3
   5 -10  -1 109.714 15.4331   2
   5  10  -1 147.801 13.6711   5
   4 -10  -1 214.259 13.5881   3
   4 -10  -1 219.277 13.7709   3
   4 -10  -1 219.021 19.3653   2
  -4 -10   1 220.411 15.2946   2
  -4 -10   1 219.923 9.00728   4
   4  10  -1 202.919 15.1965   5
   3 -10  -1 1257.08 48.3434   3
  -3 -10   1 1303.09 47.9961   2
   3 -10  -1 1340.08 55.1453   2
   3 -10  -1 1326.67 48.1796   3
  -3 -10   1 1202.62 47.8182   5
  -3  10   1 1161.26 51.6700   2
  -3  10   1 1259.48 51.0119   3
   3  10  -1 1249.78 48.1086   5
   2 -10  -1 352.570 21.4075   2
   2 -10  -1 335.491 18.4389   3
  -2 -10   1 345.172 15.3645   3
   2 -10  -1 317.844 18.2230   3
  -2 -10   1 351.676 17.5948   5
  -2  10   1 347.277 20.0025   3
   2  10  -1 333.311 17.2999   5
   2  10  -1 371.110 13.1254   4
  -2  10   1 371.087 21.1205   2
   1 -10  -1 357.516 18.0700   3
   1 -10  -1 363.780 20.1342   2
   1 -10  -1 346.264 18.3724   3
  -1 -10   1 342.223 16.1015   3
  -1 -10   1 356.134 16.1299   5
   1  10  -1 274.361 14.3943   4
  -1  10   1 350.179 13.0833   5
  -1  10   1 388.171 19.7767   3
   1  10  -1 333.256 15.5286   5
   0 -10   1 152.951 10.2545   2
   0 -10  -1 122.469 10.3572   4
   0 -10   1 128.152 9.45038   3
   0 -10  -1 133.550 10.2263   3
   0 -10   1 136.168 8.94337   5
   0  10   1 141.045 8.26826   5
   0  10   1 136.314 9.28588   4
   0  10  -1 138.215 7.49176   5
   0  10  -1 123.019 8.98932   3
  -1 -10  -1 1127.79 40.9970   4
  -1 -10  -1 1102.91 40.9867   3
   1 -10   1 1110.68 35.9956   5
   1 -10   1 1118.29 43.7932   2
   1 -10   1 1102.54 42.0191   3
  -1  10  -1 1069.24 42.8754   2
  -1  10  -1 1113.23 41.8923   3
   1  10   1 1098.89 40.1837   5
   1  10   1 1131.05 38.6063   4
  -2 -10  -1 1009.72 37.7949   3
   2 -10   1 1074.28 44.4852   2
  -2 -10  -1 1097.52 37.4720   4
   2 -10   1 1056.16 40.6704   3
   2 -10   1 1024.74 41.4413   3
  -2 -10  -1 1011.95 39.2055   5
   2  10   1 982.188 36.0564   4
  -2  10  -1 1035.46 40.7252   3
   2  10   1 1032.78 39.8218   5
  -2  10  -1 1008.79 43.0881   2
   3 -10   1 140.491 11.4075   3
  -3 -10  -1 196.020 10.4450   3
  -3 -10  -1 152.443 13.0207   2
  -3 -10  -1 174.318 9.63795   4
   3 -10   1 130.328 14.0298   2
  -3  10  -1 214.583 15.9869   2
   3  10   1 145.991 12.2384   5
  -3  10  -1 180.645 12.9110   3
  -4 -10  -1 47.5410 4.94914   3
   4 -10   1 47.3785 7.91308   3
   4 -10   1 33.1178 8.81486   2
   4 -10   1 45.4753 7.52964   3
  -4 -10  -1 32.8014 7.94040   2
  -4 -10  -1 47.2731 5.15152   4
   4  10   1 58.3682 9.83102   5
   5 -10   1 729.997 30.7762   3
   5 -10   1 754.347 30.0660   3
  -5 -10  -1 737.577 28.1840   4
  -5 -10  -1 710.729 27.3521   3
   5 -10   1 704.495 42.0971   2
   5  10   1 735.238 35.9872   5
  -6 -10  -1 76.0532 6.91229   4
  -6 -10  -1 64.2936 6.45205   3
   6 -10   1 49.3572 13.2054   2
   6  10   1 70.7746 12.6084   5
   7 -10   1 7.15164 6.85190   2
   7  10   1 13.3362 6.32712   5
   8 -10   1 83.5412 18.6657   2
   8  10   1 64.5449 12.9810   5
   8 -11  -1 22.5111 12.9231   2
   7 -11  -1 16.2738 11.9895   2
   7  11  -1 -3.1148 5.27459   5
   6 -11  -1 425.386 33.0381   2
   6  11  -1 379.902 25.4520   5
   5 -11  -1 53.7933 13.1605   2
   5 -11  -1 50.2244 6.55555   3
   5 -11  -1 64.9763 7.06172   3
  -5 -11   1 70.8399 9.86092   2
   5  11  -1 45.8612 8.79845   5
   4 -11  -1 66.1639 7.55256   3
  -4 -11   1 63.7970 8.28675   2
   4 -11  -1 63.2501 7.48471   3
   4 -11  -1 56.2473 11.0809   2
   4  11  -1 49.4940 8.36461   5
   3 -11  -1 5.70037 3.34370   3
   3 -11  -1 1.25801 3.26753   3
  -3 -11   1 4.12672 1.99607   3
   3 -11  -1 12.4308 5.83948   2
  -3 -11   1 6.87127 3.43005   2
  -3 -11   1 7.49903 4.57682   5
   3  11  -1 5.90396 3.51974   5
  -3  11   1 21.9612 7.02264   2
   2 -11  -1 2418.75 87.4865   2
  -2 -11   1 2455.39 78.8717   3
   2 -11  -1 2364.74 83.0883   3
  -2 -11   1 2459.70 81.4676   5
   2 -11  -1 2292.76 83.2629   3
   2  11  -1 2385.46 81.0527   5
  -2  11   1 2440.85 86.9476   2
   2  11  -1 2472.75 75.4563   4
  -2  11   1 2495.97 85.8721   3
  -2  11   1 2148.63 84.0650   4
   1 -11  -1 1288.71 52.7657   2
  -1 -11   1 1356.73 47.5633   5
   1 -11  -1 1290.82 50.7595   3
   1 -11  -1 1291.33 50.1646   3
  -1 -11   1 1367.57 48.2850   3
   1  11  -1 1312.80 47.0119   5
  -1  11   1 1423.54 51.4928   4
   1  11  -1 1413.85 47.1161   4
  -1  11   1 1448.40 46.6127   5
  -1  11   1 1313.52 51.7213   3
   0 -11   1 838.493 34.1211   2
   0 -11   1 884.003 30.4902   5
   0 -11  -1 815.098 34.3827   3
   0 -11   1 847.220 33.8857   3
   0  11  -1 812.847 32.7336   3
   0  11   1 884.452 30.9226   5
   0  11  -1 854.798 29.9700   5
   0  11   1 848.115 33.0071   4
   1 -11   1 163.087 12.6597   2
   1 -11   1 159.823 7.28190   5
   1  11   1 122.242 8.39927   4
  -1  11  -1 190.284 12.8223   2
   1  11   1 159.299 10.4654   5
  -2 -11  -1 2785.85 88.3716   4
   2 -11   1 2674.49 95.8958   2
  -2 -11  -1 2656.36 88.7788   3
   2 -11   1 2762.95 93.3234   3
  -2 -11  -1 2741.03 90.1685   5
   2 -11   1 2648.72 91.7447   3
   2  11   1 2700.62 90.7045   5
  -2  11  -1 2616.49 94.2891   2
  -2  11  -1 2516.31 93.9410   3
   2  11   1 2701.63 86.4876   4
  -3 -11  -1 72.7738 6.39769   4
   3 -11   1 91.1727 15.0509   2
  -3 -11  -1 78.9080 6.80258   3
   3 -11   1 67.1051 7.90551   3
  -3 -11  -1 67.2509 8.25550   5
  -3 -11  -1 85.1394 9.59068   2
   3 -11   1 64.4523 8.53682   3
  -3  11  -1 75.6662 8.63921   3
   3  11   1 74.0784 8.90720   5
  -3  11  -1 62.0103 10.4467   2
   3  11   1 54.1489 6.22874   4
   4 -11   1 4.18252 3.79194   3
   4 -11   1 3.22969 3.61582   2
  -4 -11  -1 4.85886 3.37961   2
  -4 -11  -1 3.81818 2.56641   4
  -4 -11  -1 8.35952 2.87268   3
   4 -11   1 4.45755 2.98250   3
   4  11   1 12.1042 4.92662   5
   5 -11   1 22.1398 5.44990   3
  -5 -11  -1 17.8185 4.47950   4
   5 -11   1 14.2338 6.99031   2
  -5 -11  -1 23.1268 4.04992   3
   5 -11   1 23.9167 5.89289   3
   5  11   1 22.1691 8.48531   5
   6 -11   1 215.527 23.0037   2
  -6 -11  -1 198.544 10.9178   3
   6 -11   1 176.072 9.06810   3
  -6 -11  -1 204.951 11.7436   4
   6  11   1 188.179 17.5590   5
   7 -11   1 21.1775 11.0513   2
  -7 -11  -1 10.2579 3.77023   4
   7  11   1 15.0716 9.13918   5
   8 -11   1 69.1760 19.3552   2
   8  11   1 58.7017 12.5836   5
   8 -12  -1 498.710 41.4759   2
   7 -12  -1 15.0787 9.37452   2
   7  12  -1 -1.8454 4.82881   5
   6 -12  -1 176.398 21.0095   2
   6  12  -1 204.081 18.0864   5
  -5 -12   1 22.3518 5.99212   2
   5 -12  -1 39.2045 7.05847   3
   5 -12  -1 23.9435 9.14231   2
  -5 -12   1 27.3434 3.72205   3
  -5 -12   1 36.1042 4.43775   3
   5 -12  -1 32.0827 6.41693   3
   5  12  -1 20.8222 7.15902   5
  -4 -12   1 721.156 32.9321   2
   4 -12  -1 691.564 32.0199   3
  -4 -12   1 685.610 26.0359   3
   4 -12  -1 701.779 31.5396   3
   4 -12  -1 720.060 40.0139   2
   4  12  -1 710.467 33.1879   5
  -3 -12   1 151.194 9.28191   3
   3 -12  -1 142.692 15.0455   2
   3 -12  -1 155.726 12.6187   3
  -3 -12   1 141.949 11.1152   2
   3 -12  -1 172.986 13.0720   3
   3  12  -1 148.808 12.1199   5
   2 -12  -1 1035.42 41.7763   3
  -2 -12   1 1009.50 37.5479   3
   2 -12  -1 1009.96 41.7373   3
   2 -12  -1 1047.32 45.4981   2
  -2 -12   1 1025.45 39.5808   5
   2  12  -1 989.164 34.0602   4
   2  12  -1 977.364 38.9967   5
  -1 -12   1 434.847 19.9023   5
   1 -12  -1 425.297 22.8060   3
   1 -12  -1 442.962 24.7771   2
  -1 -12   1 459.205 21.0216   3
   1 -12  -1 437.590 22.5976   3
  -1  12   1 472.008 23.2493   4
   1  12  -1 454.729 19.8453   5
   1  12  -1 483.522 20.0237   4
  -1  12   1 456.434 16.9736   5
   0 -12  -1 3337.31 110.851   3
   0 -12   1 3263.00 109.768   3
   0 -12   1 3358.96 110.561   2
   0 -12   1 3368.61 105.416   5
   0  12  -1 3294.88 104.854   5
   0  12   1 3337.74 105.752   5
   0  12   1 3237.74 108.429   4
  -1 -12  -1 62.1786 7.56016   4
  -1 -12  -1 91.6234 8.48621   3
   1 -12   1 88.4348 5.23438   5
   1 -12   1 95.9389 9.91449   2
   1 -12   1 84.8249 8.64040   3
  -1  12  -1 90.7799 9.47628   2
   1  12   1 74.4026 6.39097   4
  -1  12  -1 89.2884 8.59676   3
   1  12   1 77.3470 7.55053   5
  -2 -12  -1 793.631 31.5321   4
   2 -12   1 805.450 35.4605   3
   2 -12   1 813.153 34.4635   3
   2 -12   1 803.867 37.7672   2
  -2 -12  -1 774.081 31.7871   3
  -2  12  -1 750.725 33.7795   3
   2  12   1 799.747 29.3630   4
   2  12   1 764.618 32.7925   5
  -2  12  -1 811.647 37.6045   2
  -3 -12  -1 500.353 33.2258   2
   3 -12   1 507.274 25.3887   3
   3 -12   1 484.515 25.9757   3
  -3 -12  -1 494.826 21.9141   3
   3 -12   1 513.013 29.9246   2
  -3 -12  -1 514.280 21.6317   4
   3  12   1 450.018 21.3918   4
   3  12   1 511.319 25.4260   5
   4 -12   1 908.779 40.0848   3
   4 -12   1 907.161 47.4793   2
  -4 -12  -1 967.821 35.0765   4
  -4 -12  -1 908.388 35.0151   3
   4 -12   1 934.835 39.2002   3
   4  12   1 954.956 41.7718   5
   5 -12   1 223.544 22.2544   2
  -5 -12  -1 228.679 12.8651   4
   5 -12   1 222.452 15.7518   3
  -5 -12  -1 226.356 12.3629   3
   5 -12   1 237.211 15.1827   3
   5  12   1 255.501 19.2948   5
   6 -12   1 478.069 36.3620   2
  -6 -12  -1 456.889 19.8197   3
  -6 -12  -1 478.474 21.2390   4
   6 -12   1 441.688 19.7698   3
   6 -12   1 469.245 20.6537   3
   6  12   1 497.764 29.4367   5
   7 -12   1 8.13415 7.57193   2
  -7 -12  -1 0.95171 3.04190   4
   7  12   1 -3.7452 4.30966   5
   8 -12   1 36.7871 14.1270   2
   8  12   1 33.6326 9.86652   5
   8 -13  -1 -6.2234 9.03956   2
   7 -13  -1 9.42232 7.98951   2
   7  13  -1 5.70971 5.25909   5
   6 -13  -1 242.238 25.7433   2
   6 -13  -1 244.465 12.7305   3
   6 -13  -1 225.899 12.1951   3
   6  13  -1 265.448 20.7112   5
  -5 -13   1 217.123 17.8290   2
   5 -13  -1 220.804 22.6536   2
   5 -13  -1 218.490 15.0689   3
  -5 -13   1 234.146 11.2419   3
   5 -13  -1 226.129 15.0433   3
  -5 -13   1 209.240 11.2725   3
   5  13  -1 228.633 18.0884   5
  -4 -13   1 87.0220 9.71702   2
   4 -13  -1 118.005 12.4303   3
  -4 -13   1 104.110 9.80203   3
   4 -13  -1 107.825 14.5428   2
   4 -13  -1 87.1094 9.59637   3
   4  13  -1 83.8097 10.4185   5
   3 -13  -1 432.328 24.3528   3
   3 -13  -1 414.655 27.6511   2
   3 -13  -1 461.690 24.3478   3
  -3 -13   1 451.435 19.7158   3
  -3 -13   1 454.929 23.0160   2
   3  13  -1 436.237 17.2826   4
   3  13  -1 473.317 23.8012   5
  -2 -13   1 3129.04 101.690   3
   2 -13  -1 2996.66 105.701   3
   2 -13  -1 3116.10 110.660   2
  -2 -13   1 2999.08 102.964   5
   2  13  -1 3129.88 97.5038   4
  -2  13   1 3047.60 107.842   4
   2  13  -1 3192.11 103.202   5
  -1 -13   1 2974.80 98.3905   5
   1 -13  -1 3019.92 102.725   3
   1 -13  -1 2939.82 103.055   3
   1 -13  -1 2918.63 105.519   2
  -1 -13   1 3050.35 100.264   3
   1  13  -1 2973.67 97.9432   5
   1  13  -1 3132.33 98.4522   4
  -1  13   1 2921.45 94.2360   5
  -1  13   1 3094.27 103.037   4
   0 -13   1 298.191 17.3295   2
   0 -13   1 282.986 13.6044   5
   0 -13  -1 296.401 17.1566   3
   0 -13   1 292.533 16.9057   3
   0 -13  -1 270.528 16.9612   3
   0  13   1 291.337 13.9266   5
   0  13  -1 283.854 13.1468   5
   0  13   1 285.380 15.8513   4
   1 -13   1 384.635 20.8673   3
   1 -13   1 394.048 22.4552   2
   1 -13   1 386.653 15.0665   5
  -1  13  -1 406.576 20.6649   3
   1  13   1 385.352 18.7363   5
  -1  13  -1 376.894 21.9104   2
  -2 -13  -1 599.387 26.4349   3
   2 -13   1 598.787 28.6489   3
   2 -13   1 536.330 30.5219   2
   2 -13   1 660.824 30.1906   3
  -2  13  -1 567.810 27.9044   3
   2  13   1 516.742 26.1544   5
  -2  13  -1 686.191 31.9137   2
  -3 -13  -1 436.491 20.0585   4
  -3 -13  -1 397.638 24.1339   2
   3 -13   1 424.224 27.3848   2
  -3 -13  -1 407.079 20.0755   3
   3 -13   1 404.232 22.8127   3
   3 -13   1 456.025 24.3468   3
   3  13   1 436.730 19.8903   4
   3  13   1 430.317 23.2193   5
  -4 -13  -1 70.9493 7.15382   4
   4 -13   1 53.0484 11.0025   2
  -4 -13  -1 68.5981 7.29164   3
   4 -13   1 72.9442 8.82917   3
   4 -13   1 86.5874 10.2341   3
   4  13   1 56.4234 8.69182   5
  -5 -13  -1 86.9806 8.11945   3
   5 -13   1 118.639 10.7511   3
   5 -13   1 90.2868 11.0913   3
  -5 -13  -1 103.990 8.61481   4
   5 -13   1 122.188 16.7530   2
   5  13   1 123.879 13.8023   5
  -6 -13  -1 159.951 11.6594   3
   6 -13   1 164.109 12.3956   3
  -6 -13  -1 171.770 11.2587   4
   6 -13   1 180.843 11.6518   3
   6 -13   1 193.019 22.5186   2
   6  13   1 166.661 16.8252   5
  -7 -13  -1 76.2068 7.76057   4
   7 -13   1 56.5154 16.0918   2
   7  13   1 90.0463 14.7213   5
   8 -13   1 54.4001 16.0728   2
   8  13   1 40.2630 11.8325   5
   8 -14  -1 -9.9123 7.69204   2
   7 -14  -1 224.595 26.0049   2
   7  14  -1 223.975 20.8841   5
   6 -14  -1 20.9321 9.92016   2
   6 -14  -1 27.4442 5.26041   3
   6 -14  -1 16.8921 5.36184   3
  -6 -14   1 18.6936 3.11502   3
   6  14  -1 20.5692 7.51043   5
   5 -14  -1 19.9216 7.60416   2
   5 -14  -1 23.4507 6.26688   3
   5 -14  -1 21.6546 6.89004   3
  -5 -14   1 23.8551 4.50446   3
   5  14  -1 25.6755 7.19748   5
  -4 -14   1 238.930 12.8672   3
   4 -14  -1 259.129 23.0319   2
   4 -14  -1 228.730 17.0243   3
   4 -14  -1 239.695 16.7699   3
  -4 -14   1 225.118 16.9962   2
   4  14  -1 224.152 16.9522   5
   3 -14  -1 652.919 36.9466   2
  -3 -14   1 673.440 30.7523   2
   3 -14  -1 698.270 32.6251   3
  -3 -14   1 710.261 28.0324   3
   3 -14  -1 721.203 33.3975   3
   3  14  -1 647.349 31.7267   5
   3  14  -1 614.558 24.2554   4
  -2 -14   1 84.5639 8.70492   5
  -2 -14   1 69.2044 7.40558   3
   2 -14  -1 76.2483 10.8559   3
   2 -14  -1 84.7870 9.81235   3
   2 -14  -1 66.8547 11.9587   2
  -2  14   1 73.1838 9.65580   4
   2  14  -1 78.1432 8.23053   5
   2  14  -1 77.5467 5.69586   4
   1 -14  -1 325.485 20.2915   3
   1 -14  -1 341.933 20.2613   3
  -1 -14   1 370.173 17.6601   5
   1 -14  -1 373.472 22.9828   2
  -1 -14   1 364.193 19.0170   3
   1  14  -1 319.311 16.6736   5
  -1  14   1 342.908 14.1131   5
   0 -14   1 284.727 17.5973   2
   0 -14   1 269.116 13.4196   5
   0 -14   1 289.203 17.1245   3
   0 -14  -1 282.294 17.2299   3
   0  14  -1 237.998 15.9116   4
   0  14  -1 270.235 12.9805   5
   0  14   1 273.928 15.8144   4
   0  14   1 289.259 13.9076   5
   1 -14   1 1423.05 46.4521   5
  -1 -14  -1 1371.10 53.0768   3
   1 -14   1 1419.49 54.3907   3
  -1 -14  -1 1363.93 53.9803   4
   1 -14   1 1417.65 55.5249   3
   1 -14   1 1408.03 56.2368   2
   1  14   1 1450.08 51.1631   5
   1  14   1 1454.40 49.9169   4
  -1  14  -1 1352.76 57.0922   3
  -2 -14  -1 19.6351 4.88970   3
   2 -14   1 16.3698 5.24100   3
   2 -14   1 28.0123 7.11966   3
  -2 -14  -1 23.3832 5.74450   4
   2 -14   1 18.6181 6.56137   2
   2  14   1 19.0023 3.88227   4
  -2  14  -1 25.4391 6.18742   3
   2  14   1 11.9166 4.04407   5
  -2  14  -1 12.3830 4.95180   2
   3 -14   1 130.042 14.7816   2
   3 -14   1 148.927 13.2504   3
  -3 -14  -1 127.617 10.2968   3
  -3 -14  -1 113.457 12.0061   2
  -3 -14  -1 97.6918 9.08221   4
   3 -14   1 134.890 12.2328   3
   3  14   1 131.948 12.2915   5
   4 -14   1 8.97180 5.58564   2
  -4 -14  -1 12.7534 3.80130   3
  -4 -14  -1 7.15895 3.52991   4
   4 -14   1 5.40134 4.76138   3
   4  14   1 5.68944 4.74861   5
  -5 -14  -1 520.068 26.0713   3
   5 -14   1 505.665 36.5720   2
  -5 -14  -1 546.661 23.8557   4
   5 -14   1 552.781 27.5455   3
   5 -14   1 538.814 28.2781   3
   5  14   1 517.101 30.3575   5
   6 -14   1 12.5430 6.12630   3
  -6 -14  -1 12.1362 4.48649   3
   6 -14   1 -3.7175 4.94500   2
  -6 -14  -1 7.66073 3.64434   4
   6 -14   1 13.7088 4.52301   3
   6  14   1 9.08398 6.19059   5
   7 -14   1 58.6363 15.3593   2
  -7 -14  -1 60.1704 7.13500   4
   7  14   1 50.6213 11.7177   5
   7 -15  -1 3.86960 9.03069   2
   7  15  -1 1.50246 6.21110   5
  -6 -15   1 2.96601 3.67810   3
   6 -15  -1 9.60879 7.18569   2
   6 -15  -1 6.74194 3.57487   3
   6 -15  -1 9.69245 5.32204   3
  -6 -15   1 0.49727 3.08476   3
   6  15  -1 9.70191 6.23325   5
  -5 -15   1 351.030 16.3365   3
   5 -15  -1 345.183 21.1669   3
  -5 -15   1 331.007 16.3300   3
   5 -15  -1 346.960 20.8330   3
   5 -15  -1 313.903 28.2906   2
   5  15  -1 323.346 22.6130   5
   4 -15  -1 74.9120 9.89817   3
   4 -15  -1 89.3662 12.6016   3
  -4 -15   1 84.2952 7.71584   3
   4 -15  -1 100.802 18.0213   2
  -4 -15   1 83.0250 9.68237   2
   4  15  -1 89.7580 10.8123   5
  -3 -15   1 55.8800 7.43797   2
   3 -15  -1 79.8043 9.95264   3
  -3 -15   1 90.0225 8.13543   3
   3 -15  -1 64.4256 10.8443   3
   3 -15  -1 62.2784 12.4305   2
   3  15  -1 72.9280 5.86474   4
   2 -15  -1 230.829 16.6000   3
   2 -15  -1 209.807 18.3572   2
  -2 -15   1 223.383 14.0169   3
  -2 -15   1 226.732 14.3785   5
   2 -15  -1 198.168 15.7738   3
   2  15  -1 212.171 10.9395   4
   2  15  -1 224.256 14.3361   5
  -1 -15   1 1884.86 68.3465   2
   1 -15  -1 1784.72 68.6339   3
   1 -15  -1 1855.39 69.5467   3
   1 -15  -1 1843.18 72.0983   2
  -1 -15   1 1753.68 63.7532   5
  -1 -15   1 1819.21 66.3556   3
  -1  15   1 1864.63 68.5174   4
   1  15  -1 1820.44 63.6007   5
   1  15  -1 1949.97 64.5575   4
  -1  15   1 1830.73 59.8250   5
   0 -15  -1 695.591 31.5804   3
   0 -15   1 700.082 31.4241   3
   0 -15  -1 634.803 31.2302   3
   0 -15   1 681.113 26.4344   5
   0 -15  -1 677.188 34.6246   2
   0 -15   1 693.550 32.0902   2
   0  15   1 696.670 26.7862   5
   0  15  -1 606.051 30.0757   4
   0  15   1 678.205 29.5397   4
   1 -15   1 216.795 15.6426   3
   1 -15   1 237.625 11.3998   5
   1 -15   1 203.443 16.3675   2
  -1  15  -1 229.353 15.3617   3
   1  15   1 207.159 13.2707   5
  -2 -15  -1 115.747 10.8088   4
   2 -15   1 107.978 12.9699   2
   2 -15   1 112.012 12.2904   3
  -2 -15  -1 146.052 11.3039   3
   2 -15   1 131.573 12.1947   3
   2  15   1 114.262 10.6774   5
  -2  15  -1 145.126 13.9556   2
   2  15   1 123.341 8.49279   4
  -3 -15  -1 445.148 21.4406   4
   3 -15   1 441.372 28.4401   2
   3 -15   1 401.609 26.7933   3
  -3 -15  -1 391.582 24.5422   2
  -3 -15  -1 394.066 20.8475   3
   3  15   1 349.921 18.5944   4
   3  15   1 421.824 23.4990   5
  -4 -15  -1 29.9553 6.48640   4
   4 -15   1 23.5437 6.46667   3
  -4 -15  -1 37.6179 6.54573   3
   4 -15   1 27.5957 9.18425   2
   4  15   1 24.7027 7.53716   5
  -5 -15  -1 35.6272 6.51738   4
  -5 -15  -1 59.2429 7.14483   3
   5 -15   1 23.1057 8.74986   2
   5 -15   1 33.3455 8.63110   3
   5 -15   1 33.0965 7.16908   3
   5  15   1 31.9654 8.02408   5
  -6 -15  -1 1.92531 3.38037   4
   6 -15   1 -2.1204 3.54168   3
   6 -15   1 -4.3554 6.81744   3
   6 -15   1 2.13900 7.04658   2
   6  15   1 8.23154 5.25185   5
   7 -15   1 231.764 27.7338   2
  -7 -15  -1 250.551 13.6313   4
   7  15   1 269.027 23.4420   5
   7 -16  -1 17.0421 10.0721   2
   7  16  -1 47.0612 12.1423   5
   6 -16  -1 77.4900 11.8659   3
   6 -16  -1 110.509 10.7166   3
   6 -16  -1 85.5906 18.7915   2
  -6 -16   1 108.254 7.77913   3
   6  16  -1 76.5396 13.3129   5
   5 -16  -1 141.835 12.9441   3
   5 -16  -1 136.058 18.9212   2
  -5 -16   1 121.121 9.38726   3
  -5 -16   1 118.361 9.91718   3
   5 -16  -1 152.613 15.9795   3
   5  16  -1 150.615 14.9683   5
  -4 -16   1 873.837 41.2024   2
   4 -16  -1 979.779 51.5669   2
  -4 -16   1 917.651 37.2083   3
  -4 -16   1 999.831 37.3335   3
   4 -16  -1 927.839 42.4310   3
   4  16  -1 900.940 41.7172   5
   3 -16  -1 7.18301 4.44597   2
  -3 -16   1 28.2657 6.31892   2
   3 -16  -1 26.9487 7.11100   3
  -3 -16   1 21.0165 5.29344   3
   3  16  -1 19.6487 3.65328   4
   3  16  -1 20.3797 6.12461   5
   2 -16  -1 308.063 24.4832   2
   2 -16  -1 371.140 22.3966   3
  -2 -16   1 348.856 19.0829   3
  -2 -16   1 330.535 20.7258   5
   2  16  -1 335.556 15.3444   4
   2  16  -1 351.113 19.1045   5
   1 -16  -1 136.257 13.1901   3
   1 -16  -1 151.205 15.2462   2
  -1 -16   1 158.811 11.1252   5
  -1 -16   1 162.420 12.6709   3
  -1 -16   1 154.351 13.1628   2
  -1  16   1 163.649 8.56835   5
   1  16  -1 168.439 11.3378   4
   1  16  -1 154.254 10.7207   5
  -1  16   1 156.727 13.0835   4
   0 -16   1 1286.61 49.8671   3
   0 -16  -1 1277.17 53.9325   2
   0 -16   1 1216.22 50.0810   2
   0 -16  -1 1209.95 49.4226   3
   0 -16  -1 1182.18 49.6750   3
   0 -16   1 1233.13 43.7143   5
   0  16  -1 1171.02 48.5247   4
   0  16   1 1211.58 43.6758   5
   0  16   1 1227.65 47.4901   4
   1 -16   1 75.4216 10.2888   2
   1 -16   1 75.9587 9.43123   3
  -1 -16  -1 80.2859 8.93211   3
   1 -16   1 71.7419 5.62147   5
   1  16   1 78.9718 8.02174   5
   1  16   1 70.1785 6.86618   4
  -2 -16  -1 411.252 22.6884   4
   2 -16   1 410.719 26.4192   2
  -2 -16  -1 406.057 21.9881   3
   2 -16   1 377.325 23.1575   3
   2  16   1 394.983 21.7750   5
   2  16   1 427.462 18.8092   4
  -3 -16  -1 26.9914 6.29509   3
   3 -16   1 17.5878 6.46013   2
   3 -16   1 25.1379 7.01538   3
  -3 -16  -1 18.2460 5.47413   4
   3  16   1 25.1052 5.07793   4
   3  16   1 23.7881 7.24974   5
  -4 -16  -1 630.282 29.3274   3
   4 -16   1 680.345 34.0594   3
  -4 -16  -1 702.188 30.3170   4
   4 -16   1 668.391 41.3558   2
   4  16   1 715.064 35.1396   5
  -5 -16  -1 49.9447 6.98571   4
  -5 -16  -1 39.9900 8.67385   3
   5 -16   1 45.5246 12.2846   2
   5 -16   1 62.8530 10.9732   3
   5  16   1 70.0784 12.5934   5
   6 -16   1 411.178 22.9801   3
  -6 -16  -1 429.427 20.9089   4
   6 -16   1 422.867 37.6544   2
   6  16   1 407.590 29.4328   5
   7 -16   1 3.89292 8.09552   2
   7  16   1 16.4171 7.64066   5
   7 -17  -1 6.58328 8.22708   2
   7  17  -1 -2.6357 5.25718   5
   6 -17  -1 208.575 15.4184   3
  -6 -17   1 186.637 11.5051   3
   6  17  -1 198.524 19.6831   5
  -5 -17   1 28.5445 6.40281   3
  -5 -17   1 25.1150 5.64627   3
   5 -17  -1 29.8634 7.34963   3
   5 -17  -1 10.4225 7.73229   2
   5  17  -1 18.2560 6.91358   5
   4 -17  -1 173.441 21.0202   2
  -4 -17   1 241.093 14.5639   3
  -4 -17   1 205.657 16.4780   2
  -4 -17   1 264.203 15.7082   3
   4 -17  -1 233.236 18.2440   3
   4  17  -1 229.186 18.1125   5
  -3 -17   1 3.81954 3.29898   2
  -3 -17   1 -0.4927 2.75518   3
   3 -17  -1 -1.4073 3.43435   3
   3 -17  -1 -1.6393 2.88876   2
   3  17  -1 -0.9855 1.76130   4
   3  17  -1 2.02736 3.74418   5
   2 -17  -1 551.538 36.1820   3
  -2 -17   1 585.108 27.7887   3
   2 -17  -1 580.333 34.4233   2
   2  17  -1 600.444 23.7038   4
   2  17  -1 591.145 27.4984   5
  -1 -17   1 203.296 14.4969   3
  -1 -17   1 170.065 14.3857   2
   1 -17  -1 168.210 16.3047   2
   1 -17  -1 142.321 13.9273   3
   1  17  -1 173.755 11.9248   4
   1  17  -1 165.362 11.3470   5
  -1  17   1 169.227 9.07856   5
   0 -17   1 89.4192 10.1777   3
   0 -17  -1 79.0111 10.0549   3
   0 -17  -1 81.9552 11.8094   2
   0 -17   1 93.2702 10.8190   2
   0 -17   1 82.6330 7.49524   5
   0  17   1 87.7086 7.52438   5
   0  17   1 78.8314 8.71756   4
   1 -17   1 32.2183 7.82447   2
  -1 -17  -1 37.7762 7.92788   3
   1 -17   1 36.9160 4.38581   5
   1 -17   1 27.6457 7.48403   3
   1  17   1 39.1435 7.05952   5
   1  17   1 28.0981 6.26797   4
  -2 -17  -1 230.090 17.2080   4
  -2 -17  -1 300.484 27.8071   3
   2 -17   1 294.603 21.4028   3
   2  17   1 268.430 14.2756   4
   2  17   1 292.491 17.8627   5
   3 -17   1 6.98617 3.88557   3
   3 -17   1 5.04793 5.26200   2
  -3 -17  -1 3.59573 3.69919   4
   3  17   1 5.01280 3.85803   5
   3  17   1 1.11248 2.70880   4
   4 -17   1 1131.34 58.7351   2
   4 -17   1 1113.98 49.9760   3
  -4 -17  -1 1194.60 46.1937   4
   4  17   1 1138.33 50.4080   5
  -5 -17  -1 26.3874 6.34872   4
   5 -17   1 12.4789 7.48692   2
   5 -17   1 17.4144 6.47544   3
   5  17   1 22.6175 7.23783   5
  -6 -17  -1 133.686 10.5737   4
   6 -17   1 109.230 21.0564   2
   6 -17   1 101.048 11.5641   3
   6  17   1 145.657 16.7932   5
   7 -17   1 -0.8302 8.05229   2
   7  17   1 3.79382 5.81780   5
   7 -18  -1 109.340 21.9930   2
   7  18  -1 146.498 17.8883   5
  -6 -18   1 0.58220 3.96584   3
   6 -18  -1 17.2189 5.55861   3
   6 -18  -1 2.38801 8.59156   2
   6  18  -1 9.27026 6.29423   5
  -5 -18   1 19.7750 5.27639   3
   5 -18  -1 15.9659 10.8245   2
   5 -18  -1 28.3251 7.63879   3
   5  18  -1 23.5417 8.19193   5
  -4 -18   1 334.717 21.9297   2
   4 -18  -1 341.251 29.0983   2
   4 -18  -1 380.102 24.4512   3
  -4 -18   1 360.188 19.4832   3
   4  18  -1 324.845 22.3396   5
   3 -18  -1 707.529 40.9669   2
  -3 -18   1 699.846 31.1362   3
   3 -18  -1 702.391 35.7163   3
   3  18  -1 700.992 32.9936   5
   3  18  -1 614.621 25.4548   4
  -2 -18   1 105.909 10.3314   3
   2 -18  -1 88.0846 11.4805   3
   2 -18  -1 96.9202 13.6806   2
   2  18  -1 87.7665 7.23562   4
   1 -18  -1 126.032 18.3891   2
  -1 -18   1 149.162 11.3679   5
   1 -18  -1 135.498 14.2757   3
  -1 -18   1 182.145 14.2511   3
  -1 -18   1 174.544 14.5631   2
  -1  18   1 150.731 8.66274   5
   1  18  -1 160.581 11.4421   5
   0 -18   1 341.760 20.8258   3
   0 -18   1 296.803 15.4141   5
   0 -18   1 311.811 20.9749   2
   0 -18  -1 295.786 20.0085   3
   0 -18  -1 289.402 22.2036   2
   0  18   1 302.147 15.6485   5
   0  18   1 289.559 17.7368   4
   0  18  -1 287.440 18.8829   4
   1 -18   1 652.948 25.3276   5
  -1 -18  -1 692.855 32.9999   3
   1 -18   1 699.656 36.0835   2
   1 -18   1 675.411 33.9793   3
   1  18   1 700.860 30.0262   5
   1  18   1 672.655 29.0284   4
   2 -18   1 160.027 16.4733   2
   2 -18   1 152.541 14.5047   3
   2  18   1 162.875 10.9786   4
   3 -18   1 26.7150 8.25429   2
  -3 -18  -1 6.84667 4.24444   4
   3  18   1 17.5430 5.47206   5
   4 -18   1 17.7758 7.08140   3
   4 -18   1 35.3357 11.7885   2
  -4 -18  -1 34.2421 7.49055   4
   4  18   1 35.3422 9.38392   5
   5 -18   1 324.192 22.3774   3
   5 -18   1 376.971 31.8074   2
  -5 -18  -1 342.225 19.5840   4
   5  18   1 321.614 24.0046   5
   6 -18   1 7.86347 7.97407   2
   6 -18   1 7.66725 4.97917   3
   6  18   1 5.25920 5.78250   5
   7 -18   1 66.3916 16.5742   2
   7  18   1 76.3646 14.9911   5
   7 -19  -1 103.399 21.2911   2
  -6 -19   1 10.6994 4.36338   3
   6 -19  -1 5.85997 4.95776   3
   6 -19  -1 6.77220 7.27245   2
   6  19  -1 1.05091 4.65256   5
   5 -19  -1 258.170 27.2482   2
   5 -19  -1 265.820 20.0635   3
  -5 -19   1 259.372 16.0295   3
   5  19  -1 246.378 20.8735   5
  -4 -19   1 21.0101 5.85588   3
   4 -19  -1 21.3135 9.19591   2
   4 -19  -1 41.2515 10.0197   3
   4  19  -1 24.3845 7.26002   5
   3 -19  -1 56.8530 12.3826   2
  -2 -19   1 242.708 17.1266   3
   2 -19  -1 264.138 22.7507   2
   2 -19  -1 261.367 20.2911   3
   2  19  -1 261.882 16.8493   5
   2  19  -1 259.816 13.8209   4
  -1 -19   1 327.849 20.9933   3
   1 -19  -1 358.436 25.5504   2
  -1 -19   1 334.660 22.1619   2
   1 -19  -1 356.742 23.2069   3
  -1 -19   1 326.465 18.5099   5
   1  19  -1 337.902 18.1711   5
  -1  19   1 329.072 14.7265   5
   0 -19  -1 4.11283 4.54481   2
   0 -19   1 2.67437 3.57438   3
   0 -19  -1 2.83658 3.70262   3
   0 -19   1 -0.4448 2.70851   5
   0 -19   1 7.33753 4.65392   2
   0  19   1 5.41883 3.16336   5
   0  19  -1 1.06598 2.67470   4
   1 -19   1 81.2649 10.9034   3
  -1 -19  -1 102.663 11.3868   3
   1 -19   1 94.0999 12.6340   2
   1  19   1 110.044 9.96744   5
   1  19   1 85.3370 8.47606   4
   2 -19   1 42.4271 8.49724   3
  -2 -19  -1 45.1009 8.38726   3
   2 -19   1 34.5445 9.03547   2
   2  19   1 33.9014 7.24383   5
   2  19   1 30.7281 5.50521   4
   3 -19   1 1200.64 58.8505   2
   3 -19   1 1224.34 53.4786   3
   3  19   1 1358.39 52.1295   5
   3  19   1 1036.48 43.9886   4
   4 -19   1 16.7002 6.53392   3
  -4 -19  -1 28.2931 7.33573   4
   4 -19   1 24.9122 11.2360   2
   4  19   1 28.5544 8.84934   5
   5 -19   1 117.632 21.2772   2
   5 -19   1 109.923 12.8399   3
   5  19   1 77.1546 12.8900   5
   6 -19   1 4.21505 6.25349   2
  -6 -19  -1 -3.0157 4.11749   3
   6 -19   1 4.42872 5.10422   3
   6  19   1 -3.9534 4.67661   5
   7 -19   1 229.999 15.8695   3
   7 -19   1 288.848 32.3659   2
   7  19   1 257.741 23.8853   5
   7 -20  -1 7.32585 5.70903   3
   7 -20  -1 3.68855 7.87012   2
  -6 -20   1 63.8316 9.11269   3
   6 -20  -1 62.7116 15.9172   2
   6 -20  -1 81.3554 12.4835   3
   6  20  -1 69.5789 13.5785   5
   5 -20  -1 10.2165 5.93799   3
  -5 -20   1 24.8241 6.22935   3
   5 -20  -1 25.1685 10.6618   2
   5  20  -1 18.4388 6.96878   5
   4 -20  -1 665.389 44.3608   2
  -4 -20   1 702.914 32.3298   3
   4 -20  -1 684.268 37.2754   3
   4  20  -1 702.749 35.9804   5
   3 -20  -1 193.116 17.9151   3
   3 -20  -1 175.594 19.8938   2
  -3 -20   1 180.809 14.4691   3
   3  20  -1 170.156 10.4897   4
   3  20  -1 171.520 14.8408   5
   2 -20  -1 271.423 21.4150   3
   2 -20  -1 285.859 24.2769   2
  -2 -20   1 304.614 19.6264   3
   2  20  -1 302.819 18.4612   5
   2  20  -1 278.834 15.0952   4
  -1 -20   1 32.9545 6.25408   5
  -1 -20   1 44.2293 8.03657   3
   1 -20  -1 45.6034 10.4774   2
  -1 -20   1 44.4937 8.80212   2
   1 -20  -1 32.7286 8.04374   3
   1  20  -1 57.9042 7.10444   5
  -1  20   1 49.6104 5.16108   5
   0 -20  -1 296.318 22.9230   2
   0 -20   1 273.014 20.8973   2
   0 -20   1 255.833 14.7655   5
   0 -20  -1 255.418 19.7498   3
   0 -20   1 279.514 23.0646   3
   0  20   1 286.863 15.2663   5
   1 -20   1 384.829 24.6365   3
  -1 -20  -1 369.329 23.4081   3
   1 -20   1 401.668 26.7453   2
   1  20   1 359.397 20.0100   5
   2 -20   1 197.637 19.5213   2
   2 -20   1 223.356 18.3521   3
  -2 -20  -1 217.752 16.6354   3
   2  20   1 216.166 15.9230   5
   2  20   1 195.855 12.9290   4
  -3 -20  -1 25.6865 6.79458   3
   3 -20   1 30.1990 10.5970   2
   3 -20   1 16.2074 6.31411   3
   3  20   1 31.2298 6.15706   4
   3  20   1 16.8491 6.17522   5
   4 -20   1 196.062 18.0108   3
   4 -20   1 187.528 22.1792   2
   4  20   1 188.327 17.4057   5
   5 -20   1 71.5399 12.9338   3
   5 -20   1 60.3500 16.4278   2
   5  20   1 73.3851 13.8385   5
   6 -20   1 155.215 15.0574   3
   6 -20   1 125.310 22.8999   2
  -6 -20  -1 113.935 11.5804   3
   6  20   1 144.068 21.1666   5
   7 -20   1 4.29099 6.16732   3
   7 -20   1 6.02667 9.61429   2
   7  20   1 -2.4496 6.30109   5
   7 -21  -1 -4.6562 8.33488   2
   7 -21  -1 8.20630 6.84406   3
   6 -21  -1 403.403 36.4853   2
   6 -21  -1 338.059 23.9348   3
  -6 -21   1 316.636 19.1644   3
   6  21  -1 378.259 27.4773   5
  -5 -21   1 86.1132 10.4971   3
   5 -21  -1 98.6893 15.6491   3
   5 -21  -1 86.7190 21.9836   2
   5  21  -1 79.1987 15.1831   5
  -4 -21   1 295.016 18.8300   3
   4 -21  -1 255.281 21.2925   3
   4 -21  -1 246.194 26.3317   2
   4  21  -1 271.326 20.8474   5
   3 -21  -1 64.1375 12.8296   3
  -3 -21   1 88.6804 10.7817   3
   3 -21  -1 56.4400 13.5166   2
   3  21  -1 58.4987 6.50842   4
   3  21  -1 64.1872 10.8031   5
  -2 -21   1 552.276 31.2208   2
  -2 -21   1 552.234 29.4203   3
   2 -21  -1 537.534 35.6286   2
   2 -21  -1 532.879 31.9728   3
   2  21  -1 538.623 27.3986   5
   1 -21  -1 13.7582 6.70164   2
   1 -21  -1 20.3083 7.30082   3
  -1 -21   1 30.2608 7.63237   2
   1  21  -1 18.6044 5.28913   4
  -1  21   1 18.1659 3.85712   5
   1  21  -1 25.1078 5.55478   5
   0 -21   1 406.777 25.8342   3
   0 -21  -1 421.136 26.4767   3
   0 -21   1 389.919 19.8117   5
   0 -21   1 413.919 29.2118   2
   0 -21  -1 455.612 29.9972   2
   0  21   1 422.740 20.1054   5
   1 -21   1 46.7866 10.5140   2
  -1 -21  -1 42.5530 8.98217   3
   1 -21   1 40.3506 8.72436   3
   1  21   1 57.2244 9.70770   5
   2 -21   1 1051.12 49.0043   3
  -2 -21  -1 1004.79 45.7938   3
   2 -21   1 1055.41 52.7511   2
   2  21   1 1057.23 44.5031   5
   3 -21   1 86.2055 16.5442   2
   3 -21   1 83.1502 13.4150   3
  -3 -21  -1 102.866 11.5960   3
   3  21   1 94.9613 14.5010   5
   3  21   1 95.1969 10.1571   4
   4 -21   1 852.196 51.8165   2
   4 -21   1 886.715 44.5572   3
  -4 -21  -1 901.906 40.0222   3
   4  21   1 880.895 43.1161   5
   5 -21   1 3.45667 3.93709   3
  -5 -21  -1 6.38274 4.27833   3
   5 -21   1 -5.1385 8.39276   2
   5  21   1 -0.9563 5.25306   5
   6 -21   1 282.459 21.8483   3
   6 -21   1 292.122 30.7232   2
  -6 -21  -1 251.881 18.3636   3
   6  21   1 336.974 25.9843   5
   7 -21   1 18.4516 10.5866   2
   6 -22  -1 -13.992 6.35630   2
   6 -22  -1 -1.4354 5.89870   3
   6  22  -1 0.37065 5.93930   5
   5 -22  -1 0.44648 6.51305   2
  -5 -22   1 14.6060 6.04539   3
   5 -22  -1 6.87035 5.87624   3
   5  22  -1 13.8493 7.12441   5
  -4 -22   1 192.208 15.1790   3
   4 -22  -1 164.922 22.1953   2
   4 -22  -1 156.553 17.1084   3
   4  22  -1 158.840 16.2688   5
   3 -22  -1 402.883 32.0237   2
   3 -22  -1 384.431 27.3153   3
  -3 -22   1 398.507 24.4056   3
   3  22  -1 433.743 25.2176   5
   3  22  -1 384.200 18.4948   4
   2 -22  -1 134.934 21.8585   2
  -2 -22   1 122.379 26.5405   3
   2 -22  -1 120.830 14.6653   3
  -2 -22   1 128.979 14.4204   2
   2  22  -1 119.508 9.93821   4
   2  22  -1 140.266 12.6292   5
  -1 -22   1 38.6987 9.73579   2
   1 -22  -1 59.6400 11.6954   3
   1 -22  -1 53.4843 12.2776   2
  -1 -22   1 51.7180 10.5871   3
   1  22  -1 75.0084 9.23744   5
  -1  22   1 52.2986 5.44665   5
   0 -22   1 775.973 39.3719   3
   0 -22   1 706.986 33.8093   5
   0 -22  -1 817.251 43.7736   2
   0 -22   1 779.757 40.6092   2
   0 -22  -1 799.184 40.3966   3
   0  22   1 789.808 31.8063   5
  -1 -22  -1 495.444 32.7518   2
   1 -22   1 473.823 29.8476   3
   1 -22   1 527.605 32.9433   2
  -1 -22  -1 529.218 30.0882   3
   1  22   1 472.038 28.1769   5
   2 -22   1 293.487 25.1280   2
   2 -22   1 286.279 22.6834   3
  -2 -22  -1 312.747 21.6938   3
   2  22   1 321.581 20.2303   5
   3 -22   1 27.9451 9.57685   2
   3 -22   1 35.7257 9.61075   3
   3  22   1 25.9340 7.21975   5
   4 -22   1 204.709 19.6987   3
  -4 -22  -1 233.876 17.2556   3
   4 -22   1 215.981 24.2292   2
   4  22   1 224.141 19.2586   5
   5 -22   1 11.0355 9.12769   2
   5 -22   1 31.8872 8.46984   3
  -5 -22  -1 20.5074 6.36638   3
   5  22   1 27.6129 8.71587   5
  -6 -22  -1 41.8511 9.14398   3
   6 -22   1 66.3680 13.1028   3
   6 -22   1 56.0042 16.8693   2
   6  22   1 49.8874 13.1626   5
  -6 -23   1 76.0214 10.8684   3
   6 -23  -1 84.7655 13.8904   3
   6 -23  -1 105.480 20.2044   2
   6  23  -1 77.0214 15.6650   5
  -5 -23   1 113.610 12.8666   3
   5 -23  -1 139.272 26.1063   2
   5 -23  -1 123.197 15.6228   3
   5  23  -1 131.413 18.6920   5
   4 -23  -1 129.355 21.6769   2
   4 -23  -1 110.969 14.9632   3
  -4 -23   1 103.627 12.1831   3
   4  23  -1 104.305 13.1867   5
   3 -23  -1 7.10339 6.32306   2
   3 -23  -1 35.8815 8.84831   3
  -2 -23   1 7.94966 4.92576   3
   2 -23  -1 4.93987 5.90686   2
   2 -23  -1 12.1954 5.41462   3
  -2 -23   1 0.57685 3.70258   2
   2  23  -1 4.59302 3.74193   4
   2  23  -1 5.59565 3.91850   5
   1 -23  -1 535.834 32.5371   3
   1 -23  -1 528.694 35.6426   2
  -1 -23   1 509.878 30.0981   3
  -1 -23   1 513.275 31.0484   2
  -1  23   1 511.267 21.3219   5
   0 -23  -1 371.049 26.0316   3
   0 -23   1 385.946 27.0140   2
   0 -23   1 343.554 18.8629   5
   0 -23  -1 390.627 29.1357   2
   0 -23   1 384.306 25.8176   3
   0  23   1 405.607 19.5471   5
   1 -23   1 58.9638 11.5544   3
  -1 -23  -1 60.7605 12.3998   2
  -1 -23  -1 65.6633 11.9115   3
   1 -23   1 60.6499 13.7414   2
   1  23   1 47.4276 8.00689   5
  -2 -23  -1 95.4563 12.0483   3
   2 -23   1 93.7427 17.1172   2
   2 -23   1 99.3068 17.0545   3
   2  23   1 87.5594 10.9793   5
   3 -23   1 483.651 31.7810   3
  -3 -23  -1 483.419 28.5905   3
   3 -23   1 550.735 37.5792   2
   3  23   1 480.158 28.3467   5
   4 -23   1 20.2708 10.6036   2
  -4 -23  -1 13.6452 6.26435   3
   4 -23   1 27.9880 9.47720   3
   4  23   1 21.4849 7.33765   5
   5 -23   1 9.85856 5.78525   3
   5 -23   1 5.09934 8.75268   2
   5  23   1 6.55990 7.11261   5
   6 -23   1 2.25521 6.17809   3
   6 -23   1 -5.6497 5.17774   2
  -6 -23  -1 7.22224 6.01991   3
   6  23   1 -11.100 4.94419   5
   6 -24  -1 14.1264 9.20214   2
  -6 -24   1 25.6708 10.8693   3
   6 -24  -1 8.26072 6.99898   3
   6  24  -1 15.9119 8.16692   5
   5 -24  -1 20.4740 10.7137   2
   5 -24  -1 20.1101 7.02414   3
   5  24  -1 28.1438 9.35585   5
   4 -24  -1 110.243 17.8469   3
  -4 -24   1 103.617 12.6536   3
   4 -24  -1 67.6639 16.1907   2
   4  24  -1 126.600 14.3918   5
  -3 -24   1 361.061 25.7361   2
  -3 -24   1 382.073 24.5711   3
   3 -24  -1 361.724 27.0390   3
   3 -24  -1 390.725 32.7457   2
   3  24  -1 313.051 17.4992   4
   3  24  -1 355.792 23.2013   5
  -2 -24   1 21.5603 7.43494   3
  -2 -24   1 38.7062 10.2478   2
   2 -24  -1 36.9173 12.7136   2
   2 -24  -1 35.3219 10.2205   3
   2  24  -1 23.5644 6.37971   5
   1 -24  -1 427.165 28.9505   3
  -1 -24   1 407.489 26.9158   3
   1 -24  -1 442.809 32.7514   2
  -1 -24   1 402.722 27.7199   2
  -1  24   1 394.969 17.8774   5
   0 -24   1 193.887 19.2737   2
   0 -24  -1 191.715 18.5280   3
   0 -24   1 186.891 18.2739   3
   0 -24  -1 193.938 20.3858   2
   0  24   1 194.728 12.9561   5
   1 -24   1 1148.08 56.4502   2
  -1 -24  -1 1073.15 51.8487   3
  -1 -24  -1 1157.40 56.9622   2
   1 -24   1 1120.19 53.5152   3
   1  24   1 1157.17 45.8481   5
  -2 -24  -1 32.2465 8.79710   3
   2 -24   1 22.2927 7.17973   3
   2 -24   1 31.2285 10.3922   2
   2  24   1 22.6932 6.44461   5
   3 -24   1 4.04030 5.45024   2
   3 -24   1 14.6062 6.44097   3
   3  24   1 9.74390 5.55006   5
   4 -24   1 34.0246 12.4399   2
  -4 -24  -1 24.8142 7.76252   3
   4 -24   1 36.4100 10.4859   3
   4  24   1 37.0732 9.71609   5
   5 -24   1 451.097 30.6046   3
   5 -24   1 428.958 38.3503   2
  -5 -24  -1 415.283 25.6577   3
   5  24   1 391.832 28.8908   5
  -6 -24  -1 0.47391 6.17685   3
   6 -24   1 -8.8257 6.68029   2
   6 -24   1 -7.5608 6.41113   3
   6  24   1 -4.6130 5.75500   5
   6 -25  -1 239.074 21.8786   3
   6 -25  -1 237.580 29.8866   2
  -5 -25   1 222.251 19.3891   3
   5 -25  -1 244.512 23.5448   3
   5 -25  -1 261.129 29.4022   2
   5  25  -1 250.132 21.9720   5
   4 -25  -1 43.1805 11.6116   3
   4 -25  -1 32.8547 13.2419   2
  -4 -25   1 26.1486 8.59032   3
   4  25  -1 42.7888 10.3494   5
   3 -25  -1 34.7943 10.0183   3
  -3 -25   1 46.3843 10.0741   3
   3 -25  -1 33.5049 11.8010   2
  -3 -25   1 46.2890 10.6114   2
   3  25  -1 49.6531 7.88999   4
   3  25  -1 41.4702 9.87616   5
   2 -25  -1 220.792 24.2660   2
  -2 -25   1 221.859 19.1620   3
   2 -25  -1 247.828 22.1632   3
  -2 -25   1 249.514 21.1858   2
   2  25  -1 230.270 17.1690   5
   1 -25  -1 398.910 31.1860   2
   1 -25  -1 387.417 28.1915   3
  -1 -25   1 409.925 27.5734   3
  -1 -25   1 413.159 28.3053   2
   0 -25   1 574.021 35.8576   2
   0 -25   1 605.097 35.4881   3
   0 -25  -1 612.691 38.5605   2
   0 -25  -1 573.786 35.1293   3
   0  25   1 579.307 26.2602   5
   1 -25   1 41.2691 10.1896   3
  -1 -25  -1 55.2038 13.5119   2
   1 -25   1 42.2560 10.6868   2
  -1 -25  -1 56.7215 11.0656   3
   1  25   1 49.6531 8.69768   5
   2 -25   1 207.777 22.1395   2
   2 -25   1 219.753 20.3664   3
  -2 -25  -1 183.798 17.9224   3
   2  25   1 217.292 16.7232   5
  -3 -25  -1 179.050 17.0566   3
   3 -25   1 185.226 22.4150   2
   3 -25   1 170.736 19.1861   3
   3  25   1 199.590 17.3928   5
   4 -25   1 68.5190 20.3431   2
  -4 -25  -1 85.4453 13.6057   3
   4 -25   1 72.0769 14.8194   3
   4  25   1 79.8134 15.2396   5
   5 -25   1 -4.4127 6.59676   2
  -5 -25  -1 13.3219 6.00702   3
   5 -25   1 3.70013 5.92220   3
   5  25   1 -3.3803 4.68130   5
   6 -25   1 135.612 19.7727   3
  -6 -25  -1 154.983 17.4833   3
   6 -25   1 147.475 27.0479   2
   6  25   1 144.895 22.0835   5
  -5 -26   1 -6.8816 5.50619   3
   5 -26  -1 3.88265 6.06309   3
   5  26  -1 8.03185 6.75825   5
   4 -26  -1 119.050 22.9588   2
  -4 -26   1 121.555 14.1791   3
   4  26  -1 115.211 14.2419   5
   3 -26  -1 2.60397 7.09671   2
   3 -26  -1 9.53714 7.30892   3
  -3 -26   1 20.8320 7.85080   2
  -3 -26   1 27.4549 8.20089   3
   3  26  -1 16.7647 6.98295   5
   2 -26  -1 15.6256 8.12861   2
  -2 -26   1 14.8152 6.79898   3
  -2 -26   1 7.93164 5.51745   2
   2 -26  -1 34.8752 9.21353   3
   1 -26  -1 -0.7626 3.83797   3
   1 -26  -1 -5.8235 4.37707   2
  -1 -26   1 0.68037 4.96913   2
  -1 -26   1 11.5234 5.97267   3
   0 -26  -1 640.320 37.7004   3
   0 -26   1 638.769 37.1787   3
   0 -26   1 599.997 38.0248   2
   0 -26  -1 640.054 40.4258   2
   0  26   1 618.608 27.8620   5
   1 -26   1 -1.2537 3.19128   3
   1 -26   1 2.96396 4.96098   2
  -1 -26  -1 -1.9403 5.36884   2
  -1 -26  -1 5.46358 5.76645   3
   1  26   1 2.78052 3.62649   5
  -2 -26  -1 240.905 20.5192   3
  -2 -26  -1 201.430 22.1653   2
   2 -26   1 187.410 19.9188   3
   2 -26   1 212.417 23.2099   2
   2  26   1 229.303 17.4609   5
   3 -26   1 -1.1340 3.89234   3
  -3 -26  -1 0.99331 4.24793   3
   3 -26   1 -6.3435 5.96950   2
   3  26   1 4.27963 5.57552   5
   4 -26   1 103.619 22.6277   2
  -4 -26  -1 108.326 16.4816   3
   4 -26   1 131.653 28.2226   3
   4  26   1 108.628 16.0362   5
  -5 -26  -1 9.15232 6.93342   3
   5 -26   1 27.7020 11.5790   2
   5 -26   1 19.3557 7.56163   3
   5  26   1 10.4150 7.46555   5
   5 -27  -1 109.606 18.6732   3
  -5 -27   1 131.450 17.4106   3
   5 -27  -1 88.9420 19.8188   2
   4 -27  -1 59.1990 16.6183   2
   4 -27  -1 43.6136 11.7517   3
  -4 -27   1 40.3807 10.8319   2
  -4 -27   1 48.0183 10.0279   3
   4  27  -1 60.5091 12.2529   5
   3 -27  -1 8.32587 6.56478   3
  -3 -27   1 16.1295 6.64905   3
   3 -27  -1 10.7496 11.7312   2
  -3 -27   1 11.1616 7.54416   2
   3  27  -1 24.5641 7.87274   5
   2 -27  -1 440.246 31.8962   3
   2 -27  -1 401.234 34.2350   2
  -2 -27   1 459.626 29.8987   3
  -2 -27   1 423.435 29.4662   2
  -1 -27   1 62.5755 12.4384   3
   1 -27  -1 72.5873 14.7549   2
   1 -27  -1 64.2300 13.7102   3
  -1 -27   1 88.3486 16.1761   2
   0 -27   1 204.410 21.3103   2
   0 -27   1 219.477 20.7707   3
   0 -27  -1 217.812 21.0913   3
   0 -27  -1 234.015 23.9363   2
  -1 -27  -1 47.7990 11.8910   2
  -1 -27  -1 13.4040 6.70222   3
   1 -27   1 55.0061 14.1759   2
   1 -27   1 37.7290 9.73648   3
   1  27   1 26.0457 7.15192   5
   2 -27   1 233.509 24.1223   2
  -2 -27  -1 168.989 20.8682   2
   2 -27   1 196.762 20.8068   3
  -2 -27  -1 224.768 20.7399   3
   2  27   1 203.773 16.7267   5
  -3 -27  -1 65.9950 13.5917   3
   3 -27   1 44.3183 13.7081   2
   3 -27   1 59.8543 13.4040   3
   3  27   1 75.5712 12.2199   5
   4 -27   1 41.1263 11.5955   3
  -4 -27  -1 26.3643 8.65746   3
   4 -27   1 43.0276 15.4677   2
   4  27   1 48.5239 11.2954   5
   5 -27   1 4.25527 7.22206   3
   5 -27   1 1.23361 8.02449   2
  -5 -27  -1 24.5518 8.95270   3
   5  27   1 15.4698 7.81742   5
  -5 -28   1 23.8618 9.47358   3
  -5 -28   1 41.9970 11.2829   2
   5 -28  -1 22.2983 10.0412   3
   5 -28  -1 33.1209 14.0702   2
   4 -28  -1 -9.6829 5.04806   3
  -4 -28   1 -7.4283 5.56254   3
  -4 -28   1 13.2146 7.11211   2
   4 -28  -1 -2.5438 6.40610   2
   3 -28  -1 136.278 19.5453   2
   3 -28  -1 85.8367 16.9227   3
  -3 -28   1 161.717 16.7051   3
  -3 -28   1 141.801 17.2797   2
  -2 -28   1 -2.8208 4.16382   3
   2 -28  -1 5.68910 6.11939   3
   2 -28  -1 3.31229 6.54610   2
  -2 -28   1 1.11336 5.57945   2
  -1 -28   1 122.690 15.7857   3
   1 -28  -1 132.460 18.7965   2
  -1 -28   1 120.997 16.1970   2
   1 -28  -1 110.806 19.7293   3
   0 -28   1 36.0663 10.6363   2
   0 -28  -1 37.3533 13.0126   2
   0 -28   1 48.1778 11.5753   3
   0 -28  -1 23.5835 8.09096   3
   0  28   1 42.8696 7.36253   5
  -1 -28  -1 196.560 22.1135   2
   1 -28   1 234.082 23.6134   2
   1 -28   1 224.095 21.5499   3
  -1 -28  -1 180.727 19.2083   3
   1  28   1 202.374 15.5162   5
  -2 -28  -1 3.79296 5.41134   3
  -2 -28  -1 1.93432 5.48156   2
   2 -28   1 4.91482 6.05680   3
   2 -28   1 7.52386 5.86521   2
   2  28   1 13.1213 5.78005   5
  -3 -28  -1 82.2361 14.5190   3
   3 -28   1 70.1509 16.2719   2
   3 -28   1 76.9603 14.9851   3
   3  28   1 86.7496 13.5610   5
   4 -28   1 9.51669 8.20603   3
   4 -28   1 4.03911 6.91619   2
  -4 -28  -1 22.4905 8.03580   3
   4  28   1 5.92237 5.93554   5
   5 -28   1 197.511 28.0403   2
   5 -28   1 232.400 23.4140   3
  -5 -28  -1 224.426 20.3050   3
   5  28   1 243.190 23.1705   5
   5 -29  -1 277.813 33.6501   2
   4 -29  -1 4.91493 7.38327   3
   4 -29  -1 12.7174 9.74913   2
  -4 -29   1 -7.7834 5.24253   3
  -4 -29   1 2.36586 7.42624   2
  -3 -29   1 123.182 15.6642   3
  -3 -29   1 140.107 17.7360   2
   3 -29  -1 150.858 25.9012   2
   3 -29  -1 142.546 18.5580   3
   2 -29  -1 18.6807 9.89891   2
  -2 -29   1 0.02146 5.84254   3
  -2 -29   1 7.71171 6.62491   2
   2 -29  -1 4.72562 4.72794   3
   1 -29  -1 319.961 30.3692   2
   1 -29  -1 316.971 27.7681   3
  -1 -29   1 331.091 26.8843   2
  -1 -29   1 327.276 26.4988   3
   0 -29   1 27.1405 8.20350   3
   0 -29   1 2.16181 6.34241   2
   0 -29  -1 42.4510 12.3342   3
   0 -29  -1 28.0975 9.90766   2
   0  29   1 16.5256 5.40243   5
  -1 -29  -1 90.6136 18.2161   2
  -1 -29  -1 128.294 16.4614   3
   1 -29   1 134.833 18.5958   2
   1 -29   1 131.547 17.5010   3
   1  29   1 140.191 12.6725   5
  -2 -29  -1 55.5816 14.8048   2
  -2 -29  -1 48.4193 11.9042   3
   2 -29   1 28.1934 11.0013   3
   2 -29   1 52.7430 13.2471   2
   2  29   1 34.9474 8.55772   5
  -3 -29  -1 190.030 23.0771   2
   3 -29   1 192.701 24.7405   2
  -3 -29  -1 234.747 21.3757   3
   3 -29   1 201.092 22.0890   3
  -4 -29  -1 14.3203 7.84981   3
   4 -29   1 24.0749 9.89012   3
   4 -29   1 8.69226 9.16041   2
   4  29   1 -1.1763 5.51947   5
   4 -30  -1 205.373 23.2123   3
  -4 -30   1 160.842 18.4236   3
  -4 -30   1 153.486 19.6164   2
   4 -30  -1 190.156 27.4429   2
   3 -30  -1 38.6600 14.3219   2
  -3 -30   1 52.5717 12.4054   3
   3 -30  -1 31.1312 10.9095   3
  -3 -30   1 45.6109 12.2770   2
  -2 -30   1 51.0316 13.2309   3
   2 -30  -1 19.5356 9.83638   2
   2 -30  -1 34.2287 9.99481   3
  -2 -30   1 47.7977 12.1871   2
  -1 -30   1 6.30985 6.28734   2
   1 -30  -1 13.0449 10.6377   2
  -1 -30   1 24.8208 8.87415   3
   1 -30  -1 7.41390 7.03351   3
   0 -30  -1 138.567 19.1206   2
   0 -30   1 142.495 17.4424   3
   0 -30   1 97.6928 17.4476   2
   0 -30  -1 165.539 19.3202   3
   1 -30   1 35.2555 11.8234   3
  -1 -30  -1 30.0707 10.4089   3
   1 -30   1 57.7665 14.4360   2
  -1 -30  -1 36.8369 12.1660   2
   1  30   1 36.4374 8.66163   5
   2 -30   1 94.4150 17.9431   3
   2 -30   1 68.3826 16.3893   2
  -2 -30  -1 62.4046 15.0556   2
  -2 -30  -1 97.6016 17.3678   3
   2  30   1 68.0815 11.2983   5
   3 -30   1 27.5411 10.9160   3
  -3 -30  -1 28.1873 9.35769   3
   3 -30   1 15.4851 10.5951   2
  -3 -30  -1 10.1721 8.77792   2
   3  30   1 37.0596 9.98744   5
  -4 -30  -1 43.3481 11.3487   3
   4 -30   1 53.8065 14.6854   3
   4 -30   1 36.0689 12.7909   2
   4  30   1 35.4269 9.80396   5
   4 -31  -1 106.332 20.5415   3
   4 -31  -1 117.357 24.4530   2
  -4 -31   1 104.447 16.4203   3
  -4 -31   1 94.1824 17.0698   2
  -3 -31   1 17.2200 8.99418   2
  -3 -31   1 0.02519 6.24258   3
   3 -31  -1 6.41894 8.87709   2
   3 -31  -1 26.4710 9.89734   3
  -2 -31   1 212.669 21.6337   3
  -2 -31   1 234.321 22.8356   2
   2 -31  -1 198.471 25.5412   2
   2 -31  -1 180.740 21.6846   3
  -1 -31   1 6.02573 6.65343   2
   1 -31  -1 8.73020 7.83235   3
   1 -31  -1 7.76919 7.43353   2
  -1 -31   1 5.87789 6.74310   3
   0 -31   1 23.3611 9.32137   2
   0 -31  -1 12.0455 8.46849   3
   0 -31   1 26.0745 9.66001   3
   1 -31   1 16.8354 7.33668   3
  -1 -31  -1 2.01667 8.20388   2
   1 -31   1 2.72796 7.76805   2
   1  31   1 12.8616 5.73576   5
   2 -31   1 180.159 23.7251   2
   2 -31   1 211.105 23.0320   3
  -2 -31  -1 188.388 21.9839   3
  -2 -31  -1 262.765 32.1745   2
   2  31   1 185.268 16.7487   5
   3 -31   1 90.5176 20.8102   2
  -3 -31  -1 47.9190 13.3283   2
   3 -31   1 74.0188 15.2271   3
  -3 -31  -1 57.1566 13.6958   3
   3  31   1 61.0006 12.6236   5
   4 -31   1 171.327 21.8696   3
   4 -31   1 135.300 25.3916   2
  -4 -31  -1 178.969 24.2194   2
   4  31   1 161.683 18.0577   5
   3 -32  -1 184.307 29.3165   2
  -3 -32   1 206.946 21.1945   3
  -3 -32   1 195.505 20.6427   2
   3 -32  -1 184.801 23.0089   3
  -2 -32   1 10.6075 6.66843   3
  -2 -32   1 10.3162 6.90836   2
   2 -32  -1 1.10310 5.52442   3
   2 -32  -1 -1.0967 8.60979   2
   1 -32  -1 4.95659 8.38753   2
   1 -32  -1 20.6617 10.3395   3
  -1 -32   1 11.3382 9.11556   2
  -1 -32   1 17.1816 7.35912   3
   0 -32   1 48.9846 13.4322   3
   0 -32  -1 45.0340 15.5151   2
   0 -32   1 35.3563 13.4286   2
   0 -32  -1 26.2424 10.2895   3
  -1 -32  -1 87.0641 17.3787   3
  -1 -32  -1 93.7277 18.7630   2
   1 -32   1 119.828 21.3045   3
   1 -32   1 90.4600 19.0105   2
   2 -32   1 23.0425 10.8496   3
  -2 -32  -1 24.0640 10.0599   3
  -2 -32  -1 17.0055 9.87593   2
   2 -32   1 -3.1764 7.03350   2
   2  32   1 14.4104 8.02498   5
   3 -32   1 5.06538 9.40393   2
  -3 -32  -1 25.2272 9.91462   3
   3 -32   1 12.5036 9.14003   3
  -3 -32  -1 12.1834 9.37639   2
   3  32   1 4.67395 5.53977   5
   3 -33  -1 0.19190 9.86390   2
  -3 -33   1 18.5062 7.42332   3
   3 -33  -1 22.3901 11.3202   3
  -2 -33   1 35.9497 10.2728   3
   2 -33  -1 42.8172 16.6294   2
  -2 -33   1 18.1789 10.3324   2
   2 -33  -1 22.9475 8.93553   3
  -1 -33   1 649.162 41.8717   3
   1 -33  -1 638.828 46.8357   2
   1 -33  -1 613.626 42.7416   3
   0 -33   1 10.1997 7.57401   3
   0 -33  -1 4.99546 8.49072   2
   0 -33   1 -5.6520 7.56204   2
   0 -33  -1 11.4892 8.25556   3
   1 -33   1 129.969 22.8358   3
   1 -33   1 144.881 24.5045   2
  -1 -33  -1 142.416 23.9859   2
  -1 -33  -1 181.722 21.1092   3
   2 -33   1 47.5220 13.3482   3
  -2 -33  -1 64.5606 16.0366   2
  -2 -33  -1 57.7261 16.0315   3
   2 -33   1 31.8157 12.5328   2
   2  33   1 66.6198 10.9128   5
   3 -33   1 367.545 36.9240   2
  -3 -33  -1 349.527 32.5795   2
  -3 -33  -1 372.668 29.9452   3
   3 -33   1 410.876 33.9121   3
   3  33   1 338.357 25.6061   5
   2 -34  -1 70.3431 18.9717   2
   2 -34  -1 75.2784 16.2347   3
  -2 -34   1 55.9108 14.0437   2
  -2 -34   1 85.4604 17.6542   3
   1 -34  -1 8.43466 8.41088   2
  -1 -34   1 22.6971 10.7556   2
  -1 -34   1 24.0938 11.1068   3
   1 -34  -1 9.22174 9.45061   3
   0 -34   1 71.1034 17.6169   3
   0 -34   1 99.1499 19.6261   2
   0 -34  -1 65.9204 17.9432   2
   0 -34  -1 102.815 17.2138   3
  -1 -34  -1 133.171 22.8886   2
   1 -34   1 106.329 21.2459   2
   1 -34   1 134.814 22.2367   3
  -1 -34  -1 150.826 23.9905   3
   2 -34   1 62.1042 17.0704   3
   2 -34   1 40.9911 15.6047   2
  -2 -34  -1 43.6894 13.2371   2
  -2 -34  -1 39.5069 12.8164   3
   1 -35  -1 6.23121 9.10632   2
   1 -35  -1 -2.6142 7.20915   3
  -1 -35   1 14.9598 8.08220   3
  -1 -35   1 6.69454 9.37417   2
   0 -35   1 129.071 23.2845   3
   0 -35  -1 151.566 25.2189   3
   0 -35   1 145.037 20.9485   2
   0 -35  -1 122.573 22.6531   2
   1 -35   1 -7.7375 8.36744   2
   1 -35   1 -6.9961 6.22111   3
  -1 -35  -1 -12.085 6.38672   2
  -1 -35  -1 -5.4731 6.85107   3
   8   0  -2 45.7095 12.1688   2
  -8   0   2 30.1761 7.53247   4
   7   0  -2 -4.1777 4.22254   2
  -7   0   2 -10.840 4.87234   4
   6   0  -2 339.854 24.7077   2
  -6   0   2 347.692 18.5536   3
  -6   0   2 356.095 19.6069   4
  -5   0   2 -0.3235 2.14296   3
   5   0  -2 -1.1529 2.81691   2
  -5   0   2 -0.4020 3.44949   5
  -5   0   2 -6.8716 3.11065   2
  -5   0   2 -2.0296 2.24296   4
  -4   0   2 687.984 28.9013   5
  -4   0   2 667.682 27.9826   4
  -4   0   2 671.148 31.2388   2
   4   0  -2 720.375 32.3660   2
  -4   0   2 705.190 33.7721   3
  -3   0   2 0.33523 1.78105   2
  -3   0   2 -2.9953 1.59576   5
  -3   0   2 1.97726 1.55636   3
   3   0  -2 -0.7078 1.63887   2
  -3   0   2 0.37601 1.67329   4
   2   0  -2 2059.75 63.8130   3
   2   0  -2 2051.14 67.8925   2
  -2   0   2 2033.35 66.7393   5
  -2   0   2 2118.32 66.0375   3
  -2   0   2 2192.03 65.7389   4
  -2   0   2 2113.82 67.8348   2
   2   0  -2 1815.43 64.5048   3
   1   0  -2 0.31579 0.81789   3
  -1   0   2 -0.0842 0.79916   3
   1   0  -2 0.55687 0.86813   2
   1   0  -2 1.10660 1.03979   4
  -1   0   2 1.19315 0.82126   4
   0   0   2 721.914 25.4474   4
   0   0  -2 752.282 26.0779   3
   1   0   2 0.56176 0.96881   2
   1   0   2 -0.5102 0.82668   3
  -1   0  -2 0.78487 1.25451   2
  -2   0  -2 977.110 38.5284   2
   2   0   2 917.204 38.2032   2
  -2   0  -2 1026.68 34.6606   3
   2   0   2 973.819 33.6659   3
  -3   0  -2 1.40384 1.44894   3
   3   0   2 -1.2801 2.39190   5
  -3   0  -2 -1.9316 1.90273   2
   3   0   2 1.93502 1.34177   3
   3   0   2 0.71928 2.51073   2
   3   0   2 -2.4268 1.35201   3
   4   0   2 81.4581 11.1335   2
  -4   0  -2 107.521 7.85859   3
  -4   0  -2 95.0873 11.1920   2
   4   0   2 110.569 9.62166   5
  -5   0  -2 4.66511 2.54515   3
   5   0   2 -1.7904 3.29105   2
   5   0   2 3.09330 3.14031   5
   6   0   2 314.441 25.9438   2
   6   0   2 315.612 19.6508   5
   7   0   2 -0.7193 3.96131   5
  -7   0  -2 1.83596 5.35549   4
   7   0   2 3.39915 6.04406   2
   8   0   2 97.5541 13.8436   5
  -8   0  -2 97.5387 13.2416   4
   8   0   2 87.7632 17.4647   2
  -8  -1   2 157.171 11.7763   4
   8  -1  -2 169.131 19.6561   2
   8   1  -2 159.323 18.8688   2
   7  -1  -2 7.47639 5.62375   2
   7   1  -2 2.46101 5.01179   2
   6  -1  -2 194.182 18.1120   2
  -6  -1   2 175.132 11.7904   3
  -6  -1   2 169.020 12.2187   4
  -6   1   2 164.671 12.6424   3
   6   1  -2 193.150 17.5697   2
  -5  -1   2 137.276 12.8275   2
  -5  -1   2 111.552 9.08800   4
   5  -1  -2 132.957 13.2551   2
  -5  -1   2 94.6291 10.0786   3
  -5   1   2 102.775 9.59567   4
  -5   1   2 86.2888 11.1546   2
  -5   1   2 101.006 9.67185   5
  -5   1   2 112.720 9.10620   3
   5   1  -2 99.2455 11.3953   2
   4  -1  -2 805.705 36.1925   2
  -4  -1   2 807.328 28.8565   3
  -4  -1   2 811.626 32.8568   5
  -4  -1   2 747.890 30.1799   4
  -4  -1   2 774.896 34.1463   2
  -4   1   2 847.400 35.6803   2
  -4   1   2 789.494 31.6591   5
   4   1  -2 788.792 34.7780   2
  -4   1   2 717.786 31.3810   4
  -4   1   2 809.684 30.5258   3
  -3  -1   2 261.812 14.4253   2
  -3  -1   2 266.257 13.8293   5
  -3  -1   2 273.540 12.3366   4
  -3  -1   2 267.078 11.3843   3
   3  -1  -2 294.460 16.3039   2
   3   1  -2 251.958 14.6227   2
  -3   1   2 246.361 13.2945   4
  -3   1   2 257.528 15.0180   2
  -3   1   2 271.870 13.3450   5
   2  -1  -2 1255.09 41.0678   3
   2  -1  -2 1276.29 41.3387   3
   2  -1  -2 1270.28 44.9733   2
  -2  -1   2 1321.31 40.9891   4
  -2  -1   2 1261.35 43.1658   2
  -2  -1   2 1262.68 43.3780   5
  -2  -1   2 1261.60 41.5787   3
  -2   1   2 1269.69 42.7844   5
  -2   1   2 1249.51 44.3665   2
  -2   1   2 1314.13 42.8546   4
   2   1  -2 1237.26 43.5375   2
  -2   1   2 1261.92 42.7185   3
  -1  -1   2 2719.45 85.0086   3
  -1  -1   2 2585.28 83.1225   4
   1  -1  -2 2679.95 85.1787   3
   1  -1  -2 2688.10 85.7516   2
  -1   1   2 2727.70 85.6588   3
   1   1  -2 2659.71 84.6202   3
   1   1  -2 2746.82 83.5607   4
  -1   1   2 2786.30 84.1854   4
   0  -1  -2 9037.73 305.508   1
   0  -1   2 8997.81 305.687   1
   0   1  -2 9180.07 307.362   1
   0   1   2 8872.14 306.124   1
  -1  -1  -2 466.121 20.4300   2
   1  -1   2 512.610 18.6720   3
   1  -1   2 422.950 19.4451   2
  -1   1  -2 455.856 20.0234   3
  -1   1  -2 470.342 19.9337   2
   1   1   2 490.605 18.3077   3
  -2  -1  -2 671.989 29.2291   2
  -2  -1  -2 698.714 25.2731   3
   2  -1   2 655.643 24.8180   3
   2  -1   2 648.278 29.0826   2
   2   1   2 651.423 28.8124   2
  -2   1  -2 698.155 25.8839   3
  -2   1  -2 688.892 29.5748   2
   2   1   2 712.805 24.5676   3
  -3  -1  -2 192.222 14.4837   2
  -3  -1  -2 198.240 10.3543   3
   3  -1   2 208.791 11.9420   5
   3  -1   2 191.227 14.7030   2
   3  -1   2 179.783 9.06851   3
   3   1   2 191.251 12.0615   5
   3   1   2 186.016 7.69846   3
  -3   1  -2 190.201 14.5868   2
   3   1   2 185.424 14.3281   2
  -3   1  -2 196.245 10.9269   3
   4  -1   2 1010.08 39.1279   5
  -4  -1  -2 1009.77 37.4352   3
  -4  -1  -2 1005.96 46.1170   2
   4  -1   2 1022.72 46.4653   2
   4   1   2 1019.05 45.8051   2
  -4   1  -2 973.028 46.6040   2
  -4   1  -2 1003.61 38.0716   3
   4   1   2 1041.71 40.2472   5
   5  -1   2 216.819 19.5055   2
   5  -1   2 225.684 14.6361   5
  -5   1  -2 192.462 12.7968   3
   5   1   2 187.269 14.4158   5
   5   1   2 201.038 18.5839   2
   6  -1   2 45.9761 8.28860   5
   6  -1   2 46.1677 12.1448   2
   6   1   2 45.5801 8.50144   5
   6   1   2 40.2508 11.6249   2
  -7  -1  -2 91.7272 15.0652   4
   7  -1   2 92.3065 16.8641   2
   7  -1   2 84.6078 11.9164   5
   7   1   2 66.5443 10.9408   5
   7   1   2 86.5242 17.2965   2
   8  -1   2 393.389 33.4222   2
  -8  -1  -2 371.588 24.3027   4
   8  -1   2 384.184 23.1428   5
   8   1   2 395.269 33.3262   2
   8   1   2 408.771 24.7331   5
  -8   1  -2 335.655 25.3611   4
   8  -2  -2 2.99273 8.30288   2
  -8  -2   2 13.4725 4.83141   4
   8   2  -2 9.63768 7.99674   2
  -7  -2   2 182.613 12.1542   4
  -7  -2   2 170.077 11.8350   4
   7  -2  -2 186.543 20.0628   2
   7   2  -2 198.568 18.8628   2
  -6  -2   2 -2.1448 2.38033   4
  -6  -2   2 11.0155 3.28621   3
   6  -2  -2 -0.5515 4.56120   2
   6   2  -2 -0.0685 3.45412   2
  -6   2   2 3.30390 3.36760   3
  -6   2   2 7.48381 4.07859   4
  -5  -2   2 219.657 12.5932   4
   5  -2  -2 217.737 17.7194   2
  -5  -2   2 220.457 11.3506   3
  -5  -2   2 191.593 15.7970   2
  -5   2   2 187.953 13.9975   4
  -5   2   2 208.674 13.7073   5
  -5   2   2 210.488 13.6444   3
   5   2  -2 226.231 16.9580   2
  -4  -2   2 88.8319 8.68624   4
  -4  -2   2 88.0348 5.85348   3
  -4  -2   2 94.2518 8.95668   5
   4  -2  -2 94.0879 10.4918   2
  -4  -2   2 79.2766 8.52111   2
  -4   2   2 83.0001 7.63880   3
  -4   2   2 103.597 10.2650   2
  -4   2   2 80.4686 7.67997   5
   4   2  -2 96.1465 9.53680   2
  -4   2   2 86.7649 8.43788   4
  -3  -2   2 2616.31 81.0073   4
  -3  -2   2 2507.42 84.8220   2
   3  -2  -2 2560.06 88.1422   2
  -3  -2   2 2465.13 84.2908   3
  -3  -2   2 2544.06 84.6080   5
  -3   2   2 2489.46 86.7269   2
  -3   2   2 2557.75 84.8375   4
   3   2  -2 2603.74 85.4971   2
  -3   2   2 2712.11 83.9055   3
  -3   2   2 2478.30 82.9253   5
  -2  -2   2 88.8016 5.03305   3
   2  -2  -2 82.9799 5.37369   3
   2  -2  -2 76.8878 4.91856   3
  -2  -2   2 74.8312 3.76413   4
  -2  -2   2 88.0709 6.35646   5
  -2  -2   2 75.4859 5.35476   2
   2  -2  -2 80.3106 6.96150   2
   2   2  -2 75.1486 5.49585   2
  -2   2   2 84.0203 5.53181   5
  -2   2   2 79.8617 6.08030   3
  -2   2   2 69.6973 5.66059   4
  -2   2   2 81.5348 6.96868   2
   1  -2  -2 290.249 13.0222   4
   1  -2  -2 290.384 12.7428   3
   1  -2  -2 308.736 14.2694   2
  -1  -2   2 306.582 12.3723   3
   1   2  -2 312.522 12.0139   3
   1   2  -2 309.463 10.6556   4
  -1   2   2 296.798 12.0962   4
   1   2  -2 303.536 10.3834   2
  -1   2   2 307.512 13.9205   3
   0  -2  -2 135.155 7.41581   3
   0  -2   2 136.083 6.49635   2
   0  -2   2 133.435 8.44642   3
   0   2  -2 129.622 6.47535   2
   0   2   2 130.334 7.44628   3
   0   2  -2 129.011 7.18173   3
  -1  -2  -2 579.273 25.9070   2
   1  -2   2 580.760 22.3351   3
   1  -2   2 584.539 23.7497   2
  -1  -2  -2 581.735 21.7931   4
  -1   2  -2 620.826 22.7380   3
  -1   2  -2 589.637 23.8820   2
   1   2   2 595.066 21.9745   3
   2  -2   2 172.518 11.8892   2
   2  -2   2 169.290 9.06124   3
  -2  -2  -2 170.947 11.6530   2
  -2  -2  -2 154.569 8.47177   3
  -2  -2  -2 147.422 9.68185   4
   2   2   2 145.370 10.9642   2
  -2   2  -2 164.259 9.43789   3
   2   2   2 172.739 8.28470   3
  -2   2  -2 156.285 11.5135   2
  -3  -2  -2 680.946 31.5710   2
   3  -2   2 641.343 26.0203   5
   3  -2   2 614.425 24.1520   3
   3  -2   2 624.741 31.3166   2
  -3  -2  -2 698.494 25.2584   3
   3   2   2 616.964 30.4084   2
  -3   2  -2 724.330 26.8546   3
  -3   2  -2 684.727 32.1820   2
   3   2   2 614.293 27.0943   5
   4  -2   2 6.24500 4.81588   2
  -4  -2  -2 12.9144 3.31975   3
  -4  -2  -2 12.9032 4.45021   2
   4  -2   2 11.6131 4.05285   5
   4   2   2 12.6370 4.56446   5
   4   2   2 14.7589 5.54554   2
  -4   2  -2 13.6127 4.15303   3
   5  -2   2 244.570 15.0750   5
  -5  -2  -2 235.818 13.2559   3
   5  -2   2 253.548 21.3669   2
  -5  -2  -2 248.767 16.8461   4
   5   2   2 220.764 19.3189   2
   5   2   2 197.245 18.3306   5
  -5   2  -2 208.769 13.8981   3
  -6  -2  -2 88.5079 14.1389   4
   6  -2   2 92.0601 17.0992   2
   6  -2   2 82.2205 9.47157   5
   6   2   2 91.8157 17.0104   2
   6   2   2 83.3491 11.9555   5
   7  -2   2 319.561 28.3501   2
   7  -2   2 263.696 18.3292   5
  -7  -2  -2 272.344 19.8856   4
   7   2   2 302.148 20.5878   5
   7   2   2 302.125 26.4932   2
  -8  -2  -2 -1.4891 4.78537   4
   8  -2   2 -5.6706 5.88756   2
   8  -2   2 1.77993 4.46651   5
   8   2   2 7.75425 6.27509   5
  -8   2  -2 4.57183 6.40185   4
   8  -3  -2 0.57636 12.0187   2
   7  -3  -2 -8.3601 4.47980   2
  -7  -3   2 3.72601 2.78086   4
   7   3  -2 -1.3447 5.08869   2
  -6  -3   2 126.537 9.11017   4
   6  -3  -2 128.870 15.1521   2
  -6  -3   2 112.378 8.22655   3
   6   3  -2 105.410 12.6456   2
  -6   3   2 101.149 11.3789   4
  -6   3   2 103.596 11.2019   3
   5  -3  -2 494.850 28.9761   2
  -5  -3   2 425.448 24.6172   2
  -5  -3   2 481.425 18.8537   3
  -5  -3   2 461.459 19.9402   4
  -5   3   2 462.201 24.2441   4
   5   3  -2 466.255 25.9490   2
  -5   3   2 439.669 21.8839   5
  -5   3   2 472.657 23.1501   3
  -4  -3   2 185.316 8.63782   3
  -4  -3   2 179.618 12.6461   5
  -4  -3   2 187.515 13.2300   2
  -4  -3   2 196.842 9.87134   4
   4  -3  -2 160.983 14.3483   2
  -4   3   2 200.308 11.6730   5
  -4   3   2 178.572 13.8741   2
   4   3  -2 188.550 13.4208   2
  -4   3   2 197.283 12.3699   3
  -4   3   2 178.334 12.7754   4
   3  -3  -2 24.7298 2.53229   3
   3  -3  -2 28.0837 6.34152   2
  -3  -3   2 39.6536 4.97177   2
  -3  -3   2 24.6663 2.55436   4
  -3   3   2 24.7002 4.76515   3
  -3   3   2 20.2396 4.80187   4
   3   3  -2 35.9737 4.77185   2
   2  -3  -2 55.8129 4.89528   3
  -2   3   2 60.2463 5.56567   3
   1  -3  -2 329.662 14.6128   4
   1  -3  -2 337.093 15.3648   2
  -1  -3   2 337.736 13.2127   3
   1  -3  -2 314.664 13.9138   3
   1   3  -2 316.899 12.5945   3
  -1   3   2 309.323 14.2075   3
  -1   3   2 332.590 13.4805   4
   1   3  -2 315.987 11.1507   4
   0  -3   2 2448.56 78.1622   3
   0  -3  -2 2537.62 77.0987   4
   0  -3   2 2350.69 76.5187   2
   0  -3  -2 2352.05 78.2676   3
   0   3  -2 2399.99 76.7418   2
   0   3  -2 2391.92 77.9298   3
   0   3   2 2507.95 76.8376   4
   0   3   2 2496.79 78.6094   3
  -1  -3  -2 89.1168 7.01365   2
   1  -3   2 80.9934 6.64852   2
   1  -3   2 84.9408 6.09447   3
  -1  -3  -2 87.9222 5.95877   3
  -1   3  -2 87.9787 7.09041   2
   1   3   2 88.1249 5.89260   3
  -1   3  -2 86.1376 6.13178   3
   1   3   2 83.2676 6.87031   4
   2  -3   2 749.356 27.8807   3
  -2  -3  -2 670.329 27.5482   4
  -2  -3  -2 750.471 31.7417   2
   2  -3   2 786.335 32.3465   2
  -2  -3  -2 761.247 27.1844   3
  -2   3  -2 721.705 31.6303   2
   2   3   2 760.980 28.9905   5
  -2   3  -2 715.678 28.2106   3
   2   3   2 761.775 26.2379   3
  -3  -3  -2 437.588 18.0849   3
   3  -3   2 455.924 24.7720   2
   3  -3   2 427.284 18.0713   3
  -3  -3  -2 449.710 24.2194   2
  -3  -3  -2 395.368 19.8214   4
   3  -3   2 450.790 19.0998   5
  -3   3  -2 440.769 24.4011   2
   3   3   2 426.370 20.7387   5
   3   3   2 464.746 24.0347   2
  -3   3  -2 429.371 19.7015   3
  -4  -3  -2 178.866 10.3178   3
   4  -3   2 174.779 8.69961   3
   4  -3   2 179.097 9.13320   3
   4  -3   2 186.276 16.5941   2
  -4  -3  -2 188.405 13.2847   4
  -4  -3  -2 178.170 15.7110   2
   4  -3   2 176.824 11.5797   5
  -4   3  -2 193.443 12.1216   3
   4   3   2 199.535 13.9343   5
   4   3   2 186.311 15.8921   2
  -5  -3  -2 203.692 12.0829   3
  -5  -3  -2 257.708 16.4239   4
   5  -3   2 193.456 13.3208   5
   5  -3   2 196.608 18.9749   2
   5   3   2 194.157 18.1957   2
   5   3   2 206.043 15.3582   5
  -5   3  -2 196.919 14.2834   3
  -6  -3  -2 27.0147 7.31299   4
   6  -3   2 18.8414 8.67783   2
  -6  -3  -2 16.8915 4.90575   3
   6   3   2 5.35745 4.62298   5
   6   3   2 20.4760 8.57136   2
  -7  -3  -2 152.717 14.4357   4
   7  -3   2 167.148 13.5258   5
   7  -3   2 177.879 21.2891   2
   7   3   2 174.404 20.2395   2
   7   3   2 161.247 15.4081   5
   8  -3   2 94.0721 19.8624   2
   8  -3   2 60.7654 9.61039   5
  -8  -3  -2 60.9354 10.2797   4
  -8   3  -2 41.5855 10.6588   4
   8  -4  -2 39.6915 12.9494   2
  -7  -4   2 139.794 7.82029   4
  -7  -4   2 161.154 8.84428   4
   7  -4  -2 181.290 20.1069   2
   7   4  -2 161.314 17.0560   2
  -6  -4   2 535.629 21.8380   3
  -6  -4   2 537.808 20.8372   4
  -6  -4   2 545.240 21.8912   4
   6  -4  -2 520.675 33.7602   2
   6   4  -2 570.634 31.0974   2
   5  -4  -2 18.5469 8.38398   2
  -5  -4   2 34.6366 3.69676   3
  -5  -4   2 29.8290 6.42046   2
  -5  -4   2 23.8875 3.52951   4
   5   4  -2 20.3972 6.39562   2
  -5   4   2 26.8235 5.71783   5
  -5   4   2 28.8292 6.63297   4
  -5   4   2 21.2938 6.13533   3
  -4  -4   2 310.907 12.1329   3
  -4  -4   2 310.326 17.7766   2
  -4  -4   2 331.962 12.9761   4
   4  -4  -2 321.743 21.1091   2
  -4  -4   2 294.896 17.3809   5
  -4   4   2 308.968 18.1571   4
  -4   4   2 317.159 15.6241   5
   4   4  -2 322.275 17.9936   2
  -4   4   2 304.458 26.2309   2
  -4   4   2 315.672 17.3279   3
   3  -4  -2 223.066 10.5398   3
   3  -4  -2 239.441 15.8997   2
  -3  -4   2 230.227 9.31781   3
   3  -4  -2 238.740 10.9463   3
  -3  -4   2 226.122 8.10606   4
  -3  -4   2 249.080 13.7859   5
  -3  -4   2 219.248 12.4349   2
   3   4  -2 218.945 12.4497   2
  -3   4   2 213.584 13.5234   4
  -3   4   2 246.925 11.5542   5
  -3   4   2 256.779 15.4511   2
  -3   4   2 238.048 13.4972   3
   2  -4  -2 2684.91 87.8968   3
  -2  -4   2 2850.37 88.7002   5
   2  -4  -2 2695.17 91.6037   2
  -2  -4   2 2596.50 85.7501   2
   2  -4  -2 2687.95 87.6054   3
  -2   4   2 2875.88 91.2427   2
  -2   4   2 2636.71 89.0614   4
  -2   4   2 2844.62 89.6277   3
   2   4  -2 2675.75 85.7107   2
   1  -4  -2 2089.38 68.7768   4
  -1  -4   2 2128.73 66.2414   3
  -1  -4   2 2058.44 66.5432   5
   1  -4  -2 2078.41 69.6886   2
  -1   4   2 1919.16 69.2396   4
   1   4  -2 2044.54 64.1566   4
  -1   4   2 2097.74 68.4521   3
   1   4  -2 2057.27 65.4499   3
   0  -4  -2 434.336 16.7488   4
   0  -4   2 441.304 16.2281   2
   0  -4  -2 419.127 17.5002   3
   0  -4   2 420.141 17.3038   3
   0   4   2 424.053 17.7659   3
   0   4  -2 415.164 16.0854   2
   0   4  -2 418.358 17.1759   3
   0   4   2 441.262 16.4480   4
   1  -4   2 1695.09 59.1030   2
  -1  -4  -2 1756.34 57.2094   3
   1  -4   2 1594.70 57.5040   3
  -1  -4  -2 1752.43 55.9865   4
   1   4   2 1823.48 56.9928   4
   1   4   2 1740.01 57.1195   3
  -1   4  -2 1705.70 57.9028   3
  -2  -4  -2 4422.69 142.861   2
   2  -4   2 4299.82 138.380   3
  -2  -4  -2 4412.79 137.135   3
   2  -4   2 4356.05 143.127   2
  -2  -4  -2 4332.41 137.352   4
   2   4   2 4352.16 139.205   5
  -2   4  -2 4350.99 143.042   2
  -2   4  -2 4392.45 139.163   3
   2   4   2 4424.40 135.976   3
   3  -4   2 736.705 34.6842   2
  -3  -4  -2 736.288 27.0497   3
   3  -4   2 742.028 27.6211   5
  -3  -4  -2 703.070 33.4170   2
  -3  -4  -2 715.010 28.7079   4
   3  -4   2 722.615 27.8758   3
   3   4   2 709.340 30.3709   5
  -3   4  -2 728.818 34.1529   2
  -3   4  -2 689.771 29.1950   3
   3   4   2 746.207 33.4363   2
  -4  -4  -2 54.0216 9.54095   2
   4  -4   2 79.0443 13.5248   2
   4  -4   2 59.3917 6.71784   5
   4  -4   2 61.8629 5.23318   3
  -4  -4  -2 69.8895 5.75997   3
   4  -4   2 61.8094 5.75290   3
   4   4   2 44.6439 7.53736   5
  -4   4  -2 59.8347 9.38922   3
   4   4   2 45.2526 8.29670   2
   5  -4   2 435.146 20.7613   5
  -5  -4  -2 429.166 19.2880   3
   5  -4   2 425.648 29.0933   2
  -5  -4  -2 367.717 21.2420   4
   5   4   2 443.073 23.9982   5
   5   4   2 432.564 27.6278   2
   6  -4   2 371.518 20.0516   5
   6  -4   2 378.940 29.9432   2
  -6  -4  -2 358.380 18.6597   3
  -6  -4  -2 403.713 22.9454   4
   6   4   2 407.506 24.0878   5
   6   4   2 372.431 27.9287   2
   7  -4   2 84.8498 10.8751   5
   7  -4   2 71.1629 15.9641   2
  -7  -4  -2 85.9763 10.5197   4
   7   4   2 74.2474 12.5434   5
   8  -4   2 12.1190 5.38323   5
  -8  -4  -2 12.1117 5.92754   4
   8  -4   2 20.6427 11.6492   2
   8   4   2 16.1827 7.40311   5
   8  -5  -2 73.4496 18.2806   2
   7  -5  -2 1.45132 4.99431   2
  -6  -5   2 514.847 18.1286   4
  -6  -5   2 486.486 18.2642   4
  -6  -5   2 466.534 18.6609   3
   6  -5  -2 506.293 32.5318   2
  -6   5   2 421.446 22.7594   5
   6   5  -2 465.050 28.4374   2
  -5  -5   2 42.9118 3.84279   4
  -5  -5   2 46.5694 3.94357   3
   5  -5  -2 48.6207 10.3300   2
   5   5  -2 41.0203 7.86615   2
  -5   5   2 62.4569 9.97808   3
  -5   5   2 50.4032 9.24660   4
  -5   5   2 54.4002 6.64757   5
  -4  -5   2 1097.19 43.0643   5
  -4  -5   2 1028.53 42.0929   2
   4  -5  -2 1107.35 48.1128   2
  -4  -5   2 1048.47 34.4348   4
  -4  -5   2 1048.37 34.9327   3
  -4  -5   2 1160.70 35.8416   4
  -4   5   2 1123.66 39.3294   5
   4   5  -2 1128.80 42.5108   5
  -4   5   2 1090.63 42.7066   3
   4   5  -2 1076.56 42.1987   2
  -4   5   2 960.172 42.8765   4
  -4   5   2 1075.45 46.2700   2
  -3  -5   2 445.177 21.5513   5
  -3  -5   2 491.081 16.9283   3
   3  -5  -2 480.673 19.6958   3
  -3  -5   2 485.055 20.9739   2
   3  -5  -2 474.972 19.4453   3
   3  -5  -2 466.071 25.0350   2
  -3   5   2 479.551 23.0278   4
   3   5  -2 482.723 21.7173   5
  -3   5   2 465.580 23.9383   2
  -3   5   2 466.664 18.7895   5
  -3   5   2 497.713 22.6233   3
   3   5  -2 492.341 20.5515   2
   2  -5  -2 439.143 19.3296   3
  -2  -5   2 445.038 16.9870   2
   2  -5  -2 445.021 19.1140   3
  -2  -5   2 461.343 19.5473   5
   2  -5  -2 453.796 22.1696   2
  -2  -5   2 454.809 16.8118   3
  -2   5   2 451.026 21.6820   2
  -2   5   2 470.126 20.7312   3
  -2   5   2 446.734 20.3018   4
  -1  -5   2 141.583 7.83731   5
   1  -5  -2 133.245 9.73875   2
   1  -5  -2 122.666 9.01428   4
  -1  -5   2 139.838 7.56421   3
   1  -5  -2 127.404 8.29415   3
  -1   5   2 130.208 8.81167   3
  -1   5   2 138.017 8.20927   4
   1   5  -2 138.115 7.03446   3
   0  -5  -2 128.782 7.58955   4
   0  -5   2 123.123 6.84222   2
   0  -5   2 128.382 7.76149   3
   0  -5  -2 134.072 8.13830   3
   0   5   2 122.924 8.08198   3
   0   5  -2 120.222 6.73089   2
   0   5   2 124.285 6.86589   4
   1  -5   2 172.444 10.8749   2
  -1  -5  -2 178.626 8.84731   4
   1  -5   2 176.755 10.1657   3
  -1  -5  -2 185.486 9.84742   3
  -1   5  -2 184.190 10.2408   3
  -1   5  -2 193.418 11.2045   2
   1   5   2 186.304 9.87222   3
   1   5   2 167.783 8.93805   4
  -2  -5  -2 294.854 17.0192   2
  -2  -5  -2 316.836 13.5037   4
   2  -5   2 276.484 14.3937   3
  -2  -5  -2 288.848 13.3221   3
   2  -5   2 281.434 17.0619   2
   2   5   2 290.337 15.3794   5
   2   5   2 275.281 12.2687   3
  -2   5  -2 293.896 17.0047   2
  -2   5  -2 284.806 14.7601   3
   3  -5   2 139.483 13.0284   2
  -3  -5  -2 142.265 8.54929   3
   3  -5   2 138.075 8.77371   5
   3  -5   2 147.364 9.55762   3
  -3  -5  -2 156.545 12.9511   2
   3   5   2 143.905 11.2530   5
  -3   5  -2 150.096 13.0157   2
  -3   5  -2 154.974 10.4645   3
   4  -5   2 1523.89 58.3251   3
  -4  -5  -2 1486.62 52.6808   3
  -4  -5  -2 1641.39 55.5771   4
   4  -5   2 1564.09 52.9676   3
   4  -5   2 1552.42 53.6821   5
  -4  -5  -2 1557.79 64.1409   2
   4  -5   2 1545.46 64.7442   2
   4   5   2 1535.22 58.2771   5
  -4   5  -2 1508.80 56.6259   3
  -5  -5  -2 72.9938 8.53957   4
   5  -5   2 63.3840 8.31088   5
  -5  -5  -2 61.0833 6.35738   3
   5  -5   2 77.9271 15.0954   2
   5   5   2 72.0810 10.6582   5
  -6  -5  -2 28.5514 4.73048   3
   6  -5   2 37.0038 11.2492   2
   6  -5   2 30.6558 6.35365   5
   6   5   2 46.4520 9.86972   5
  -7  -5  -2 69.1505 9.54468   4
   7  -5   2 74.8301 16.4503   2
   7  -5   2 73.4111 8.73117   5
   7   5   2 63.0167 11.2849   5
  -8  -5  -2 186.704 14.8295   4
   8  -5   2 214.834 25.8123   2
   8   5   2 189.728 18.4463   5
   8  -6  -2 63.1468 14.7013   2
   7  -6  -2 201.708 22.0617   2
   6  -6  -2 19.5393 8.14871   2
  -6   6   2 21.1597 5.78281   5
   5  -6  -2 35.8909 9.38728   2
  -5  -6   2 25.1587 7.09451   2
  -5   6   2 25.9922 7.21451   3
  -5   6   2 41.4376 6.40696   5
  -5   6   2 21.6442 7.17022   4
  -4  -6   2 10.9629 4.06965   2
  -4  -6   2 14.3502 1.90320   3
   4  -6  -2 13.3824 2.72193   3
   4  -6  -2 18.0312 5.70546   2
   4  -6  -2 8.31742 2.36618   3
   4   6  -2 10.7877 3.96619   5
  -4   6   2 15.1097 5.25108   2
  -4   6   2 12.2807 3.60914   5
  -4   6   2 7.39682 3.92986   4
  -4   6   2 15.5522 5.30892   3
   3  -6  -2 707.666 27.8279   3
  -3  -6   2 659.202 29.7696   2
   3  -6  -2 722.670 33.8508   2
  -3  -6   2 695.290 24.0486   3
   3  -6  -2 672.805 27.2776   3
  -3  -6   2 743.326 30.0029   5
   3   6  -2 725.922 29.4424   5
  -3   6   2 752.468 32.8944   2
  -3   6   2 728.646 25.7580   5
  -3   6   2 657.459 30.4699   4
  -3   6   2 725.457 30.6962   3
   2  -6  -2 499.451 24.2603   2
   2  -6  -2 502.390 21.3976   3
  -2  -6   2 516.079 21.2767   5
   2  -6  -2 479.390 20.9225   3
  -2  -6   2 467.763 18.1436   3
  -2  -6   2 479.908 18.1304   2
  -2   6   2 500.616 23.8609   2
  -2   6   2 488.710 22.3640   3
  -2   6   2 465.860 21.8462   4
  -1  -6   2 139.015 5.88258   2
   1  -6  -2 121.591 9.88995   2
  -1  -6   2 121.932 7.59938   5
   1   6  -2 121.159 6.87981   3
   0  -6  -2 679.511 24.9251   4
   0  -6   2 607.801 24.5593   3
   0  -6  -2 607.386 24.9788   3
   0  -6   2 611.893 23.3875   2
   0   6  -2 627.844 24.3679   3
   0   6   2 617.004 25.3153   3
   0   6  -2 625.946 23.3699   2
   0   6   2 693.664 23.8192   4
  -1  -6  -2 763.329 27.5043   4
   1  -6   2 773.220 30.7685   2
   1  -6   2 764.806 29.5615   3
  -1  -6  -2 808.621 29.1732   3
   1   6   2 726.251 27.3644   4
  -1   6  -2 762.925 30.4208   2
   1   6   2 766.820 28.7679   3
  -1   6  -2 761.159 29.5413   3
   2  -6   2 825.104 31.8187   3
  -2  -6  -2 819.182 29.3237   4
  -2  -6  -2 825.401 34.7317   2
  -2  -6  -2 843.894 30.2339   3
   2  -6   2 821.006 35.2996   2
   2   6   2 806.898 28.6742   3
   2   6   2 747.012 30.6845   4
   2   6   2 822.325 32.2813   5
  -2   6  -2 819.129 32.2212   3
  -2   6  -2 797.283 34.6949   2
   3  -6   2 1431.50 47.9380   5
  -3  -6  -2 1438.09 49.0796   4
  -3  -6  -2 1364.66 55.9706   2
   3  -6   2 1435.26 52.1072   3
   3  -6   2 1396.89 50.5178   3
  -3  -6  -2 1423.95 48.6362   3
   3  -6   2 1456.10 57.9030   2
   3   6   2 1415.15 52.7698   5
  -3   6  -2 1406.03 51.9727   3
   4  -6   2 76.1622 15.1774   2
  -4  -6  -2 82.7984 16.6766   2
   4  -6   2 78.6811 6.87413   5
   4  -6   2 59.6478 7.00098   3
  -4  -6  -2 60.6406 6.90605   4
   4  -6   2 69.8285 6.46453   3
  -4  -6  -2 66.1260 5.85182   3
  -4   6  -2 68.9132 7.76720   3
   4   6   2 72.4559 9.11658   5
   5  -6   2 14.8568 2.92317   3
   5  -6   2 18.4653 8.27244   2
  -5  -6  -2 13.0413 4.73726   4
   5  -6   2 11.0949 2.62970   3
   5  -6   2 15.1505 4.10383   5
   5   6   2 16.2107 6.94108   5
  -6  -6  -2 345.798 17.1820   3
   6  -6   2 348.877 28.0513   2
   6  -6   2 329.302 17.5820   5
   6   6   2 323.954 22.4036   5
   7  -6   2 61.6254 16.5047   2
   7  -6   2 41.5144 7.04957   5
  -7  -6  -2 61.0629 8.52977   4
   7   6   2 33.7691 8.52876   5
   8  -6   2 5.78260 7.42206   2
  -8  -6  -2 7.02216 4.86834   4
   8   6   2 -2.1677 4.66500   5
   8  -7  -2 6.11031 8.37586   2
   7  -7  -2 8.56641 6.33837   2
   6  -7  -2 20.7466 8.17674   2
  -6   7   2 22.7977 6.64183   5
   5  -7  -2 1463.31 63.3293   2
  -5  -7   2 1318.42 54.5152   2
  -5   7   2 1337.22 49.0269   5
  -5   7   2 1399.83 56.1594   3
   5   7  -2 1459.05 55.2138   5
  -4  -7   2 -2.3712 2.02647   2
   4  -7  -2 -3.6135 2.01351   2
   4  -7  -2 -0.7222 1.49727   3
  -4  -7   2 1.95366 1.14136   3
   4  -7  -2 0.29323 1.60484   3
   4   7  -2 -1.0276 2.42723   5
  -4   7   2 3.86260 3.63736   2
  -4   7   2 3.20443 3.47539   4
  -4   7   2 -1.3850 3.31657   3
  -4   7   2 -2.5776 1.75572   5
   3  -7  -2 282.153 18.4355   2
  -3  -7   2 184.216 12.9224   2
   3  -7  -2 221.597 12.4902   3
  -3  -7   2 228.643 9.86052   3
  -3   7   2 213.234 14.6443   4
  -3   7   2 249.653 15.4385   3
   2  -7  -2 33.0426 5.46546   3
  -2  -7   2 22.2173 2.75484   2
   2  -7  -2 17.8059 3.89580   3
  -2   7   2 27.1556 5.40913   2
  -2   7   2 17.8784 4.59387   4
  -2   7   2 23.2638 5.05680   3
  -1  -7   2 496.563 19.6223   5
   1  -7  -2 490.297 23.5109   2
  -1  -7   2 497.410 17.4110   2
   1  -7  -2 433.567 22.1544   4
   1  -7  -2 456.235 20.9773   3
  -1  -7   2 493.293 19.4977   3
   1   7  -2 470.034 18.6127   3
  -1   7   2 490.520 22.0704   3
  -1   7   2 478.913 20.6142   4
   0  -7  -2 155.189 10.0335   3
   0  -7   2 165.198 9.69566   3
   0  -7  -2 179.026 10.4086   4
   0  -7   2 165.052 9.17200   2
   0   7   2 160.204 10.5041   3
   0   7   2 163.187 8.94188   4
   0   7  -2 154.096 8.77340   2
   0   7  -2 162.141 9.58540   3
   1  -7   2 592.563 25.7968   2
  -1  -7  -2 611.076 23.0037   4
  -1  -7  -2 595.921 24.2132   3
   1  -7   2 584.935 24.7618   3
   1   7   2 591.632 22.4794   4
   1   7   2 610.998 24.1590   3
  -1   7  -2 578.858 25.3598   2
  -1   7  -2 591.244 24.7062   3
  -2  -7  -2 345.021 15.6387   3
  -2  -7  -2 329.204 18.7533   2
   2  -7   2 322.738 16.6613   3
  -2  -7  -2 333.423 14.5580   4
   2  -7   2 321.736 19.2426   2
   2   7   2 326.650 17.1570   5
   2   7   2 330.397 14.2240   3
  -2   7  -2 348.254 17.2982   3
  -2   7  -2 347.772 19.3751   2
   2   7   2 290.648 15.3097   4
   3  -7   2 2383.16 80.2985   3
  -3  -7  -2 2417.04 86.6435   2
  -3  -7  -2 2304.36 77.5365   4
   3  -7   2 2415.63 88.0365   2
   3  -7   2 2356.20 76.3002   5
   3  -7   2 2380.58 82.0380   3
  -3  -7  -2 2465.51 78.1781   3
  -3   7  -2 2284.74 85.1467   3
   3   7   2 2331.13 82.2352   5
  -3   7  -2 2401.33 87.3612   2
   4  -7   2 6.29477 3.30886   3
   4  -7   2 3.75429 2.31738   3
  -4  -7  -2 -1.5779 2.07504   4
   4  -7   2 5.08444 2.60419   5
  -4   7  -2 5.63732 3.75690   3
   4   7   2 6.93192 4.22055   5
   5  -7   2 322.130 15.0224   3
   5  -7   2 334.173 15.6556   3
   5  -7   2 347.161 16.3906   5
   5  -7   2 318.238 25.6530   2
  -5  -7  -2 325.113 15.7700   3
   5   7   2 365.899 22.2150   5
  -6  -7  -2 60.0670 7.26005   3
   6  -7   2 55.8250 7.50800   5
  -6  -7  -2 54.5950 7.60655   4
   6  -7   2 37.8335 11.7400   2
   6   7   2 37.6030 8.49766   5
   7  -7   2 198.462 37.7765   2
   7  -7   2 146.692 11.7750   5
  -7  -7  -2 151.914 12.1177   4
   7   7   2 144.079 15.6108   5
   8  -7   2 3.60328 8.14024   2
  -8  -7  -2 1.50349 4.94719   4
   8   7   2 5.97857 6.26618   5
   8  -8  -2 35.2559 14.3829   2
   7  -8  -2 321.969 29.3118   2
   6  -8  -2 272.228 24.8511   2
  -5  -8   2 2.33433 3.22096   2
   5  -8  -2 1.73645 4.47216   2
   5   8  -2 0.93905 3.09329   5
  -5   8   2 3.53658 4.20129   3
  -4  -8   2 409.930 15.3056   3
   4  -8  -2 439.555 19.2288   3
   4  -8  -2 403.568 18.8704   3
   4  -8  -2 422.552 26.8256   2
  -4  -8   2 430.451 21.1709   2
  -4   8   2 424.362 23.8049   3
  -4   8   2 405.069 23.7474   4
  -4   8   2 401.688 17.2488   5
   3  -8  -2 84.4464 7.97396   3
  -3  -8   2 83.1195 5.27188   3
   3  -8  -2 83.6281 7.61028   3
  -3  -8   2 78.2611 8.35300   5
  -3  -8   2 81.4888 6.87692   2
   3  -8  -2 76.1972 10.0129   2
  -3   8   2 76.2277 8.99306   3
   3   8  -2 82.4727 8.19574   5
  -3   8   2 70.3900 8.44731   4
  -3   8   2 81.2343 5.40097   5
  -3   8   2 96.5651 10.3298   2
   2  -8  -2 2237.23 79.0307   2
  -2  -8   2 2210.15 73.9209   5
   2  -8  -2 2181.00 75.0014   3
  -2  -8   2 2216.57 71.1722   3
   2  -8  -2 2116.84 74.6968   3
  -2  -8   2 2224.81 70.5460   2
  -2   8   2 2130.02 76.2346   3
   2   8  -2 2196.44 73.4972   5
  -2   8   2 2163.10 75.8533   4
  -1  -8   2 1263.35 39.1749   2
   1  -8  -2 1212.71 46.2588   2
   1  -8  -2 1082.05 42.7948   3
  -1  -8   2 1182.72 40.7586   5
  -1  -8   2 1180.36 40.9265   3
   1   8  -2 1093.58 39.6184   3
  -1   8   2 1191.25 44.2285   3
  -1   8   2 1060.35 41.7094   4
   0  -8   2 815.164 28.7069   5
   0  -8   2 842.893 31.5416   3
   0  -8  -2 816.565 32.1408   3
   0  -8  -2 809.127 31.9556   4
   0  -8   2 831.488 30.4428   2
   0   8  -2 816.834 30.3917   2
   0   8   2 808.744 29.9991   4
   0   8   2 819.891 32.3995   3
   0   8  -2 769.319 30.7680   3
   1  -8   2 2819.21 95.0609   2
  -1  -8  -2 2959.30 92.1450   4
   1  -8   2 2742.56 93.9998   3
  -1  -8  -2 2855.65 93.4929   3
   1   8   2 2898.82 92.8193   5
   1   8   2 2823.46 90.9482   4
  -1   8  -2 2851.78 94.9464   2
   1   8   2 2830.80 93.0474   3
  -1   8  -2 2803.31 93.9438   3
  -2  -8  -2 2727.52 87.5753   4
  -2  -8  -2 2753.72 89.0406   3
   2  -8   2 2708.81 95.1756   2
   2  -8   2 2661.12 90.9444   3
  -2   8  -2 2680.90 94.2372   2
   2   8   2 2755.83 87.4096   3
  -2   8  -2 2745.82 91.6016   3
   2   8   2 2766.63 89.0896   4
   2   8   2 2643.11 90.8372   5
  -3  -8  -2 111.117 7.88075   4
   3  -8   2 116.206 6.91790   5
   3  -8   2 121.916 9.73012   3
  -3  -8  -2 117.123 8.09396   3
   3  -8   2 112.936 10.4422   3
   3  -8   2 120.607 12.7392   2
  -3   8  -2 125.279 10.1450   3
  -3   8  -2 110.196 11.8250   2
   3   8   2 116.417 10.6871   5
  -4  -8  -2 -1.2712 1.77283   3
   4  -8   2 4.12938 3.15083   3
   4  -8   2 4.44998 2.90857   3
   4  -8   2 0.69505 3.05157   2
   4   8   2 -0.0087 3.68549   5
  -5  -8  -2 389.998 19.2560   4
  -5  -8  -2 385.756 18.2533   3
   5  -8   2 393.503 19.4382   3
   5  -8   2 409.787 18.1251   5
   5  -8   2 414.623 18.6493   3
   5  -8   2 456.794 30.8891   2
   5   8   2 424.776 24.9635   5
   6  -8   2 342.022 28.6953   2
  -6  -8  -2 350.083 18.0467   4
   6  -8   2 305.033 15.7485   5
  -6  -8  -2 296.116 16.4114   3
   6   8   2 353.594 23.4119   5
  -7  -8  -2 65.2773 8.35776   4
   7  -8   2 45.4886 14.9327   2
   7   8   2 58.2987 11.8384   5
  -8  -8  -2 51.6034 8.92180   4
   8  -8   2 42.2329 13.5446   2
   8   8   2 25.4509 8.84732   5
   8  -9  -2 134.091 24.7107   2
   7  -9  -2 14.7984 8.57788   2
   6  -9  -2 351.895 28.8049   2
   5  -9  -2 14.7225 6.31162   2
   5  -9  -2 8.24617 2.77170   3
   5  -9  -2 8.16656 2.65492   3
  -5  -9   2 5.79620 4.02580   2
   5   9  -2 10.6092 5.53110   5
  -5   9   2 10.9336 3.52886   5
  -5   9   2 8.84289 6.11414   3
   4  -9  -2 1139.68 41.9456   3
  -4  -9   2 1075.27 42.9399   2
   4  -9  -2 1127.99 41.7039   3
  -4  -9   2 1099.71 36.8188   3
   4  -9  -2 1117.27 51.3975   2
  -4   9   2 1076.54 46.6718   3
   4   9  -2 1105.93 44.7339   5
  -4   9   2 1124.96 38.0319   5
  -4   9   2 1062.34 47.0262   4
  -3  -9   2 71.4328 7.99037   5
  -3  -9   2 57.4507 5.82333   2
  -3  -9   2 56.4818 4.72316   3
   3  -9  -2 68.9544 7.54198   3
   3  -9  -2 71.2879 11.9705   2
   3  -9  -2 50.4507 6.45785   3
  -3   9   2 59.9249 4.31958   5
  -3   9   2 81.7640 12.6184   2
   3   9  -2 60.3415 7.26376   5
  -3   9   2 70.1825 9.16622   3
   2  -9  -2 1742.40 60.2003   3
   2  -9  -2 1649.97 63.4825   2
  -2  -9   2 1652.24 55.5627   3
  -2  -9   2 1666.29 58.3371   5
   2  -9  -2 1665.61 59.7129   3
  -2  -9   2 1658.26 54.8754   2
  -2   9   2 1687.92 60.6301   4
   2   9  -2 1628.36 51.0445   4
  -2   9   2 1566.48 60.7679   3
  -1  -9   2 878.979 32.4522   5
   1  -9  -2 891.874 35.4802   3
   1  -9  -2 897.072 38.0952   2
  -1  -9   2 853.760 32.7498   3
  -1   9   2 865.766 35.8526   3
  -1   9   2 894.710 34.4385   4
   1   9  -2 875.157 31.8043   3
   0  -9   2 2700.79 86.7620   2
   0  -9  -2 2630.59 88.7257   4
   0  -9  -2 2615.24 88.4555   3
   0  -9   2 2655.34 87.6148   3
   0  -9   2 2644.84 84.2500   5
   0   9  -2 2540.14 86.9404   2
   0   9   2 2631.25 88.9505   3
   0   9  -2 2659.49 87.1178   3
   0   9   2 2663.95 86.0376   4
  -1  -9  -2 526.378 23.9995   3
  -1  -9  -2 554.181 23.3848   4
   1  -9   2 571.778 25.8982   2
   1  -9   2 548.797 24.8477   3
  -1   9  -2 584.682 25.6485   2
  -1   9  -2 554.338 24.7727   3
   1   9   2 609.399 24.3395   5
   1   9   2 568.239 24.4156   3
   1   9   2 587.041 22.3668   4
   2  -9   2 401.387 23.8227   2
   2  -9   2 414.875 21.6725   3
  -2  -9  -2 498.000 19.8336   4
  -2  -9  -2 448.489 20.4254   3
   2   9   2 469.156 22.2097   5
  -2   9  -2 537.297 25.5063   2
  -2   9  -2 460.874 22.4893   3
   3  -9   2 62.9232 4.89225   5
  -3  -9  -2 66.6903 9.03287   2
  -3  -9  -2 71.5402 6.33643   4
   3  -9   2 73.2015 10.3447   2
   3  -9   2 59.5045 7.22322   3
   3  -9   2 64.1513 8.11187   3
  -3  -9  -2 53.9056 5.86898   3
  -3   9  -2 57.6454 8.66420   3
  -3   9  -2 74.1452 9.54751   2
  -4  -9  -2 1191.37 40.8721   4
   4  -9   2 1121.23 44.3985   3
   4  -9   2 1103.75 38.1057   5
  -4  -9  -2 1100.82 40.5902   3
   4  -9   2 1070.09 42.8082   3
   4  -9   2 1084.04 52.2598   2
   4   9   2 1101.96 46.4858   5
   5  -9   2 125.113 9.59890   3
  -5  -9  -2 152.265 9.57358   3
   5  -9   2 132.427 10.4495   3
   5  -9   2 140.105 17.0627   2
   5  -9   2 119.969 8.15206   5
  -5  -9  -2 135.938 10.1367   4
   5   9   2 117.430 13.2137   5
   6  -9   2 62.2212 15.4470   2
  -6  -9  -2 61.2609 7.42984   3
  -6  -9  -2 66.2687 7.91133   4
   6  -9   2 51.1644 5.80228   5
   6   9   2 48.7964 9.86062   5
   7  -9   2 32.6551 11.5804   2
  -7  -9  -2 17.7946 5.56126   4
   7   9   2 17.9158 6.91731   5
  -8  -9  -2 77.3482 9.14039   4
   8  -9   2 73.1297 18.2345   2
   8   9   2 80.0846 14.6581   5
   8 -10  -2 154.078 25.8973   2
   7 -10  -2 -5.1934 5.35615   2
   6 -10  -2 295.444 26.8201   2
  -5 -10   2 9.92753 3.74572   2
   5 -10  -2 6.12355 5.22137   2
   5 -10  -2 2.13698 2.43379   3
   5  10  -2 4.02013 4.21499   5
   4 -10  -2 11.3287 3.73994   3
   4 -10  -2 12.5841 3.63967   3
   4 -10  -2 9.68961 5.27493   2
  -4 -10   2 7.78437 3.52720   2
   4  10  -2 8.41823 4.01623   5
  -4  10   2 13.6675 2.74913   5
  -4  10   2 14.3892 5.97780   3
  -3 -10   2 9.71132 2.56608   3
  -3 -10   2 5.19709 2.45819   2
   3 -10  -2 11.4536 4.79251   2
   3 -10  -2 10.6082 4.15809   3
  -3 -10   2 10.2233 3.82974   5
   3 -10  -2 11.2850 3.87667   3
   3  10  -2 7.71958 3.79585   5
  -3  10   2 17.1662 5.95076   4
  -3  10   2 12.3579 4.77654   3
  -3  10   2 23.5069 6.11162   2
   2 -10  -2 2703.41 96.0019   2
  -2 -10   2 2676.68 86.4958   2
   2 -10  -2 2718.09 91.8800   3
   2 -10  -2 2757.96 92.1453   3
  -2 -10   2 2696.06 89.8608   5
  -2 -10   2 2634.18 87.2932   3
  -2  10   2 2692.38 93.3119   3
   2  10  -2 2592.78 89.0704   5
   2  10  -2 2707.48 82.7558   4
  -2  10   2 2640.01 92.2099   4
   1 -10  -2 1242.22 47.2636   3
  -1 -10   2 1232.79 44.5444   3
  -1 -10   2 1224.37 43.0197   2
   1 -10  -2 1226.46 50.0729   2
  -1 -10   2 1235.12 43.9329   5
   1  10  -2 1192.80 44.3720   3
  -1  10   2 1256.85 47.9722   3
  -1  10   2 1285.25 46.2586   4
   0 -10  -2 106.024 9.53666   4
   0 -10   2 103.641 6.85025   5
   0 -10   2 93.5285 8.30553   3
   0 -10  -2 99.8861 9.05191   3
   0 -10   2 102.589 8.25457   2
   0  10  -2 101.518 8.15547   3
   0  10   2 108.275 9.99416   3
   0  10   2 107.244 7.89184   4
   1 -10   2 269.699 15.8781   3
   1 -10   2 297.248 17.2027   2
  -1 -10  -2 299.319 15.9972   3
  -1 -10  -2 237.315 14.4303   4
  -1  10  -2 352.195 17.8627   2
   1  10   2 292.901 15.3921   5
   1  10   2 285.136 13.7083   4
  -1  10  -2 311.496 16.5407   3
   1  10   2 310.808 16.2556   3
  -2 -10  -2 1665.50 58.1580   3
   2 -10   2 1575.31 63.2977   2
   2 -10   2 1541.45 59.6746   3
  -2 -10  -2 1665.54 56.7175   4
   2  10   2 1618.75 59.5095   5
  -2  10  -2 1695.94 64.7749   3
   2  10   2 1752.54 57.1229   4
  -2  10  -2 1699.26 63.0647   2
  -3 -10  -2 204.815 16.4033   2
   3 -10   2 200.803 11.9959   5
   3 -10   2 214.742 17.9031   2
   3 -10   2 214.184 15.0935   3
   3 -10   2 189.819 13.5496   3
  -3 -10  -2 211.613 12.0837   3
  -3 -10  -2 193.788 11.3656   4
   3  10   2 223.101 15.2744   5
  -3  10  -2 200.311 16.5750   2
  -3  10  -2 174.210 13.6910   3
  -4 -10  -2 293.722 14.9014   4
   4 -10   2 282.280 12.3207   5
   4 -10   2 284.698 22.8527   2
  -4 -10  -2 302.450 15.2618   3
   4 -10   2 302.056 17.5026   3
   4 -10   2 301.326 18.2916   3
   4  10   2 288.603 19.4454   5
   5 -10   2 68.1803 8.70397   3
  -5 -10  -2 51.8933 7.06808   3
   5 -10   2 64.2405 5.44331   5
   5 -10   2 71.6032 7.40028   3
  -5 -10  -2 69.8425 7.47991   4
   5 -10   2 76.2055 15.4164   2
   5  10   2 61.7278 10.7631   5
   6 -10   2 616.372 41.3338   2
  -6 -10  -2 669.759 27.3864   4
  -6 -10  -2 575.919 26.2757   3
   6  10   2 618.859 34.3403   5
   7 -10   2 24.2672 10.7525   2
  -7 -10  -2 12.6495 4.60068   4
   7  10   2 16.6474 12.3516   5
   8 -10   2 7.28064 8.95529   2
  -8 -10  -2 -3.5794 3.94860   4
   8  10   2 3.76040 6.40091   5
   8 -11  -2 71.6175 15.7371   2
   7 -11  -2 -8.4081 6.36392   2
   6 -11  -2 -2.2604 4.68461   2
   5 -11  -2 1030.81 38.5549   3
  -5 -11   2 958.505 42.2232   2
  -5 -11   2 977.586 33.8580   3
   5 -11  -2 1013.09 38.3401   3
   5 -11  -2 1021.64 52.8021   2
   5  11  -2 966.971 43.6814   5
   4 -11  -2 68.1452 13.6277   2
   4 -11  -2 53.5694 8.17883   3
  -4 -11   2 43.7873 4.47926   3
  -4 -11   2 42.7421 6.15126   2
   4 -11  -2 42.7154 7.42455   3
   4  11  -2 41.6510 8.36991   5
  -4  11   2 59.1988 4.09080   5
  -4  11   2 39.6422 8.99103   3
   3 -11  -2 63.1869 7.56371   3
  -3  11   2 69.2824 8.90547   4
   2 -11  -2 469.544 23.9535   3
  -2 -11   2 464.487 20.5021   3
   2 -11  -2 482.032 24.0880   3
  -2 -11   2 456.721 22.2397   5
   2 -11  -2 475.936 27.0009   2
  -2  11   2 444.765 24.8614   3
   2  11  -2 490.328 22.0932   5
   2  11  -2 481.783 16.7786   4
  -2  11   2 480.557 24.4191   4
  -1 -11   2 5566.07 175.251   5
  -1 -11   2 5427.88 176.102   3
   1 -11  -2 5564.16 183.210   2
   1 -11  -2 5596.11 179.488   3
  -1 -11   2 5583.62 174.800   2
  -1  11   2 5689.32 177.970   4
  -1  11   2 5503.52 180.248   3
   0 -11  -2 647.757 28.9864   3
   0 -11   2 636.629 27.5537   2
   0 -11  -2 639.599 29.6923   4
   0 -11   2 684.827 28.4627   3
   0 -11   2 668.805 24.9027   5
   0  11   2 672.574 29.6815   3
   0  11   2 660.450 25.6475   5
   0  11  -2 655.131 27.7119   3
   0  11   2 657.564 26.7411   4
   1 -11   2 1158.23 47.8071   2
  -1 -11  -2 1158.50 46.0451   3
   1 -11   2 1242.56 41.0272   5
   1 -11   2 1127.02 46.5305   3
  -1  11  -2 1352.78 48.3697   2
  -1  11  -2 1301.71 47.3213   3
   1  11   2 1372.47 47.1711   3
   1  11   2 1269.90 45.4883   5
   1  11   2 1154.36 43.0721   4
   2 -11   2 68.7938 9.23963   2
   2 -11   2 77.6696 8.45387   3
  -2 -11  -2 81.6586 7.34944   4
  -2 -11  -2 76.4196 7.64259   3
  -2  11  -2 96.2768 10.1957   2
  -2  11  -2 70.2392 8.12554   3
   2  11   2 83.1744 8.86032   5
   3 -11   2 1740.06 55.8448   5
  -3 -11  -2 1818.58 69.5641   2
   3 -11   2 1779.23 71.5269   2
  -3 -11  -2 1822.32 60.8092   4
   3 -11   2 1799.54 65.0793   3
   3 -11   2 1679.60 65.7728   3
  -3 -11  -2 1756.52 61.7198   3
   3  11   2 1732.00 65.4455   5
   4 -11   2 7.66183 3.02740   5
   4 -11   2 11.5281 4.49956   3
   4 -11   2 6.29787 4.44339   2
   4 -11   2 14.0752 5.35271   3
  -4 -11  -2 5.67032 3.22260   4
  -4 -11  -2 5.32932 2.97340   3
   4  11   2 2.55539 4.06289   5
   5 -11   2 4.65397 3.86648   3
   5 -11   2 2.43466 4.95748   2
   5 -11   2 4.68445 3.38646   3
  -5 -11  -2 -4.6534 3.62166   3
   6 -11   2 11.9603 3.68674   3
   6 -11   2 11.2795 7.23951   2
   6 -11   2 8.85942 4.22599   3
  -6 -11  -2 8.54847 3.65434   4
  -6 -11  -2 15.9846 4.75265   3
   6  11   2 16.9867 8.28405   5
   7 -11   2 56.8931 14.5193   2
  -7 -11  -2 92.5590 9.19824   4
   7  11   2 110.469 16.5047   5
   8 -11   2 5.11154 9.53571   2
  -8 -11  -2 7.78683 5.11065   4
   8  11   2 5.32484 7.27608   5
   8 -12  -2 14.9781 12.4391   2
   7 -12  -2 356.267 32.4677   2
   6 -12  -2 33.7496 10.2641   2
   5 -12  -2 92.6533 9.24010   3
   5 -12  -2 84.5073 8.73306   3
  -5 -12   2 99.8258 6.50466   3
   5 -12  -2 99.5669 17.0001   2
  -5 -12   2 81.1182 10.6192   2
   5  12  -2 148.481 13.9693   5
   4 -12  -2 32.3028 6.14653   3
   4 -12  -2 39.6932 10.1463   2
  -4 -12   2 29.6746 5.04980   3
   4 -12  -2 26.9558 6.60116   3
  -4 -12   2 27.4449 5.80511   2
  -4  12   2 37.8634 9.81540   3
   4  12  -2 31.1202 7.09803   5
   3 -12  -2 1430.48 56.0095   3
  -3 -12   2 1438.47 50.5788   3
  -3 -12   2 1461.79 52.2142   2
   3 -12  -2 1440.49 55.9082   3
   3 -12  -2 1544.67 63.3279   2
  -3  12   2 1428.48 58.7856   3
   3  12  -2 1441.43 54.8179   5
   2 -12  -2 57.2108 10.7007   2
   2 -12  -2 58.3660 8.70814   3
  -2 -12   2 54.8101 6.21638   3
  -2 -12   2 61.2021 7.20687   5
   2 -12  -2 60.9529 8.25059   3
   2  12  -2 56.0580 6.88802   5
   2  12  -2 60.0025 4.29221   4
  -2  12   2 72.3126 8.62532   4
  -2  12   2 69.1448 11.4011   3
   1 -12  -2 1556.48 62.1168   2
  -1 -12   2 1649.30 55.2833   2
  -1 -12   2 1573.48 56.1447   3
   1 -12  -2 1508.53 58.5548   3
   1 -12  -2 1503.51 58.3218   3
  -1 -12   2 1604.88 55.1061   5
  -1  12   2 1556.25 57.2576   4
  -1  12   2 1581.46 59.8747   3
   0 -12   2 2.91146 2.17044   5
   0 -12   2 1.92782 2.37915   2
   0 -12   2 -0.4496 2.08265   3
   0 -12  -2 3.43305 2.74737   3
   0 -12  -2 1.74927 3.18723   4
   0  12   2 -1.1110 1.97885   4
   0  12   2 2.33591 2.62250   5
   0  12  -2 -1.3512 1.78058   3
   0  12   2 3.97576 3.84459   3
  -1 -12  -2 2266.90 77.3966   4
  -1 -12  -2 2246.97 77.4791   3
   1 -12   2 2273.48 79.6697   2
   1 -12   2 2196.51 78.0387   3
  -1  12  -2 2163.66 78.3736   2
   1  12   2 2190.74 75.4231   5
   1  12   2 2193.96 73.6405   4
  -1  12  -2 2215.85 77.7011   3
   1  12   2 2220.75 77.2376   3
  -2 -12  -2 16.3242 4.64975   4
  -2 -12  -2 9.19358 3.47571   3
   2 -12   2 20.5555 2.36703   5
   2 -12   2 14.4553 5.06436   3
   2 -12   2 12.6129 5.05537   2
  -2  12  -2 21.1773 5.27373   3
   2  12   2 12.3288 4.59603   5
   2  12   2 29.3033 4.39006   4
  -3 -12  -2 110.178 8.87467   4
   4 -12   2 -1.1212 2.51331   3
  -4 -12  -2 2.87123 2.84626   4
  -4 -12  -2 -2.9790 2.51308   3
   4 -12   2 0.81199 3.68005   2
   4 -12   2 0.23937 4.49963   3
   4  12   2 4.58654 4.20819   5
   5 -12   2 883.202 39.3213   3
  -5 -12  -2 877.605 35.4260   3
  -5 -12  -2 938.323 35.8130   4
   5 -12   2 935.904 50.7597   2
   5 -12   2 893.836 38.2963   3
   5  12   2 923.723 43.3623   5
   6 -12   2 22.1389 4.70844   3
   6 -12   2 12.1787 5.19406   3
   6 -12   2 16.7443 9.15729   2
  -6 -12  -2 15.2225 4.72285   4
   6  12   2 34.8067 10.3231   5
   7 -12   2 324.833 30.7065   2
  -7 -12  -2 271.986 16.2607   4
   7  12   2 269.924 22.7674   5
   8 -12   2 -6.1736 7.32060   2
   8  12   2 0.21975 6.25670   5
   8 -13  -2 96.4440 20.4027   2
   7 -13  -2 90.2702 19.6584   2
   6 -13  -2 0.93380 3.16650   3
   6 -13  -2 6.39724 2.64886   3
   6 -13  -2 8.97537 6.00203   2
   5 -13  -2 449.060 22.5393   3
   5 -13  -2 406.350 31.6792   2
   5 -13  -2 408.085 21.8124   3
  -5 -13   2 413.200 17.5736   3
   5  13  -2 430.530 25.6963   5
   4 -13  -2 274.272 17.7905   3
   4 -13  -2 294.543 24.3481   2
  -4 -13   2 290.421 14.1162   3
  -4 -13   2 275.142 16.6332   2
  -4  13   2 280.460 22.0338   3
   4  13  -2 284.598 18.7923   5
   3 -13  -2 25.5115 6.54263   3
   3 -13  -2 12.5145 5.01553   3
   3 -13  -2 20.5898 9.95368   2
  -3 -13   2 16.2733 3.90018   2
  -3  13   2 18.7073 6.31965   3
   3  13  -2 16.1282 5.96981   5
  -2 -13   2 801.207 34.0239   5
  -2 -13   2 847.783 33.2445   3
   2 -13  -2 856.002 41.0949   2
   2 -13  -2 831.656 36.9913   3
   2 -13  -2 808.206 36.6663   3
   2  13  -2 854.005 28.8600   4
   2  13  -2 807.954 33.6242   5
  -2  13   2 818.938 36.7433   4
  -2  13   2 794.117 38.1248   3
   1 -13  -2 4035.48 135.853   3
   1 -13  -2 4059.83 136.889   3
  -1 -13   2 4035.08 131.986   2
   1 -13  -2 4029.16 139.948   2
  -1 -13   2 4143.80 131.611   5
  -1 -13   2 4060.58 133.190   3
  -1  13   2 4033.05 137.357   3
   1  13  -2 4000.65 131.621   4
  -1  13   2 4349.81 128.698   5
   0 -13   2 2512.87 82.9366   5
   0 -13  -2 2449.31 90.2326   4
   0 -13   2 2653.85 87.7328   2
   0 -13   2 2485.16 87.4939   3
   0  13   2 2494.63 85.3830   4
   0  13   2 2627.26 89.6315   3
   0  13  -2 2497.90 86.5029   3
   0  13   2 2635.49 84.0591   5
   1 -13   2 438.961 25.1192   2
   1 -13   2 493.761 25.2531   3
   1 -13   2 555.638 19.8173   5
   1  13   2 452.736 21.2448   4
   1  13   2 539.744 23.7992   5
  -1  13  -2 606.057 27.1130   2
  -2 -13  -2 55.5333 7.22702   4
  -2  13  -2 86.3521 10.1676   2
   3 -13   2 454.171 25.7632   3
  -3 -13  -2 497.260 21.9366   4
   3 -13   2 438.377 24.2829   3
  -3 -13  -2 430.234 24.9134   3
   3  13   2 396.596 21.2622   4
   3  13   2 473.982 25.6609   5
   4 -13   2 257.941 26.3032   3
  -4 -13  -2 270.950 15.2241   4
  -4 -13  -2 258.916 15.2706   3
   4 -13   2 280.365 18.8616   3
   4 -13   2 240.666 22.2307   2
   4  13   2 273.260 19.3669   5
   5 -13   2 59.7550 9.40400   3
   5 -13   2 63.9228 10.2006   3
  -5 -13  -2 63.8579 7.55204   4
   5 -13   2 66.7099 14.9983   2
  -5 -13  -2 69.9363 7.56639   3
   5  13   2 46.9655 10.0876   5
   6 -13   2 0.68674 3.45004   3
  -6 -13  -2 2.63205 3.41779   4
   6 -13   2 8.17598 8.28532   2
   6 -13   2 -1.7166 5.31112   3
   6  13   2 4.49059 5.90425   5
  -7 -13  -2 266.160 16.4328   4
   7 -13   2 273.839 29.5806   2
   7  13   2 271.311 23.0347   5
   8 -13   2 106.855 23.1255   2
   7 -14  -2 44.7955 15.8829   2
   6 -14  -2 419.845 19.7087   3
   6 -14  -2 432.378 34.6175   2
   5 -14  -2 9.53398 5.31808   3
   5 -14  -2 2.68042 5.40424   2
  -5 -14   2 12.1505 7.29101   2
   5 -14  -2 6.13456 5.42242   3
   5  14  -2 10.2216 5.64300   5
   4 -14  -2 281.087 19.0515   3
  -4 -14   2 323.516 18.0607   2
   4 -14  -2 296.060 22.3111   3
  -4 -14   2 293.445 15.1737   3
   4 -14  -2 302.286 25.3273   2
   4  14  -2 308.281 19.9847   5
  -3 -14   2 800.975 32.2652   3
   3 -14  -2 842.246 43.1523   2
   3 -14  -2 813.109 37.3678   3
  -3 -14   2 831.433 33.3524   2
   3 -14  -2 773.655 36.8377   3
   3  14  -2 753.801 34.7984   5
  -3  14   2 818.173 40.3934   3
   2 -14  -2 1913.82 76.8873   2
  -2 -14   2 1849.16 68.4453   5
  -2 -14   2 1984.54 68.0263   3
   2 -14  -2 1957.84 72.4924   3
   2 -14  -2 1972.00 72.6545   3
  -2  14   2 1945.63 74.1928   3
   2  14  -2 1912.96 68.0646   5
  -2  14   2 1906.43 75.2744   4
  -1 -14   2 702.163 28.3031   5
  -1 -14   2 693.469 30.0216   3
   1 -14  -2 700.990 32.4441   3
   1 -14  -2 635.781 31.5120   3
  -1 -14   2 652.135 28.7436   2
   1 -14  -2 656.433 34.5862   2
   1  14  -2 688.887 28.6793   4
  -1  14   2 639.174 32.5198   3
  -1  14   2 679.835 25.4826   5
  -1  14   2 699.438 30.7841   4
   0 -14   2 150.866 11.9773   2
   0 -14  -2 144.732 13.5929   4
   0 -14   2 154.652 9.64966   5
   0 -14   2 174.894 12.8374   3
   0 -14  -2 144.143 12.5553   3
   0  14   2 153.763 10.2135   5
   0  14  -2 140.982 11.2478   3
   0  14   2 149.224 11.0096   4
   0  14   2 172.156 14.1109   3
  -1 -14  -2 95.1581 9.66000   3
   1 -14   2 101.178 10.1650   3
   1 -14   2 81.6216 9.88168   2
   1 -14   2 104.606 6.49207   5
  -1  14  -2 109.272 10.8876   2
   1  14   2 74.9259 7.03978   4
   1  14   2 91.4071 8.91289   5
  -1  14  -2 104.867 10.1448   3
  -2 -14  -2 904.424 37.4669   3
   2 -14   2 872.673 39.1757   3
   2 -14   2 892.104 42.1360   2
   2 -14   2 915.765 29.7979   5
  -2 -14  -2 858.904 36.7938   4
   2  14   2 882.526 37.6799   5
  -2  14  -2 906.514 41.1807   2
   2  14   2 931.615 34.6341   4
   3 -14   2 14.0230 5.69000   2
  -3 -14  -2 19.0783 4.71597   4
   3  14   2 13.6283 5.03626   5
   4 -14   2 144.090 17.4003   2
  -4 -14  -2 143.378 11.4568   3
   4 -14   2 170.530 14.0188   3
  -4 -14  -2 171.320 12.1219   4
   4  14   2 172.470 15.5793   5
   5 -14   2 16.6649 5.65918   3
  -5 -14  -2 2.93827 5.23541   3
   5 -14   2 3.75887 6.10264   2
  -5 -14  -2 12.0139 4.39918   4
   5 -14   2 8.78914 6.41712   3
   5  14   2 11.4551 7.06829   5
  -6 -14  -2 607.666 27.1494   4
   6 -14   2 585.563 28.4974   3
   6 -14   2 532.934 28.4968   3
   6 -14   2 586.914 41.7545   2
   6  14   2 651.555 36.0027   5
  -7 -14  -2 17.7729 6.82856   4
   7 -14   2 2.89152 7.41914   2
   7  14   2 -0.8776 4.68401   5
   7 -15  -2 1.81166 7.69629   2
  -6 -15   2 3.99901 2.88021   3
   6 -15  -2 -0.1508 5.42512   3
   6 -15  -2 8.27753 4.11561   3
   6 -15  -2 3.29586 5.47336   2
   5 -15  -2 29.9346 7.18262   3
  -5 -15   2 40.3933 7.95761   2
   5 -15  -2 32.5733 11.8333   2
  -5 -15   2 29.7402 5.14495   3
   5 -15  -2 39.5401 8.36582   3
   5  15  -2 31.9903 8.10512   5
   4 -15  -2 235.668 17.1303   3
  -4 -15   2 231.024 15.1239   2
   4 -15  -2 208.485 21.7737   2
  -4 -15   2 231.582 13.4294   3
   4 -15  -2 208.662 18.6821   3
   4  15  -2 241.459 17.6719   5
  -3 -15   2 74.6501 7.88368   3
   3 -15  -2 82.6806 15.7039   2
  -3 -15   2 80.7211 7.81630   2
   3  15  -2 70.0592 4.50519   4
   3  15  -2 57.6934 9.92705   5
   2 -15  -2 47.4708 10.8091   2
   2 -15  -2 50.6491 8.52124   3
  -2 -15   2 53.6977 9.41597   5
  -2 -15   2 52.8152 6.93321   3
   2  15  -2 45.2500 4.62247   4
  -2  15   2 53.6044 10.2543   3
   2  15  -2 45.2017 7.85147   5
   1 -15  -2 489.146 26.1202   3
   1 -15  -2 477.832 28.8738   2
   1 -15  -2 474.086 25.8226   3
  -1 -15   2 495.221 23.5692   2
  -1 -15   2 460.092 23.7173   3
  -1 -15   2 483.399 22.2755   5
   1  15  -2 518.681 23.1359   4
  -1  15   2 440.042 26.5156   3
  -1  15   2 445.297 23.8886   4
  -1  15   2 494.098 19.8016   5
   0 -15   2 1206.17 42.9509   5
   0 -15   2 1224.20 47.9225   2
   0 -15   2 1244.17 48.2012   3
   0 -15  -2 1144.98 48.3964   3
   0  15   2 1135.17 45.1486   4
   0  15  -2 1174.67 46.3902   3
   0  15   2 1265.45 44.0122   5
   1 -15   2 88.3737 6.21275   5
  -1 -15  -2 82.0476 9.19601   3
   1 -15   2 89.7396 10.0493   3
  -1 -15  -2 63.1372 9.01123   4
   1 -15   2 72.1182 9.54224   2
   1  15   2 93.7823 9.02530   5
  -1  15  -2 92.5176 10.2956   2
  -1  15  -2 96.2442 9.77188   3
   2 -15   2 35.8162 8.46715   3
   2 -15   2 24.4948 6.79188   2
  -2 -15  -2 30.3403 6.23774   3
   2 -15   2 29.3245 2.99754   5
  -2 -15  -2 41.6589 8.37259   4
  -2  15  -2 57.8047 10.8649   2
   2  15   2 34.9274 5.11422   4
   2  15   2 31.6235 6.48617   5
  -3 -15  -2 48.5340 8.36310   4
   3 -15   2 37.5841 9.31942   2
  -3 -15  -2 52.8613 8.79570   3
   3 -15   2 45.4875 9.01809   3
   3  15   2 32.2340 7.45173   5
   3  15   2 70.7226 15.3738   4
  -4 -15  -2 250.105 17.5981   3
  -4 -15  -2 324.902 17.9883   4
   4 -15   2 296.713 25.7711   2
   4 -15   2 308.783 20.3672   3
   4  15   2 317.653 21.5816   5
  -5 -15  -2 15.0262 4.91663   4
   5 -15   2 8.96799 4.65346   3
   5 -15   2 9.08567 7.24605   2
   5  15   2 12.0207 6.13054   5
  -6 -15  -2 0.20485 3.45635   4
   6 -15   2 8.46601 6.49348   2
   6 -15   2 5.52826 4.08708   3
   6  15   2 -4.6140 3.90897   5
   7 -15   2 10.5426 8.50016   2
   7  15   2 2.64777 5.40496   5
   7 -16  -2 280.143 31.4558   2
   6 -16  -2 72.3933 17.5304   2
  -6 -16   2 51.0288 6.27704   3
   6 -16  -2 74.9349 10.3475   3
   5 -16  -2 196.969 22.5358   2
  -5 -16   2 211.349 12.1761   3
   5 -16  -2 199.610 15.5643   3
  -5 -16   2 165.222 14.4208   2
   5 -16  -2 160.670 16.7548   3
   5  16  -2 185.351 16.8237   5
  -4 -16   2 522.226 26.2830   2
   4 -16  -2 522.416 28.9849   3
   4 -16  -2 537.993 36.7091   2
  -4 -16   2 531.685 24.3598   3
   4  16  -2 564.170 29.4108   5
   3 -16  -2 1201.04 57.6362   2
   3 -16  -2 1259.86 52.1583   3
  -3 -16   2 1167.14 46.2562   2
  -3 -16   2 1222.57 46.3435   3
   3  16  -2 1169.74 39.4302   4
   3  16  -2 1212.25 48.7098   5
   2 -16  -2 32.7806 8.61816   3
  -2 -16   2 43.6371 7.87749   3
  -2 -16   2 36.8819 6.95732   2
   2 -16  -2 39.8454 10.3149   2
   2  16  -2 38.2384 4.53560   4
   2  16  -2 32.0469 6.68798   5
  -1 -16   2 325.988 19.1960   3
  -1 -16   2 307.256 18.3268   2
   1 -16  -2 324.402 23.5870   2
   1 -16  -2 323.819 20.9683   3
  -1  16   2 315.682 14.7637   5
   1  16  -2 344.549 18.1433   4
   0 -16   2 376.439 21.6003   3
   0 -16   2 392.723 17.9173   5
   0 -16   2 398.240 22.0825   2
   0  16   2 382.235 18.3295   5
   0  16  -2 332.553 22.5303   3
   0  16   2 354.228 19.3959   4
   1 -16   2 300.517 20.3914   2
  -1 -16  -2 300.751 20.3344   4
   1 -16   2 308.886 14.0068   5
   1 -16   2 322.190 20.2243   3
   1  16   2 325.274 17.8280   5
  -1  16  -2 312.975 19.5173   3
   1  16   2 310.250 16.3222   4
   2 -16   2 50.6169 12.5263   3
  -2 -16  -2 55.6263 8.32228   4
   2 -16   2 53.9875 11.1915   2
   2 -16   2 47.5841 3.83218   5
   2  16   2 60.3743 9.95169   5
   2  16   2 45.5843 5.84702   4
   3 -16   2 710.421 36.0495   3
   3 -16   2 744.152 41.2407   2
  -3 -16  -2 731.490 33.4529   4
   3  16   2 738.519 35.6109   5
   3  16   2 824.097 32.9759   4
   4 -16   2 69.3971 14.9077   2
   4 -16   2 70.5470 12.2950   3
  -4 -16  -2 82.4936 9.41207   4
   4  16   2 60.2376 10.5868   5
   5 -16   2 321.666 28.8458   2
  -5 -16  -2 308.504 18.3169   4
   5 -16   2 308.689 21.1543   3
   5  16   2 309.753 23.3563   5
   6 -16   2 0.64241 4.25686   3
  -6 -16  -2 3.71536 3.78116   4
   6 -16   2 -3.2192 4.61738   2
   6  16   2 -11.469 5.65578   5
   7 -16   2 424.048 37.5732   2
  -7 -16  -2 385.425 27.2698   4
   7  16   2 400.293 29.9965   5
   7 -17  -2 -2.8467 7.93966   2
  -6 -17   2 3.37479 3.93376   3
   6 -17  -2 16.5865 5.71657   3
   6 -17  -2 14.9086 13.0125   2
  -5 -17   2 602.763 30.6987   2
  -5 -17   2 609.589 26.5903   3
   5 -17  -2 626.214 42.3239   2
   5 -17  -2 613.224 32.0995   3
   5  17  -2 647.905 34.3199   5
  -4 -17   2 -0.2099 3.64742   2
   4 -17  -2 4.96024 4.47806   3
  -4 -17   2 1.81041 3.04470   3
   4 -17  -2 -2.8077 4.12386   2
   4  17  -2 3.10825 3.96947   5
   3 -17  -2 115.603 12.8865   3
  -3 -17   2 108.703 10.0052   2
  -3 -17   2 111.785 10.5644   3
   3 -17  -2 91.6462 16.8146   2
   3  17  -2 132.495 12.3685   5
   3  17  -2 149.361 7.28488   4
  -2 -17   2 261.293 16.5382   3
  -2 -17   2 239.306 15.8550   2
   2 -17  -2 269.899 19.3718   3
   2 -17  -2 243.555 21.3980   2
  -2  17   2 237.756 11.3367   5
   2  17  -2 216.010 18.0552   5
   2  17  -2 261.863 12.8456   4
   1 -17  -2 724.458 36.2673   3
  -1 -17   2 810.360 34.6214   2
  -1 -17   2 748.715 34.4291   3
   1 -17  -2 768.247 46.3023   2
  -1 -17   2 685.294 31.1718   5
  -1  17   2 795.865 28.9447   5
   1  17  -2 779.644 32.7259   4
   0 -17   2 9.27123 4.45464   3
   0 -17   2 7.47278 4.00017   2
   0 -17  -2 4.74492 3.99633   3
   0 -17   2 8.76319 3.92687   5
   0  17   2 4.67159 3.23559   5
   0  17   2 1.42527 3.36376   4
   1 -17   2 160.970 9.03925   5
   1 -17   2 156.206 13.9261   3
  -1 -17  -2 111.710 12.8455   4
   1 -17   2 187.988 15.7141   2
   1  17   2 137.133 10.2478   4
   1  17   2 155.543 12.0796   5
   2 -17   2 36.0790 3.42781   5
   2 -17   2 35.6810 12.9838   2
   2 -17   2 30.5787 7.04338   3
  -2 -17  -2 25.6873 7.48988   4
   2  17   2 46.8307 5.91705   4
   3 -17   2 379.505 27.5351   2
   3 -17   2 383.876 23.9699   3
  -3 -17  -2 394.582 22.0506   4
   3  17   2 361.792 22.7634   5
   3  17   2 336.582 19.1901   4
   4 -17   2 13.4680 6.06027   3
  -4 -17  -2 12.7989 5.14326   4
   4 -17   2 9.31083 6.62103   2
   4  17   2 5.83511 5.24806   5
   5 -17   2 484.554 28.4436   3
   5 -17   2 515.812 38.0882   2
  -5 -17  -2 491.753 25.4391   4
   5  17   2 529.358 31.3215   5
   6 -17   2 9.70490 6.50029   2
  -6 -17  -2 20.7605 6.57008   4
   6 -17   2 23.1191 6.38324   3
   6  17   2 32.2291 10.0281   5
   7 -17   2 205.199 27.1231   2
  -7 -17  -2 215.134 15.7906   4
   7  17   2 229.222 22.5670   5
   7 -18  -2 1.31428 9.04685   2
  -6 -18   2 246.416 14.1303   3
   6 -18  -2 273.447 18.6420   3
   6 -18  -2 277.383 29.5984   2
   5 -18  -2 6.47411 7.02505   2
  -5 -18   2 12.1312 5.88150   2
   5 -18  -2 -6.8363 3.41427   3
  -5 -18   2 0.09459 3.09728   3
   5  18  -2 -1.5440 3.87458   5
  -4 -18   2 59.7227 9.07245   2
   4 -18  -2 61.2854 12.3142   3
  -4 -18   2 70.6878 8.07033   3
   4 -18  -2 45.8170 12.2238   2
   4  18  -2 56.5596 10.3531   5
  -3 -18   2 173.647 13.0497   2
  -3 -18   2 191.107 13.9141   3
   3 -18  -2 180.624 19.9316   2
   3 -18  -2 164.546 15.9467   3
   3  18  -2 180.218 10.0276   4
   3  18  -2 171.856 14.4748   5
   2 -18  -2 124.620 13.4557   3
   2 -18  -2 135.301 16.2534   2
  -2 -18   2 138.638 11.6576   2
  -2 -18   2 127.091 11.5312   3
  -2  18   2 122.094 6.80503   5
   2  18  -2 102.775 8.01395   4
  -1 -18   2 14.4359 5.17154   3
   1 -18  -2 13.9752 5.46357   3
  -1 -18   2 26.3223 6.14809   2
   1 -18  -2 23.9148 7.50181   2
  -1 -18   2 26.5444 5.91229   5
   1  18  -2 10.6838 3.88414   4
  -1  18   2 19.4785 4.06722   5
   0 -18   2 0.98082 2.57609   3
   0 -18   2 -1.7680 2.38104   2
   0 -18  -2 2.19840 3.40484   3
   0 -18   2 3.63871 2.74621   5
   0  18   2 2.34970 3.19947   5
   1 -18   2 176.338 16.1234   2
   1 -18   2 179.642 10.2262   5
   1 -18   2 194.262 17.6348   3
   1  18   2 178.897 13.3924   5
   2 -18   2 404.783 27.0972   2
  -2 -18  -2 427.106 24.7906   4
   2 -18   2 386.088 14.5898   5
   2 -18   2 376.280 24.2486   3
   2  18   2 354.386 18.7652   4
   2  18   2 404.858 22.7428   5
   3 -18   2 181.827 19.3058   2
   3 -18   2 216.745 17.6883   3
  -3 -18  -2 185.104 15.2678   4
   3  18   2 211.124 16.6951   5
   3  18   2 174.667 12.9902   4
   4 -18   2 94.7466 12.1479   3
  -4 -18  -2 104.116 11.1579   4
   4 -18   2 109.796 19.9570   2
   4  18   2 100.971 14.9826   5
   5 -18   2 8.74471 8.89306   2
   5 -18   2 7.22517 5.04809   3
  -5 -18  -2 8.44290 4.87233   4
   5  18   2 4.15008 5.67394   5
  -6 -18  -2 188.895 17.1442   4
   6 -18   2 169.251 15.5930   3
   6 -18   2 238.452 26.1269   2
   6  18   2 194.833 19.4574   5
   7 -18   2 17.5958 8.82314   2
   7 -18   2 11.3551 6.11418   3
  -7 -18  -2 7.00784 6.55009   4
   7  18   2 4.03314 7.35675   5
   7 -19  -2 6.14410 8.90981   2
   6 -19  -2 150.635 25.8567   2
   6 -19  -2 159.675 14.8762   3
  -6 -19   2 143.889 11.0543   3
  -5 -19   2 18.1307 5.47871   3
   5 -19  -2 17.0580 8.75139   2
  -5 -19   2 19.0733 7.25499   2
   5 -19  -2 4.65758 5.22497   3
  -4 -19   2 595.552 27.7434   3
  -4 -19   2 572.341 32.5837   2
   4 -19  -2 565.109 39.6476   2
   4 -19  -2 533.062 31.9673   3
   4  19  -2 564.793 30.9076   5
   3 -19  -2 8.42875 6.09032   2
  -3 -19   2 15.8565 5.59144   3
  -3 -19   2 19.4058 4.99191   2
   3 -19  -2 7.39395 4.56155   3
   3  19  -2 14.0264 5.47819   5
   3  19  -2 19.0943 3.50167   4
  -2 -19   2 90.0394 10.2895   3
  -2 -19   2 85.3815 9.85743   2
   2 -19  -2 57.4163 10.3823   3
   2 -19  -2 94.9005 17.3308   2
   2  19  -2 95.6340 7.71698   4
  -2  19   2 102.304 5.92681   5
   1 -19  -2 89.4208 11.6073   3
  -1 -19   2 91.2019 10.5508   3
  -1 -19   2 86.6760 8.96633   5
   1 -19  -2 72.3534 14.0295   2
  -1 -19   2 78.9469 10.0495   2
  -1  19   2 88.9312 7.16970   5
   1  19  -2 94.5503 9.49596   4
   0 -19   2 782.569 37.1977   3
   0 -19   2 720.042 30.1449   5
   0 -19  -2 789.435 42.0538   2
   0 -19  -2 714.699 50.7813   3
   0 -19   2 766.983 36.6156   2
   0  19   2 746.654 30.8105   5
   0  19  -2 679.323 34.8442   4
   1 -19   2 8.67022 4.78710   3
   1 -19   2 11.6816 3.51189   5
   1 -19   2 3.59857 4.54799   2
   1  19   2 7.97943 4.15660   5
  -2 -19  -2 6.93730 4.71002   4
   2 -19   2 14.1237 6.29249   3
   2 -19   2 0.90284 4.60965   2
   2  19   2 10.2765 5.42642   5
  -3 -19  -2 6.41605 4.53236   4
   3 -19   2 16.0883 6.98224   2
   3 -19   2 6.01628 5.71902   3
   3  19   2 6.86711 5.18207   5
   4 -19   2 966.141 46.3778   3
  -4 -19  -2 997.018 43.6295   4
   4 -19   2 1015.15 55.1394   2
   4  19   2 959.042 46.3167   5
   5 -19   2 52.7199 11.0397   3
   5 -19   2 71.9577 18.1131   2
  -5 -19  -2 72.9994 13.2920   4
   5  19   2 42.4623 10.4022   5
   6 -19   2 31.5486 8.91371   3
   6 -19   2 51.4882 17.2240   2
   6  19   2 24.0531 8.48654   5
   7 -19   2 23.2477 7.27936   3
   7 -19   2 9.48759 9.38378   2
   7  19   2 10.2664 8.17106   5
   7 -20  -2 195.615 27.5490   2
   6 -20  -2 4.98236 8.71641   2
   6 -20  -2 4.16813 4.95394   3
  -6 -20   2 9.86885 4.41952   3
   5 -20  -2 3.29374 5.18483   3
   5 -20  -2 9.83420 8.49936   2
  -5 -20   2 12.0330 4.68622   3
   4 -20  -2 57.1061 15.2607   2
   4 -20  -2 50.6480 10.9169   3
  -4 -20   2 57.2410 9.24055   3
  -4 -20   2 48.4812 9.26312   2
   4  20  -2 56.1029 10.6018   5
   3 -20  -2 795.837 41.5436   3
   3 -20  -2 841.547 47.8478   2
  -3 -20   2 801.756 36.8079   3
   3  20  -2 770.596 28.9758   4
   3  20  -2 818.562 37.4822   5
   2 -20  -2 100.329 12.9968   3
   2 -20  -2 116.820 16.0837   2
  -2 -20   2 113.251 11.8254   3
  -2 -20   2 147.604 13.0238   2
   2  20  -2 95.8043 8.19805   4
  -1 -20   2 119.635 12.3879   3
  -1 -20   2 138.331 13.1305   2
   1 -20  -2 120.955 13.8298   3
   1 -20  -2 136.047 16.4383   2
   1  20  -2 94.9494 10.2129   4
  -1  20   2 127.980 8.74232   5
   0 -20  -2 216.465 20.8988   2
   0 -20   2 206.744 17.4164   3
   0 -20   2 224.361 17.7983   2
   0 -20   2 218.400 13.4750   5
   0 -20  -2 215.042 18.1451   3
   0  20   2 238.329 14.1593   5
   1 -20   2 300.490 21.5152   3
   1 -20   2 282.240 14.1950   5
   1  20   2 283.243 17.5766   5
   2 -20   2 474.313 31.1817   2
   2 -20   2 419.587 27.4886   3
   2  20   2 476.956 25.5899   5
   3 -20   2 168.145 16.8687   3
   3 -20   2 133.740 17.0184   2
  -3 -20  -2 120.855 16.0480   4
   3  20   2 172.780 15.5298   5
   4 -20   2 -2.1523 3.53600   3
   4 -20   2 0.16958 5.19238   2
   4  20   2 -2.3069 3.90476   5
   5 -20   2 125.857 14.5022   3
  -5 -20  -2 126.971 14.6138   4
   5 -20   2 109.370 22.3670   2
   5  20   2 96.3966 15.7406   5
   6 -20   2 -1.4772 6.12657   2
   6 -20   2 2.92387 4.56087   3
   6  20   2 2.27140 5.70494   5
   7 -20   2 33.9836 13.6222   2
   7 -20   2 28.9931 8.32661   3
   7  20   2 31.1431 11.0383   5
   6 -21  -2 16.8083 7.50033   3
   6 -21  -2 26.8430 13.9877   2
  -6 -21   2 32.7212 6.71712   3
  -5 -21   2 322.696 19.7131   3
   5 -21  -2 335.442 24.3157   3
  -4 -21   2 14.2931 5.51659   2
   4 -21  -2 8.52587 7.44979   2
  -4 -21   2 5.74218 4.64089   3
   4 -21  -2 8.42550 6.06450   3
   3 -21  -2 458.212 30.3477   3
  -3 -21   2 505.179 27.3215   2
  -3 -21   2 467.042 26.4432   3
   3 -21  -2 439.778 34.1525   2
   3  21  -2 495.247 19.7995   4
   2 -21  -2 187.892 20.2891   2
   2 -21  -2 187.426 18.0816   3
  -2 -21   2 198.539 16.1499   2
  -2 -21   2 201.417 16.3796   3
   2  21  -2 210.533 12.4641   4
  -1 -21   2 454.987 26.8846   2
  -1 -21   2 506.731 27.9173   3
   1 -21  -2 469.567 32.3377   2
   1 -21  -2 464.216 29.2887   3
  -1  21   2 461.251 20.2015   5
   1  21  -2 427.938 23.5324   4
   0 -21   2 6.10573 4.44857   2
   0 -21  -2 6.07289 5.03079   2
   0 -21   2 -1.2689 2.90274   3
   0 -21  -2 9.76483 6.39540   3
   0  21   2 4.85827 3.32607   5
  -1 -21  -2 486.790 28.1926   3
   1 -21   2 437.327 19.6820   5
   1 -21   2 439.124 27.7525   3
   1 -21   2 489.646 30.2359   2
   1  21   2 448.610 26.7533   5
   2 -21   2 28.0724 9.21897   2
   2 -21   2 43.7740 9.99193   3
   2  21   2 37.3428 7.79600   5
   3 -21   2 752.145 44.0921   2
  -3 -21  -2 694.911 37.2486   4
   3 -21   2 733.125 39.7881   3
   3  21   2 764.534 37.5047   5
   4 -21   2 38.2021 12.8171   2
  -4 -21  -2 38.1288 9.46121   4
   4 -21   2 26.1718 8.81519   3
   4  21   2 30.4186 8.03241   5
   5 -21   2 341.633 38.8979   2
   5 -21   2 363.930 26.4102   3
  -5 -21  -2 378.414 23.9726   4
   5  21   2 409.993 33.0356   5
   6 -21   2 9.40630 9.91321   2
   6 -21   2 10.7431 7.14300   3
   6  21   2 6.43233 7.29651   5
   6 -22  -2 69.5842 18.1878   2
   6 -22  -2 63.2852 12.3314   3
  -6 -22   2 72.9679 10.2199   3
   5 -22  -2 12.3042 7.96886   3
  -5 -22   2 6.68700 5.14634   3
   5 -22  -2 11.9290 8.39383   2
  -4 -22   2 30.4761 7.49895   3
   4 -22  -2 37.3660 9.89885   3
   4 -22  -2 14.9328 8.58926   2
  -3 -22   2 328.623 21.5370   2
  -3 -22   2 338.497 21.4754   3
   3 -22  -2 315.072 29.1008   2
   3 -22  -2 328.932 24.9479   3
   3  22  -2 276.931 14.3526   4
  -2 -22   2 138.834 13.9456   2
  -2 -22   2 147.511 14.3260   3
   2 -22  -2 120.474 17.4643   2
   2 -22  -2 131.077 15.5533   3
   1 -22  -2 226.135 20.0745   3
   1 -22  -2 281.115 24.7437   2
  -1 -22   2 220.473 18.2171   3
  -1 -22   2 252.357 18.7737   2
  -1  22   2 232.393 12.7767   5
   1  22  -2 183.069 17.8014   4
   0 -22   2 -5.4434 3.60443   5
   0 -22  -2 2.36753 4.11469   3
   0 -22  -2 1.68320 4.90861   2
   0 -22   2 -0.1952 3.77473   3
   0  22   2 2.61917 2.96592   5
   1 -22   2 1127.13 53.0477   2
   1 -22   2 1046.18 39.8363   5
  -1 -22  -2 1085.21 50.2780   3
   1 -22   2 1139.71 51.7185   3
   1  22   2 1131.12 45.2632   5
  -2 -22  -2 185.777 16.6375   3
   2 -22   2 176.830 19.2328   2
   2 -22   2 158.104 16.7438   3
   2  22   2 165.625 14.8225   5
   3 -22   2 119.999 16.6351   2
   3 -22   2 108.743 14.3416   3
   3  22   2 73.6928 12.0021   5
   4 -22   2 1.13678 4.22937   3
   4 -22   2 2.34078 6.27611   2
   4  22   2 1.86171 5.20510   5
   5 -22   2 80.8096 14.0143   3
   5 -22   2 94.7988 18.4992   2
   5  22   2 82.9777 15.3856   5
   6 -22   2 21.5003 8.30773   3
   6 -22   2 23.2059 12.4952   2
   6  22   2 10.2738 7.80999   5
  -6 -23   2 118.333 20.4182   3
   6 -23  -2 130.130 24.7784   2
   6 -23  -2 139.037 16.3118   3
  -5 -23   2 4.61836 4.41110   3
   5 -23  -2 -1.0157 4.98303   3
   5 -23  -2 6.35798 6.88894   2
   4 -23  -2 217.454 25.1701   2
   4 -23  -2 209.007 20.4664   3
  -4 -23   2 225.578 18.3625   3
  -3 -23   2 13.3049 5.43027   2
   3 -23  -2 15.1088 8.90023   2
  -3 -23   2 3.74290 4.03540   3
   3 -23  -2 5.77316 6.16079   3
   3  23  -2 14.5725 4.01744   4
  -2 -23   2 71.6769 12.2389   3
   2 -23  -2 61.1574 13.0501   2
   2 -23  -2 64.5552 13.8448   3
  -2 -23   2 61.4136 11.4907   2
   2  23  -2 64.0825 7.59465   4
  -1 -23   2 12.7231 5.92138   3
   1 -23  -2 12.2867 7.19727   3
  -1 -23   2 13.7037 5.51793   2
   1 -23  -2 21.2019 8.46875   2
  -1  23   2 22.4085 4.49188   5
   0 -23   2 954.271 46.3545   3
   0 -23   2 1021.24 47.7013   2
   0 -23  -2 965.812 51.2053   2
   0 -23   2 896.008 37.9859   5
   0 -23  -2 989.383 47.8046   3
   0  23   2 945.996 38.4458   5
   1 -23   2 62.8423 6.95534   5
  -1 -23  -2 64.6588 12.7053   3
   1 -23   2 62.9581 13.1232   2
   1 -23   2 55.9234 12.1603   3
   1  23   2 59.4295 9.90114   5
   2 -23   2 179.245 20.2178   2
  -2 -23  -2 183.387 17.0454   3
   2 -23   2 173.906 17.9388   3
   2  23   2 196.796 16.2680   5
   3 -23   2 44.5950 11.7341   2
   3 -23   2 12.1348 7.43948   3
  -3 -23  -2 34.1180 8.76610   3
   3  23   2 17.1045 6.38031   5
   4 -23   2 310.036 24.8782   3
   4 -23   2 321.763 30.1353   2
   4  23   2 319.391 24.0494   5
   5 -23   2 1.89271 6.94765   2
   5 -23   2 -4.3376 4.45326   3
   5  23   2 9.13532 5.28946   5
  -6 -23  -2 123.852 15.7355   3
   6 -23   2 65.9012 13.6696   3
   6 -23   2 61.2185 16.3326   2
   6  23   2 82.3311 15.1709   5
   6 -24  -2 56.1876 12.0812   3
   6 -24  -2 48.7797 16.2029   2
  -5 -24   2 -5.7634 7.05840   3
   5 -24  -2 -0.7600 6.22278   2
   5 -24  -2 -2.1381 5.33696   3
   4 -24  -2 58.5069 13.5598   3
  -4 -24   2 55.2823 10.7986   3
  -4 -24   2 60.0206 14.2674   2
   3 -24  -2 221.904 25.5268   2
  -3 -24   2 168.168 16.2437   2
  -3 -24   2 227.420 18.2346   3
   3 -24  -2 189.216 19.9488   3
   3  24  -2 181.925 11.4528   4
  -2 -24   2 910.582 44.1443   3
   2 -24  -2 979.836 54.3736   2
  -2 -24   2 863.703 48.6804   2
   2 -24  -2 966.162 48.6597   3
   2  24  -2 886.418 36.6535   4
   1 -24  -2 24.2772 9.30975   2
  -1 -24   2 23.0228 7.47418   3
  -1 -24   2 29.8109 8.66297   2
   1 -24  -2 30.3455 9.20961   3
  -1  24   2 24.0854 4.38088   5
   0 -24   2 71.5458 12.5149   2
   0 -24   2 81.8594 14.3469   3
   0 -24  -2 64.5003 12.9729   3
   0 -24   2 60.9844 9.83422   5
   0 -24  -2 61.1130 13.1616   2
   0  24   2 67.1183 8.40093   5
   1 -24   2 143.933 16.6478   3
   1 -24   2 156.229 17.9046   2
   1 -24   2 151.157 10.3251   5
  -1 -24  -2 153.813 16.8004   3
   1  24   2 150.265 12.9398   5
   2 -24   2 795.927 43.8401   3
   2 -24   2 840.475 47.6854   2
  -2 -24  -2 854.219 42.6535   3
   2  24   2 830.779 39.0042   5
   3 -24   2 8.19456 6.38588   2
  -3 -24  -2 3.45260 4.82116   3
   3 -24   2 5.33530 5.48566   3
   3  24   2 6.83881 4.91507   5
   4 -24   2 13.3639 7.97989   2
  -4 -24  -2 17.2328 6.37371   3
   4 -24   2 12.8744 7.69268   3
   4  24   2 4.74032 6.05838   5
   5 -24   2 22.7143 10.7298   3
  -5 -24  -2 25.3071 8.57786   3
   5 -24   2 40.5112 13.3786   2
   5  24   2 26.2094 9.05409   5
  -6 -24  -2 249.305 20.3713   3
   6 -24   2 270.985 22.5112   3
   6 -24   2 268.167 31.4531   2
   6  24   2 266.141 25.3356   5
   6 -25  -2 83.9716 21.9622   2
   6 -25  -2 60.1686 12.6260   3
   5 -25  -2 71.6526 14.3294   3
  -5 -25   2 38.2143 9.26950   3
  -5 -25   2 66.0213 12.7175   2
   5 -25  -2 80.8743 18.5043   2
   4 -25  -2 122.786 22.7314   2
  -4 -25   2 134.343 13.9202   2
   4 -25  -2 155.591 18.2219   3
  -4 -25   2 144.310 14.7324   3
   3 -25  -2 76.8064 14.2071   3
  -3 -25   2 64.5316 11.6410   3
  -3 -25   2 101.357 12.7294   2
   3 -25  -2 54.1344 14.2135   2
   3  25  -2 109.893 9.59757   4
   2 -25  -2 313.528 29.3960   2
  -2 -25   2 316.646 23.4600   3
   2 -25  -2 309.336 25.5426   3
  -2 -25   2 308.288 22.6170   2
  -1 -25   2 371.271 25.6840   3
   1 -25  -2 346.809 26.9710   3
  -1 -25   2 344.992 24.9579   2
   1 -25  -2 389.034 31.7310   2
  -1  25   2 360.676 17.3011   5
   0 -25   2 102.751 13.4007   3
   0 -25   2 95.6189 13.5402   2
   0 -25  -2 116.981 16.9244   2
   0 -25  -2 112.695 14.8821   3
   0  25   2 83.6559 8.96078   5
   1 -25   2 324.155 26.3639   2
  -1 -25  -2 294.699 24.1287   3
  -1 -25  -2 320.082 28.3419   2
   1 -25   2 330.295 25.2159   3
   1  25   2 297.176 19.4424   5
   2 -25   2 20.2987 8.51727   3
  -2 -25  -2 52.2161 10.6219   3
   2 -25   2 23.4067 10.2271   2
   2  25   2 19.9897 7.27075   5
   3 -25   2 359.844 30.8720   2
  -3 -25  -2 353.933 25.3270   3
   3 -25   2 405.409 29.6502   3
   3  25   2 390.487 25.7122   5
   4 -25   2 85.6719 16.6933   3
   4 -25   2 56.0692 14.1155   2
  -4 -25  -2 81.2967 13.8658   3
   4  25   2 79.5815 21.5193   5
   5 -25   2 -1.6471 6.52637   2
   5 -25   2 6.55492 6.47380   3
  -5 -25  -2 25.2697 8.57517   3
   5  25   2 12.7505 6.99517   5
  -6 -25  -2 -1.5252 7.06062   3
   6 -25   2 8.91974 7.91561   3
   6 -25   2 14.2088 10.9026   2
   6  25   2 -0.0879 6.46837   5
  -5 -26   2 38.1784 9.42995   3
   5 -26  -2 20.3857 10.4792   2
   5 -26  -2 24.0986 9.63162   3
  -5 -26   2 46.5925 9.70811   2
  -4 -26   2 11.9462 6.21970   3
   4 -26  -2 12.2269 8.96367   2
  -4 -26   2 -0.5989 4.88483   2
   4 -26  -2 6.43772 7.84713   3
   3 -26  -2 512.026 34.6550   3
   3 -26  -2 502.950 40.5220   2
  -3 -26   2 492.278 29.7743   2
  -3 -26   2 515.658 30.9190   3
   3  26  -2 510.156 24.8045   4
   2 -26  -2 17.8481 8.53397   2
  -2 -26   2 30.3247 9.16252   3
   2 -26  -2 10.2500 6.63574   3
  -2 -26   2 32.2495 8.77734   2
   1 -26  -2 213.741 21.4155   3
   1 -26  -2 204.759 23.6457   2
  -1 -26   2 235.354 20.4022   3
  -1 -26   2 235.597 20.5710   2
  -1  26   2 225.545 12.7930   5
   0 -26  -2 1.63206 4.30969   3
   0 -26  -2 -7.7745 4.57069   2
   0 -26   2 -3.3858 4.23533   2
   0 -26   2 3.71749 5.16760   3
  -1 -26  -2 731.255 45.3068   2
   1 -26   2 793.554 44.4349   2
   1 -26   2 739.492 41.8257   3
  -1 -26  -2 729.004 41.2924   3
   1  26   2 744.859 34.7298   5
   2 -26   2 -2.8121 4.98581   2
  -2 -26  -2 6.93080 5.55925   3
   2 -26   2 9.35760 6.05608   3
   2  26   2 17.6131 6.45103   5
   3 -26   2 55.2302 11.8445   3
   3 -26   2 40.8494 11.9069   2
  -3 -26  -2 26.2535 8.03027   3
   3  26   2 44.4806 9.72634   5
   4 -26   2 7.18094 6.77594   3
  -4 -26  -2 -0.3314 4.72532   3
   4 -26   2 7.46059 6.79094   2
   4  26   2 -9.8647 3.57477   5
  -5 -26  -2 275.264 22.5658   3
   5 -26   2 263.021 24.4020   3
   5 -26   2 329.403 33.2890   2
   5  26   2 295.364 24.5581   5
  -5 -27   2 170.177 17.6326   3
   5 -27  -2 174.414 29.7913   2
   5 -27  -2 144.931 19.2301   3
  -5 -27   2 192.088 18.2831   2
   4 -27  -2 82.5811 20.3286   2
   4 -27  -2 101.300 18.4146   3
  -4 -27   2 110.068 15.7662   2
  -4 -27   2 69.4583 12.6714   3
   3 -27  -2 1.10365 6.69578   2
   3 -27  -2 -0.5384 9.49873   3
  -3 -27   2 11.4970 6.20305   2
  -3 -27   2 21.0339 7.16776   3
  -2 -27   2 -5.8763 3.60160   3
   2 -27  -2 6.61824 6.80460   2
  -2 -27   2 1.48263 3.90182   2
   1 -27  -2 148.406 18.4493   3
  -1 -27   2 191.830 18.3656   2
  -1 -27   2 169.138 17.5500   3
   1 -27  -2 145.712 20.6590   2
  -1  27   2 186.506 11.1654   5
   0 -27  -2 193.501 22.6214   2
   0 -27  -2 172.284 19.0957   3
   0 -27   2 197.554 19.1017   3
   0 -27   2 179.938 19.6155   2
   0  27   2 172.360 12.7953   5
   1 -27   2 226.378 21.7537   3
  -1 -27  -2 224.854 21.3548   3
   1 -27   2 219.518 22.2116   2
  -1 -27  -2 213.276 23.9158   2
   1  27   2 226.363 16.5083   5
   2 -27   2 6.91263 5.70273   2
   2 -27   2 4.66531 5.17314   3
  -2 -27  -2 6.34807 5.28175   3
   2  27   2 8.88348 5.02954   5
   3 -27   2 3.86782 5.33377   2
  -3 -27  -2 -8.8743 4.98365   3
   3 -27   2 13.6146 10.9978   3
   3  27   2 21.8256 7.80704   5
   4 -27   2 162.119 19.1269   3
  -4 -27  -2 142.327 16.2540   3
   4 -27   2 154.633 25.5119   2
   4  27   2 155.630 17.0123   5
   5 -27   2 182.793 30.7001   2
  -5 -27  -2 145.357 16.4940   3
   5 -27   2 168.731 20.3482   3
   5  27   2 154.984 18.8327   5
   5 -28  -2 15.3197 11.5374   2
  -5 -28   2 -2.0497 7.04610   3
   5 -28  -2 11.9765 7.71206   3
  -5 -28   2 14.4794 8.52716   2
  -4 -28   2 85.4903 14.7978   2
   4 -28  -2 80.1702 16.9202   3
   4 -28  -2 63.9720 18.1757   2
  -4 -28   2 95.1667 14.6410   3
  -3 -28   2 37.9983 10.0564   3
  -3 -28   2 34.9562 9.36557   2
   3 -28  -2 20.2719 11.5337   2
   3 -28  -2 54.7556 14.4609   3
  -2 -28   2 276.604 23.1765   3
   2 -28  -2 245.185 24.5968   3
  -2 -28   2 278.151 22.2111   2
   2 -28  -2 344.643 44.8678   2
   1 -28  -2 73.8611 16.2213   2
   1 -28  -2 54.0566 12.5437   3
  -1 -28   2 79.0692 14.9852   3
  -1 -28   2 73.6221 13.7820   2
  -1  28   2 70.0609 7.16418   5
   0 -28   2 67.4294 13.9539   2
   0 -28   2 70.4642 13.4953   3
   0 -28  -2 89.5192 18.7097   2
   0 -28  -2 74.8992 16.0691   3
   0  28   2 79.9863 8.86203   5
  -1 -28  -2 14.2834 9.19678   2
  -1 -28  -2 14.9840 7.74288   3
   1 -28   2 14.2690 8.15480   3
   1 -28   2 17.5669 9.11462   2
   1  28   2 4.67235 4.27326   5
   2 -28   2 262.670 25.3119   3
  -2 -28  -2 234.024 22.2573   3
  -2 -28  -2 226.904 25.8469   2
   2 -28   2 279.725 26.6636   2
   2  28   2 256.254 19.0939   5
   3 -28   2 32.0125 9.91598   2
   3 -28   2 30.7584 11.1535   3
  -3 -28  -2 27.3678 8.98744   3
   3  28   2 20.6940 7.09037   5
   4 -28   2 6.23090 7.34592   2
   4 -28   2 6.00288 7.60939   3
  -4 -28  -2 6.25182 6.30261   3
   4  28   2 10.7189 7.11556   5
   5 -28   2 15.3978 8.87333   3
  -5 -28  -2 36.8268 11.8046   3
   5 -28   2 36.3789 14.5446   2
   5  28   2 33.4646 10.4230   5
   4 -29  -2 365.124 31.0388   3
  -4 -29   2 380.673 27.3955   3
   4 -29  -2 427.125 40.6306   2
  -4 -29   2 370.731 26.1329   2
   3 -29  -2 -1.4678 6.70057   3
  -3 -29   2 16.0216 7.21398   2
   3 -29  -2 11.2154 10.6209   2
  -3 -29   2 13.5682 5.92547   3
   2 -29  -2 173.102 23.9426   2
  -2 -29   2 191.815 19.8214   3
   2 -29  -2 158.989 20.4738   3
  -2 -29   2 196.732 18.9502   2
  -1 -29   2 51.4185 11.9739   3
   1 -29  -2 11.1894 8.98588   3
   1 -29  -2 22.0645 9.74289   2
  -1 -29   2 42.6469 11.2949   2
   0 -29   2 234.817 22.7370   3
   0 -29  -2 240.750 23.4681   3
   0 -29  -2 247.157 26.3525   2
   0 -29   2 245.398 23.2262   2
   0  29   2 253.376 16.0602   5
   1 -29   2 -0.4153 5.47034   2
  -1 -29  -2 -4.7122 4.59381   3
  -1 -29  -2 6.05471 6.33763   2
   1 -29   2 4.03042 6.80982   3
   1  29   2 -0.2427 3.55286   5
   2 -29   2 21.3290 9.25193   3
  -2 -29  -2 13.5359 7.08723   3
   2 -29   2 11.6048 7.43742   2
  -2 -29  -2 4.71844 7.92643   2
   2  29   2 9.63689 5.74962   5
   3 -29   2 143.855 20.3398   2
   3 -29   2 169.175 20.8975   3
  -3 -29  -2 167.582 23.6476   3
   3  29   2 162.384 17.0750   5
   4 -29   2 285.847 30.8182   2
   4 -29   2 220.310 23.9602   3
  -4 -29  -2 216.195 21.8300   3
   4  29   2 245.387 22.3981   5
  -4 -30   2 3.37611 7.68525   3
   4 -30  -2 11.8432 9.09271   3
  -4 -30   2 18.0193 8.49097   2
   4 -30  -2 23.6947 12.9687   2
   3 -30  -2 94.9815 21.5542   2
   3 -30  -2 94.7427 17.0678   3
  -3 -30   2 108.952 15.1758   2
  -3 -30   2 107.567 14.6220   3
   2 -30  -2 41.5989 13.8470   2
  -2 -30   2 40.0084 10.8289   3
   2 -30  -2 37.2353 12.0291   3
  -2 -30   2 39.4311 10.9745   2
   1 -30  -2 42.9992 11.8554   3
  -1 -30   2 53.4388 12.6173   2
   1 -30  -2 62.7813 15.4136   2
  -1 -30   2 55.4554 12.4219   3
   0 -30   2 9.83384 6.57688   3
   0 -30  -2 -2.3549 7.64948   3
   0 -30  -2 21.3282 14.6165   2
   0 -30   2 -2.3346 4.49010   2
   0  30   2 4.66136 3.82790   5
   1 -30   2 241.142 24.2415   2
  -1 -30  -2 190.456 25.3116   2
  -1 -30  -2 221.862 22.2501   3
   1 -30   2 206.718 22.4624   3
   1  30   2 222.334 16.7747   5
  -2 -30  -2 39.7998 12.2772   3
  -2 -30  -2 76.1870 28.9608   2
   2 -30   2 47.7866 18.8891   2
   2 -30   2 41.8518 12.8825   3
   2  30   2 42.6914 9.83131   5
  -3 -30  -2 178.584 19.6159   3
   3 -30   2 155.135 27.1278   2
   3 -30   2 155.451 20.6770   3
   3  30   2 155.310 16.9521   5
   4 -30   2 -4.4188 7.69536   3
   4 -30   2 3.47468 8.92398   2
  -4 -30  -2 4.89722 7.44760   3
   4  30   2 -5.1747 5.24764   5
   4 -31  -2 144.418 22.2677   3
   4 -31  -2 99.0008 24.4860   2
  -4 -31   2 105.287 20.6781   3
  -4 -31   2 122.485 15.5018   2
   3 -31  -2 49.4520 12.7263   3
   3 -31  -2 44.9208 16.1565   2
  -3 -31   2 69.6593 13.3942   2
  -3 -31   2 57.2309 13.5925   3
  -2 -31   2 -0.3914 5.37832   2
   2 -31  -2 10.4862 6.91764   3
   2 -31  -2 8.29722 8.18594   2
  -2 -31   2 -2.2447 6.27946   3
  -1 -31   2 169.095 38.4521   3
   1 -31  -2 205.661 22.1694   3
  -1 -31   2 207.522 21.3072   2
   1 -31  -2 191.475 24.8638   2
   0 -31  -2 0.63703 5.92857   2
   0 -31  -2 2.49870 5.27998   3
   0 -31   2 8.93330 7.24726   2
   0  31   2 0.13574 3.65637   5
   1 -31   2 14.5573 7.67258   2
  -1 -31  -2 16.2777 9.43790   2
  -1 -31  -2 16.7550 8.52163   3
   1 -31   2 18.6583 8.85792   3
   1  31   2 9.16202 5.34848   5
  -2 -31  -2 23.1638 9.11866   3
  -2 -31  -2 13.7404 9.33532   2
   2 -31   2 19.4950 10.8868   2
   2 -31   2 17.1958 8.14342   3
   2  31   2 11.1747 6.05951   5
   3 -31   2 66.4361 15.5471   3
  -3 -31  -2 58.1307 15.7189   2
  -3 -31  -2 80.0633 16.8822   3
   3 -31   2 76.7878 17.8321   2
   3  31   2 60.3438 11.6295   5
   4 -31   2 62.4856 17.2108   2
  -4 -31  -2 70.5455 15.0515   3
   4 -31   2 44.1602 12.7000   3
   4  31   2 65.6686 13.0269   5
  -3 -32   2 137.861 18.1882   3
  -3 -32   2 129.832 16.8826   2
   3 -32  -2 100.120 19.2206   3
   3 -32  -2 143.645 26.3005   2
   2 -32  -2 97.4672 21.5795   2
   2 -32  -2 154.668 20.4324   3
  -2 -32   2 138.199 17.6338   2
  -2 -32   2 118.954 16.4193   3
  -1 -32   2 26.8292 10.1429   3
  -1 -32   2 15.0856 8.44014   2
   1 -32  -2 28.1892 10.3629   3
   1 -32  -2 25.3620 10.3330   2
   0 -32   2 189.197 21.5141   3
   0 -32   2 192.929 22.1511   2
   0 -32  -2 187.569 22.0893   3
   0 -32  -2 217.328 25.9336   2
   0  32   2 201.970 14.4833   5
   1 -32   2 103.191 18.8590   2
  -1 -32  -2 92.3295 18.0956   2
   1 -32   2 116.536 21.7944   3
  -1 -32  -2 144.301 18.6203   3
   1  32   2 108.887 11.8253   5
   2 -32   2 192.242 22.7930   3
  -2 -32  -2 223.591 26.2171   2
   2 -32   2 225.479 26.1895   2
  -2 -32  -2 180.446 21.3880   3
   2  32   2 233.235 21.5709   5
   3 -32   2 25.7976 11.8548   3
  -3 -32  -2 60.9236 15.5424   3
   3 -32   2 57.2797 16.4891   2
  -3 -32  -2 28.1978 10.7361   2
   3  32   2 12.1770 7.54983   5
   2 -33  -2 -0.0514 7.30904   3
  -2 -33   2 1.66217 7.78022   2
   2 -33  -2 27.0564 12.2663   2
  -2 -33   2 11.4299 7.96904   3
  -1 -33   2 -6.3553 7.33734   2
   1 -33  -2 9.13583 7.86237   2
   1 -33  -2 1.43368 7.83014   3
  -1 -33   2 8.75310 6.67474   3
   0 -33   2 314.373 28.5827   3
   0 -33  -2 320.413 29.4277   3
   0 -33   2 332.570 38.6378   2
   0 -33  -2 306.838 31.2376   2
  -1 -33  -2 17.8092 9.64751   2
   1 -33   2 1.87440 5.88342   2
   1 -33   2 1.66510 6.82743   3
  -1 -33  -2 7.83388 6.23119   3
   1  33   2 9.00614 4.52550   5
  -2 -33  -2 65.3610 17.5454   2
  -2 -33  -2 58.1545 13.7143   3
   2 -33   2 41.6397 13.8056   3
   2 -33   2 34.7785 11.9540   2
   2  33   2 41.9133 8.74773   5
  -2 -34   2 160.118 23.5414   2
   2 -34  -2 147.543 25.1942   3
   2 -34  -2 172.442 31.1123   2
  -2 -34   2 196.954 21.4364   3
  -1 -34   2 18.3344 9.92247   3
   1 -34  -2 23.1597 10.2866   3
  -1 -34   2 34.4241 12.5948   2
   1 -34  -2 39.0381 12.5794   2
   0 -34   2 117.935 20.6927   2
   0 -34   2 121.117 21.3869   3
   0 -34  -2 101.079 18.8586   3
   0 -34  -2 87.7082 18.5675   2
   1 -34   2 100.314 21.6530   2
  -1 -34  -2 102.060 18.7000   3
  -1 -34  -2 78.3548 18.3691   2
   1 -34   2 122.552 22.2784   3
   1  34   2 106.228 11.8458   5
   2 -34   2 200.502 24.9299   2
   2 -34   2 201.410 24.4695   3
  -2 -34  -2 174.348 24.0708   2
  -2 -34  -2 178.234 22.3858   3
   2  34   2 184.353 17.4870   5
   0 -35  -2 102.235 20.6973   3
   0 -35   2 110.306 19.9065   3
   0 -35   2 74.9187 16.1258   2
   0 -35  -2 97.9429 21.9259   2
   8   0  -3 8.72804 7.75118   2
   7   0  -3 239.752 21.5805   2
  -7   0   3 243.603 16.4121   3
  -6   0   3 0.93089 2.82223   4
  -6   0   3 1.37321 3.17232   3
   6   0  -3 -1.9995 3.47862   2
  -5   0   3 57.3939 10.0518   2
  -5   0   3 53.7760 5.91563   4
   5   0  -3 56.2181 10.3335   2
  -5   0   3 51.7612 6.71061   3
  -4   0   3 -1.6454 1.41919   4
  -4   0   3 -4.2660 2.43592   5
   4   0  -3 -0.9143 2.49680   2
  -4   0   3 1.79841 2.77520   2
  -4   0   3 -1.4267 1.90795   3
  -3   0   3 3984.42 130.936   2
  -3   0   3 3980.80 130.216   5
   3   0  -3 4129.96 132.188   2
  -3   0   3 4180.71 129.514   3
   2   0  -3 -1.8065 1.16541   2
  -2   0   3 -1.3437 0.79106   4
   2   0  -3 -0.8145 1.70046   4
   2   0  -3 2.77744 1.49869   3
  -2   0   3 0.69157 1.25851   3
  -1   0   3 1828.25 60.0315   3
   1   0  -3 1825.77 57.8669   4
  -1   0   3 1731.16 57.3649   4
   0   0   3 -0.2543 1.04235   4
   0   0  -3 1.22099 1.28073   4
   0   0   3 0.93916 1.25170   3
   0   0  -3 -1.1956 0.72462   3
  -1   0  -3 603.199 26.0894   2
   1   0   3 608.149 25.8035   2
  -1   0  -3 666.510 25.1935   3
   1   0   3 637.305 24.8997   3
   2   0   3 -1.9011 1.45671   2
  -2   0  -3 -2.3556 1.31465   2
   2   0   3 0.55606 1.60812   3
  -2   0  -3 -0.2985 1.18003   3
  -3   0  -3 911.342 33.8402   3
   3   0   3 806.915 38.3134   2
   3   0   3 853.089 31.6920   3
   4   0   3 2.76079 1.89563   3
   4   0   3 -1.7305 1.15792   3
   4   0   3 1.57713 3.17982   2
   4   0   3 -2.1537 3.10653   5
   5   0   3 127.709 15.3915   2
   5   0   3 113.314 11.8531   5
   6   0   3 1.94499 4.31411   2
  -6   0  -3 2.66311 4.76348   4
   6   0   3 3.38311 4.16680   5
   7   0   3 367.836 31.0558   2
   7   0   3 416.079 24.6033   5
  -7   0  -3 351.722 25.1771   4
   8   0   3 0.85155 5.31657   5
  -8   0  -3 10.3679 6.50571   4
   8   0   3 -6.3700 5.97375   2
   8  -1  -3 116.232 16.5389   2
   8   1  -3 123.313 16.5010   2
  -7  -1   3 155.144 12.5405   3
   7  -1  -3 190.327 19.5146   2
   7   1  -3 161.710 17.3143   2
   6  -1  -3 30.3171 9.06832   2
  -6  -1   3 33.0532 6.26179   3
  -6  -1   3 33.7202 5.18654   4
  -6   1   3 23.0871 6.27049   3
   6   1  -3 32.7718 8.49028   2
  -6   1   3 34.8674 6.14839   4
   5  -1  -3 644.853 33.3272   2
  -5  -1   3 655.960 25.3832   4
  -5  -1   3 673.495 32.1323   2
  -5  -1   3 661.321 27.3246   3
  -5   1   3 609.854 31.7093   2
  -5   1   3 664.888 27.4375   4
   5   1  -3 638.973 32.3243   2
  -5   1   3 670.154 28.7225   3
  -4  -1   3 516.623 21.5547   3
   4  -1  -3 484.777 25.9285   2
  -4  -1   3 537.966 24.9628   2
  -4  -1   3 526.942 20.1034   4
  -4  -1   3 516.488 24.0796   5
   4   1  -3 503.710 25.0112   2
  -4   1   3 540.119 23.0363   3
  -4   1   3 526.029 21.8303   4
  -4   1   3 467.026 24.6973   2
   3  -1  -3 726.286 30.5574   2
  -3  -1   3 724.273 24.9471   4
  -3  -1   3 677.600 28.1343   2
  -3  -1   3 714.261 27.1006   3
  -3  -1   3 712.123 28.7949   5
   3   1  -3 707.652 29.0243   2
  -3   1   3 721.455 26.6309   4
  -3   1   3 747.217 30.0441   2
  -3   1   3 742.414 28.2450   3
  -3   1   3 686.318 27.9065   5
   2  -1  -3 454.989 19.8493   2
   2  -1  -3 469.090 20.1116   4
  -2  -1   3 452.049 18.6753   3
   2  -1  -3 452.263 17.9929   3
  -2  -1   3 435.628 16.1879   4
   2   1  -3 453.218 17.1818   3
   2   1  -3 488.563 18.7641   4
  -2   1   3 440.835 19.2517   3
   1  -1  -3 1372.87 46.7892   3
   1  -1  -3 1384.52 45.6944   4
  -1  -1   3 1377.11 46.9685   3
  -1  -1   3 1403.28 44.8803   4
   1   1  -3 1358.45 44.4485   4
  -1   1   3 1328.71 47.2864   3
   1   1  -3 1330.85 46.2965   3
  -1   1   3 1406.57 45.0662   4
   0  -1  -3 762.801 27.1298   4
   0  -1   3 751.469 28.7693   3
   0  -1  -3 754.693 28.6684   3
   0   1  -3 756.254 28.7973   3
   0   1  -3 788.946 27.6243   4
   0   1  -3 768.582 27.9190   2
   0   1   3 816.304 28.2051   4
   1  -1   3 1297.14 46.8537   2
   1  -1   3 1322.45 45.9344   3
  -1  -1  -3 1317.21 45.6097   3
  -1  -1  -3 1313.69 47.4390   2
   1   1   3 1273.63 45.5712   3
  -1   1  -3 1302.41 47.1257   2
  -1   1  -3 1314.49 45.9158   3
   2  -1   3 55.6385 7.24289   2
  -2  -1  -3 64.6593 7.34249   2
  -2  -1  -3 78.2649 6.42861   3
   2  -1   3 58.8096 5.82588   3
   2   1   3 60.3740 5.71804   3
  -2   1  -3 88.0486 6.88987   3
  -2   1  -3 68.2049 7.83926   2
  -3  -1  -3 751.727 30.6264   3
   3  -1   3 814.041 37.1999   2
   3  -1   3 774.107 29.8503   3
  -3   1  -3 799.002 31.7339   3
   3   1   3 782.646 36.2766   2
  -3   1  -3 778.779 48.8854   2
   3   1   3 804.445 29.1388   3
   3   1   3 777.465 32.0837   5
   4  -1   3 343.857 18.5674   5
   4  -1   3 297.821 26.1708   2
   4  -1   3 345.209 14.2832   3
  -4  -1  -3 318.656 17.7166   3
   4  -1   3 336.630 14.6413   3
  -4   1  -3 348.349 17.8567   3
   4   1   3 321.248 23.2346   2
   4   1   3 327.078 18.9383   5
   5  -1   3 500.552 24.8812   5
  -5  -1  -3 460.483 27.1511   4
   5  -1   3 486.573 31.4184   2
  -5  -1  -3 440.944 23.5231   3
   5   1   3 455.227 25.2966   5
   5   1   3 498.552 31.3013   2
  -6  -1  -3 85.6795 14.2583   4
   6  -1   3 79.9352 11.6617   5
   6  -1   3 64.5102 13.1219   2
   6   1   3 105.902 18.9638   2
   6   1   3 74.4476 11.7112   5
  -7  -1  -3 17.0973 6.69254   4
   7  -1   3 6.00555 4.53369   5
   7  -1   3 -4.2872 5.56305   2
   7   1   3 3.91115 4.67635   5
  -7   1  -3 10.9171 6.16897   4
   7   1   3 6.67649 5.47501   2
  -8  -1  -3 30.6108 9.85638   4
   8  -1   3 25.2059 8.44950   5
   8  -1   3 31.8670 10.8759   2
   8   1   3 30.0886 10.0469   5
  -8   1  -3 24.4401 8.91042   4
   8  -2  -3 4.57169 7.57188   2
   8   2  -3 16.0800 8.34899   2
  -7  -2   3 14.8234 4.78982   3
  -7  -2   3 10.1998 2.68617   4
  -7  -2   3 18.2395 3.63541   4
   7  -2  -3 16.1449 8.06088   2
   7   2  -3 0.82825 5.29310   2
   6  -2  -3 237.387 19.8322   2
  -6  -2   3 217.367 10.8114   4
  -6  -2   3 203.099 13.1737   3
  -6   2   3 230.148 18.2247   4
  -6   2   3 213.532 15.4878   3
  -5  -2   3 19.4274 4.47791   3
   5  -2  -3 22.5630 7.07902   2
  -5  -2   3 22.8501 3.89772   4
  -5  -2   3 32.7831 7.07172   2
  -5   2   3 26.0905 6.12923   2
  -5   2   3 24.4487 5.94387   5
   5   2  -3 21.2413 5.88517   2
  -5   2   3 19.0611 5.43796   3
  -5   2   3 23.3425 5.31855   4
  -4  -2   3 10.0672 2.39439   4
   4  -2  -3 13.4957 5.04706   2
  -4  -2   3 12.9214 3.01824   3
  -4   2   3 15.1256 4.22888   5
   4   2  -3 14.5483 4.33958   2
  -4   2   3 11.5175 3.62454   4
  -4   2   3 17.4901 4.28628   3
  -3  -2   3 69.5437 6.85581   5
   3  -2  -3 71.3574 8.00179   2
   3  -2  -3 73.2441 4.61562   3
  -3  -2   3 70.0587 4.11006   4
  -3  -2   3 69.0617 5.74035   3
  -3  -2   3 60.4976 6.89564   2
   3  -2  -3 68.0516 4.72515   3
  -3   2   3 61.2724 6.06191   5
   3   2  -3 69.0090 6.45124   2
  -3   2   3 66.5809 6.62527   3
  -3   2   3 86.4086 6.51181   4
  -3   2   3 54.3412 6.76111   2
  -2  -2   3 2903.26 95.2247   5
  -2  -2   3 2751.21 91.1384   4
  -2  -2   3 2939.36 94.2903   3
   2  -2  -3 2926.54 96.8493   2
   2  -2  -3 2958.47 94.2664   3
   2  -2  -3 2894.28 96.8695   4
   2   2  -3 2910.21 92.2642   3
  -2   2   3 3027.10 93.7390   4
  -2   2   3 3044.76 96.1837   3
   2   2  -3 2994.71 93.1410   2
   2   2  -3 3094.94 93.4336   4
   1  -2  -3 151.982 8.84794   3
  -1  -2   3 131.670 7.23838   4
   1  -2  -3 170.424 8.88435   4
  -1  -2   3 153.077 8.79656   3
   1   2  -3 153.319 8.45043   3
  -1   2   3 143.552 7.48507   4
  -1   2   3 139.599 8.98737   3
   1   2  -3 141.870 6.79849   4
   0  -2  -3 144.198 8.67758   3
   0  -2  -3 149.636 7.71107   4
   0  -2   3 137.122 8.63670   3
   0   2   3 151.615 8.07976   4
   0   2  -3 130.359 7.59811   2
   0   2   3 138.698 8.77356   3
   0   2  -3 140.673 8.05581   4
   0   2  -3 126.244 8.19212   3
  -1  -2  -3 11.4264 3.14318   2
  -1  -2  -3 13.5297 3.37932   3
   1  -2   3 8.61331 2.47323   3
   1  -2   3 6.83527 2.69491   2
  -1   2  -3 10.4199 3.20385   2
   1   2   3 8.91489 2.77637   3
  -1   2  -3 14.4986 2.92357   3
   2  -2   3 412.827 18.4212   3
  -2  -2  -3 455.561 18.6340   3
  -2  -2  -3 394.156 21.3560   2
   2   2   3 354.510 17.1835   3
  -2   2  -3 411.867 21.5334   2
   3  -2   3 1.71085 1.80148   3
   3  -2   3 -0.0944 2.75683   2
  -3  -2  -3 4.23113 3.86610   2
  -3  -2  -3 2.42082 2.31154   3
  -3  -2  -3 6.10465 3.41424   4
   3   2   3 0.96871 2.79957   2
   3   2   3 3.43281 2.91419   5
   3   2   3 0.71086 1.48819   3
  -3   2  -3 2.43088 2.20210   3
  -3   2  -3 2.40006 2.88649   2
  -4  -2  -3 530.083 23.9529   3
   4  -2   3 570.148 48.2879   2
   4  -2   3 528.978 22.1235   3
   4  -2   3 533.885 24.9576   5
  -4  -2  -3 474.948 25.8627   4
   4  -2   3 588.794 21.8901   3
  -4   2  -3 519.951 24.7534   3
   4   2   3 575.592 26.9621   5
   4   2   3 561.415 32.2452   2
   5  -2   3 37.9338 9.52947   2
  -5  -2  -3 55.8095 8.45709   3
   5  -2   3 54.6920 8.56044   5
  -5  -2  -3 49.8488 13.2717   4
   5   2   3 65.8387 10.9348   5
   5   2   3 65.9610 13.3879   2
  -6  -2  -3 243.243 18.4574   4
   6  -2   3 231.521 22.5142   2
   6  -2   3 204.697 15.7766   5
   6   2   3 210.374 16.9967   5
   6   2   3 200.424 21.0478   2
   7  -2   3 15.5134 8.94192   2
   7  -2   3 8.42621 5.14194   5
  -7  -2  -3 6.70969 6.59870   4
   7   2   3 13.9450 6.27625   5
   7   2   3 9.26402 6.77446   2
   8  -2   3 116.655 12.9985   5
   8  -2   3 165.025 23.0491   2
  -8  -2  -3 121.839 13.8053   4
   8   2   3 147.115 19.1958   5
   8  -3  -3 203.716 23.0479   2
   7  -3  -3 144.048 17.2635   2
  -7  -3   3 142.083 10.6841   3
   7   3  -3 128.120 14.8363   2
  -6  -3   3 40.8739 6.40557   3
  -6  -3   3 44.9461 4.52281   4
   6  -3  -3 45.2264 10.3833   2
   6   3  -3 52.8236 10.4142   2
  -6   3   3 55.9492 7.34644   4
  -6   3   3 44.0053 8.81199   3
  -5  -3   3 53.2596 3.96212   4
   5  -3  -3 48.1445 10.0471   2
  -5  -3   3 54.5240 7.65381   2
  -5  -3   3 45.3224 5.61680   3
  -5   3   3 48.7959 7.00840   4
  -5   3   3 66.2507 8.40497   3
   5   3  -3 58.1190 9.94520   2
  -5   3   3 56.7685 8.52282   5
  -4  -3   3 1422.60 53.1697   5
  -4  -3   3 1469.64 50.6309   3
  -4  -3   3 1396.13 51.9463   2
  -4  -3   3 1436.78 45.2044   4
   4  -3  -3 1473.42 57.4809   2
  -4   3   3 1421.15 51.4184   4
  -4   3   3 1388.07 50.7935   5
   4   3  -3 1370.69 52.2386   2
  -4   3   3 1358.64 54.8920   2
  -4   3   3 1447.12 52.6610   3
   3  -3  -3 447.694 18.3082   3
  -3  -3   3 488.165 15.6143   4
  -3  -3   3 438.912 19.2557   2
  -3  -3   3 442.269 23.1676   3
   3  -3  -3 476.898 23.7877   2
   3  -3  -3 448.557 17.9815   3
  -3  -3   3 457.343 20.9710   5
  -3   3   3 462.605 19.6801   5
  -3   3   3 486.219 21.5025   3
  -3   3   3 440.978 19.8235   4
  -3   3   3 488.711 23.0890   2
   3   3  -3 446.510 19.4152   2
  -2  -3   3 -0.0675 1.76272   5
   2  -3  -3 1.23378 1.93791   2
  -2  -3   3 -2.2355 1.02622   3
   2  -3  -3 0.04896 2.00308   4
  -2  -3   3 -0.4042 0.90016   4
   2  -3  -3 4.57095 1.96415   3
   2   3  -3 0.76769 1.00449   2
   2   3  -3 1.06514 1.18220   3
  -2   3   3 0.51760 1.37683   4
  -2   3   3 0.62232 1.90657   3
   2   3  -3 2.15399 1.50310   4
   1  -3  -3 179.615 10.3738   4
  -1  -3   3 228.465 10.8827   3
   1  -3  -3 207.400 10.9320   3
   1   3  -3 176.938 7.01876   2
  -1   3   3 195.185 11.2342   3
   0  -3   3 2601.17 83.1852   3
   0  -3   3 2468.23 81.2827   2
   0  -3  -3 2599.96 81.3296   4
   0  -3  -3 2550.99 83.2616   3
   0   3   3 2482.48 83.3687   3
   0   3   3 2616.35 81.4726   4
   0   3  -3 2508.55 82.9140   3
   0   3  -3 2499.42 81.1774   2
   1  -3   3 1969.92 65.1143   2
  -1  -3  -3 1871.02 65.4713   2
  -1  -3  -3 1781.65 61.7280   4
  -1  -3  -3 1980.31 63.6976   3
   1  -3   3 1889.81 63.7811   3
   1   3   3 1626.47 62.6806   4
   1   3   3 1941.94 63.6458   3
  -1   3  -3 1904.16 64.9388   2
  -1   3  -3 1982.91 64.2918   3
  -2  -3  -3 5.54249 3.10308   2
  -2  -3  -3 4.25863 2.34064   3
   2  -3   3 2.95579 2.50835   2
   2  -3   3 3.66822 2.19989   3
  -2  -3  -3 3.41501 2.55507   4
   2   3   3 4.76834 2.44939   3
  -2   3  -3 6.58677 2.39485   3
  -2   3  -3 2.32468 2.21847   2
  -3  -3  -3 609.446 26.4228   4
   3  -3   3 580.539 24.3481   3
  -3  -3  -3 579.663 30.4127   2
   3  -3   3 589.084 30.5132   2
  -3  -3  -3 586.926 24.4565   3
   3   3   3 578.461 29.5729   2
  -3   3  -3 585.252 25.7805   3
  -3   3  -3 603.740 30.8182   2
   3   3   3 589.864 26.5284   5
   3   3   3 577.542 22.3792   3
   4  -3   3 920.909 56.9004   2
   4  -3   3 1032.63 36.9890   3
  -4  -3  -3 1017.46 38.7532   3
   4  -3   3 1067.67 39.8629   5
   4   3   3 904.502 49.8664   2
   4   3   3 1061.17 42.3813   5
  -4   3  -3 1023.77 40.6170   3
   5  -3   3 237.028 15.7416   5
   5  -3   3 257.135 22.6385   2
  -5  -3  -3 239.001 14.6217   3
   5   3   3 260.120 17.9504   5
   5   3   3 237.878 20.4505   2
   6  -3   3 100.451 10.3728   5
  -6  -3  -3 86.2759 11.5904   4
   6  -3   3 69.0688 14.1808   2
   6   3   3 79.2940 16.2479   2
   6   3   3 93.5766 14.1263   5
  -7  -3  -3 -1.7709 4.09201   4
   7  -3   3 -2.9629 6.05192   2
   7  -3   3 7.37587 4.87363   5
   7   3   3 9.27550 5.66860   5
   8  -3   3 120.369 22.6286   2
  -8  -3  -3 147.604 14.2307   4
   8  -3   3 114.788 12.8006   5
   8   3   3 146.369 18.8171   5
  -8   3  -3 125.787 18.6745   4
  -7  -4   3 117.797 13.1787   3
   7  -4  -3 157.016 18.2325   2
   7   4  -3 127.840 14.5910   2
   6  -4  -3 216.038 19.9932   2
   6   4  -3 244.626 18.1645   2
  -6   4   3 245.663 17.4848   3
  -5  -4   3 247.390 16.3937   2
  -5  -4   3 273.210 13.1160   3
   5  -4  -3 255.902 20.2996   2
   5   4  -3 275.982 17.5369   2
  -5   4   3 284.890 17.7687   3
  -5   4   3 243.847 15.2706   5
  -4  -4   3 -0.8806 2.17611   2
  -4  -4   3 2.91495 1.60291   3
   4  -4  -3 -1.1486 2.32252   2
  -4   4   3 -1.1274 2.72262   2
  -4   4   3 -0.0834 2.58242   3
  -4   4   3 1.63049 2.64403   4
   4   4  -3 -0.5110 2.15559   2
  -4   4   3 -1.7122 1.79588   5
   3  -4  -3 541.422 26.9496   2
   3  -4  -3 521.930 21.3869   3
  -3  -4   3 525.663 21.2599   3
  -3  -4   3 508.427 23.9455   5
  -3  -4   3 558.254 21.6284   2
   3  -4  -3 537.591 21.9787   3
  -3   4   3 558.297 24.9687   3
  -3   4   3 599.460 22.6066   5
  -3   4   3 619.858 27.1212   2
   3   4  -3 524.518 21.5999   2
  -3   4   3 532.229 23.2946   4
   2  -4  -3 84.1780 8.30327   2
   1  -4  -3 243.231 12.8107   4
  -1  -4   3 230.069 11.8692   3
   1  -4  -3 237.334 12.5638   3
  -1   4   3 236.366 13.0829   3
  -1   4   3 247.187 11.2889   4
   1   4  -3 216.020 11.1672   3
   0  -4   3 153.405 8.36972   2
   0  -4  -3 153.168 9.56635   3
   0  -4   3 158.361 9.59154   3
   0   4   3 143.598 9.60487   3
   0   4  -3 149.129 8.26532   2
   0   4  -3 152.329 9.28446   3
   0   4   3 168.174 8.62056   4
  -1  -4  -3 24.5485 4.30142   3
   1  -4   3 22.7885 4.07967   3
   1  -4   3 15.9669 3.90754   2
  -1   4  -3 22.6532 4.93990   2
   1   4   3 21.3263 4.42892   3
  -1   4  -3 36.6920 4.46704   3
  -2  -4  -3 800.065 35.1032   2
   2  -4   3 847.021 31.9284   3
  -2  -4  -3 819.140 30.9813   3
   2  -4   3 830.160 35.0674   2
  -2  -4  -3 737.117 30.0910   4
   2   4   3 831.616 30.4978   3
  -2   4  -3 779.591 31.8936   3
  -2   4  -3 789.402 34.8760   2
   3  -4   3 1726.33 65.9697   2
  -3  -4  -3 1693.85 57.7678   3
   3  -4   3 1666.42 58.1462   3
  -3  -4  -3 1657.61 65.2743   2
  -3  -4  -3 1602.12 58.5279   4
  -3   4  -3 1680.51 60.0661   3
   3   4   3 1674.12 54.9531   3
  -3   4  -3 1678.37 65.5402   2
   3   4   3 1621.52 60.3762   5
   4  -4   3 3.88758 3.23848   3
   4  -4   3 4.36321 3.48793   5
  -4  -4  -3 0.57284 3.03199   4
  -4  -4  -3 2.26614 2.26154   3
   4  -4   3 -0.3395 1.85512   3
   4   4   3 2.00384 3.40095   5
  -4   4  -3 3.20438 2.91299   3
  -5  -4  -3 58.5911 7.14136   3
   5  -4   3 64.7770 13.2418   2
  -5  -4  -3 102.826 13.1171   4
   5  -4   3 50.7744 8.34484   5
   5   4   3 68.4823 10.5335   5
  -6  -4  -3 76.4722 10.3631   4
   6  -4   3 52.6876 13.4864   2
   6  -4   3 47.3152 8.43571   5
   6   4   3 53.6357 10.5343   5
   7  -4   3 198.553 15.2549   5
  -7  -4  -3 203.405 16.4834   4
   7   4   3 202.811 18.1862   5
   8  -4   3 28.2504 7.25043   5
  -8  -4  -3 29.4072 8.84189   4
   8  -4   3 9.82515 9.62202   2
  -8   4  -3 9.03245 8.92630   4
   8   4   3 11.3453 7.21482   5
   8  -5  -3 10.4401 9.52709   2
  -7  -5   3 107.995 8.68217   3
   7  -5  -3 121.631 16.9360   2
   6  -5  -3 57.3251 13.0363   2
  -6  -5   3 67.9518 6.16936   3
  -6   5   3 56.0606 10.7939   3
   6   5  -3 58.8521 10.7255   2
  -5  -5   3 662.537 30.8537   2
  -5  -5   3 698.274 25.8803   3
   5  -5  -3 687.523 47.0071   2
  -5   5   3 709.194 32.7053   3
   5   5  -3 674.037 31.0838   2
  -5   5   3 652.733 28.8331   5
  -5   5   3 687.636 31.4000   4
  -4  -5   3 48.4914 4.51772   3
   4  -5  -3 47.6588 9.14387   2
   4  -5  -3 44.1452 3.90427   3
   4  -5  -3 40.7681 3.73838   3
  -4  -5   3 57.1614 6.27797   2
   4   5  -3 42.7116 5.71162   2
  -4   5   3 48.3777 9.39967   2
  -4   5   3 54.3336 5.99666   5
  -4   5   3 58.1194 9.08125   3
  -4   5   3 41.7751 7.40649   4
   3  -5  -3 1356.82 53.2482   2
   3  -5  -3 1354.14 46.9557   3
  -3  -5   3 1303.08 49.4468   5
  -3  -5   3 1359.38 45.6145   3
  -3  -5   3 1313.45 45.4655   2
   3  -5  -3 1367.11 47.6629   3
  -3   5   3 1351.33 46.4480   5
  -3   5   3 1324.34 52.2719   2
  -3   5   3 1387.13 49.2165   4
   3   5  -3 1331.06 45.4279   2
  -3   5   3 1340.16 50.3877   3
  -2  -5   3 537.066 21.2818   3
   2  -5  -3 522.378 25.4460   2
  -2  -5   3 522.779 22.5296   5
   2  -5  -3 540.751 22.6407   3
   2   5  -3 501.226 18.2877   3
  -2   5   3 538.594 22.2921   4
  -2   5   3 543.013 24.2435   3
   2   5  -3 564.566 17.8042   4
   1  -5  -3 3243.49 104.022   3
  -1  -5   3 3173.33 102.681   3
   1  -5  -3 3191.78 104.323   4
   1   5  -3 3204.49 101.904   3
  -1   5   3 3187.91 101.737   4
  -1   5   3 3146.50 104.605   3
   0  -5   3 131.016 8.84593   3
   0  -5  -3 145.666 8.54336   4
   0  -5  -3 127.005 8.82157   3
   0   5  -3 126.466 8.54006   3
   0   5   3 124.021 9.04656   3
   0   5   3 132.191 7.68303   4
   0   5  -3 118.017 7.30593   2
  -1  -5  -3 3393.50 110.453   4
  -1  -5  -3 3486.40 112.618   3
   1  -5   3 3416.93 113.062   3
   1  -5   3 3589.72 114.081   2
   1   5   3 3473.10 112.566   3
   1   5   3 3520.49 111.767   4
  -1   5  -3 3522.74 113.326   3
  -1   5  -3 3475.48 114.004   2
   2  -5   3 17.4925 4.57606   2
  -2  -5  -3 26.8768 5.56207   2
   2   5   3 35.6891 4.65552   3
   3  -5   3 171.491 15.2692   2
   3  -5   3 214.890 12.8344   3
  -3  -5  -3 215.156 12.0520   3
  -3  -5  -3 222.016 16.7696   2
  -3   5  -3 234.264 16.9618   2
  -3   5  -3 176.073 14.3515   3
   3   5   3 173.362 9.30678   3
   3   5   3 227.140 14.7051   5
   4  -5   3 128.177 10.5908   3
  -4  -5  -3 134.311 9.72306   3
   4  -5   3 140.382 15.0485   2
   4  -5   3 149.370 10.7102   5
   4  -5   3 140.376 9.70662   3
  -4  -5  -3 147.365 11.3580   4
   4   5   3 159.530 13.4053   5
   5  -5   3 1076.74 38.6309   3
   5  -5   3 1105.36 54.5145   2
   5  -5   3 1132.78 38.3412   3
  -5  -5  -3 1047.44 41.6439   3
   5  -5   3 1092.52 42.4024   5
  -5  -5  -3 1087.81 45.0870   4
   5   5   3 1102.07 47.0744   5
   6  -5   3 52.8841 8.87951   5
   6  -5   3 46.2014 13.0364   2
  -6  -5  -3 50.9582 9.52713   4
   6   5   3 56.3479 10.7170   5
   7  -5   3 84.2449 18.5416   2
  -7  -5  -3 74.9561 12.0605   4
   7  -5   3 76.0163 9.17564   5
   7   5   3 60.9114 12.6088   5
   8  -5   3 29.6495 7.28872   5
  -8  -5  -3 40.3951 8.77803   4
   8  -5   3 17.0922 10.6236   2
   8   5   3 19.5897 8.38908   5
   8  -6  -3 5.62586 8.07554   2
   7  -6  -3 80.5901 16.7165   2
  -6  -6   3 254.951 18.3133   2
  -6  -6   3 267.963 13.1923   3
   6  -6  -3 287.294 24.5444   2
  -6   6   3 300.377 20.2798   3
  -5  -6   3 187.974 10.0431   3
  -5  -6   3 203.374 14.0787   2
   5  -6  -3 232.697 19.7378   2
  -5   6   3 195.635 14.6621   4
  -5   6   3 196.214 15.8766   3
  -5   6   3 200.464 12.8768   5
   4  -6  -3 213.338 11.3620   3
   4  -6  -3 247.464 18.9319   2
   4  -6  -3 242.540 12.0717   3
  -4  -6   3 227.311 13.2694   2
  -4  -6   3 250.375 11.5048   3
  -4   6   3 283.428 18.7262   2
  -4   6   3 260.654 13.3531   5
  -4   6   3 234.730 16.8708   4
  -4   6   3 237.488 16.5021   3
   3  -6  -3 35.8406 4.80934   3
  -3  -6   3 27.4236 4.33594   3
   3  -6  -3 49.7592 5.90589   3
   3  -6  -3 41.9758 8.22188   2
  -3   6   3 37.9409 5.71670   4
   2  -6  -3 191.928 13.9402   2
   2  -6  -3 180.042 11.3056   3
  -2  -6   3 173.584 9.90101   3
  -2  -6   3 201.272 11.5931   5
  -2   6   3 173.212 10.9343   4
  -2   6   3 180.181 12.5530   3
   2   6  -3 199.472 7.97618   3
  -1  -6   3 520.704 21.8284   3
   1  -6  -3 530.513 23.8862   4
   1  -6  -3 517.356 22.9398   3
  -1   6   3 540.836 21.5603   4
   1   6  -3 526.894 27.3562   3
  -1   6   3 544.169 24.1298   3
   0  -6   3 329.177 14.5645   2
   0  -6   3 342.383 16.4339   3
   0  -6  -3 312.348 16.2122   3
   0  -6  -3 340.257 15.7642   4
   0   6   3 353.926 14.9456   4
   0   6   3 335.693 17.0344   3
   0   6  -3 317.407 14.4051   2
   0   6  -3 334.402 16.0453   3
  -1  -6  -3 574.750 22.7293   4
   1  -6   3 572.488 25.2383   2
   1  -6   3 564.763 24.8026   3
  -1  -6  -3 598.605 24.5416   3
  -1   6  -3 587.955 25.3226   2
  -1   6  -3 551.715 24.5775   3
   1   6   3 579.987 24.5970   3
   1   6   3 594.663 23.4388   4
  -2  -6  -3 617.231 25.0758   3
   2  -6   3 639.540 26.3933   3
   2  -6   3 633.363 29.0165   2
  -2  -6  -3 613.330 29.2110   2
  -2  -6  -3 568.024 23.5561   4
  -2   6  -3 601.041 28.6809   2
   2   6   3 596.450 24.3456   3
  -2   6  -3 596.206 26.3174   3
   2   6   3 507.153 24.9160   4
  -3  -6  -3 552.974 23.8324   3
   3  -6   3 566.237 30.3969   2
   3  -6   3 560.457 24.9751   3
  -3  -6  -3 545.579 23.5968   4
  -3  -6  -3 551.074 29.7462   2
   3   6   3 553.068 20.6391   3
  -3   6  -3 558.367 29.7145   2
   3   6   3 548.730 26.4876   5
  -3   6  -3 550.463 25.8989   3
  -4  -6  -3 761.322 32.0555   4
   4  -6   3 839.481 31.6447   5
   4  -6   3 769.176 31.6620   3
   4  -6   3 736.812 32.7852   3
   4  -6   3 857.326 41.9094   2
  -4  -6  -3 762.609 31.2903   3
   5  -6   3 5.63567 5.23200   2
  -5  -6  -3 7.42831 2.93502   3
   5  -6   3 5.93730 4.14924   5
   5  -6   3 5.64004 2.72619   3
   5  -6   3 9.39748 4.08218   3
   5   6   3 1.81460 4.05518   5
   6  -6   3 68.4973 9.73342   5
   6  -6   3 64.3003 15.4587   2
  -6  -6  -3 76.1289 9.86211   4
   6   6   3 54.4786 10.9980   5
   7  -6   3 82.1099 10.2221   5
  -7  -6  -3 70.5071 9.79677   4
   7  -6   3 64.8545 16.0028   2
   7   6   3 58.8060 12.0972   5
   8  -6   3 7.57314 9.15109   2
  -8  -6  -3 4.98656 5.17675   4
   8  -6   3 3.48093 5.60672   5
   8   6   3 8.68947 7.22229   5
   8  -7  -3 179.914 22.6322   2
   7  -7  -3 11.6811 7.38858   2
   6  -7  -3 13.6094 7.20582   2
  -6  -7   3 -2.8628 5.30446   2
  -6   7   3 -2.6001 4.20514   5
  -6   7   3 7.34452 5.20589   3
  -5  -7   3 150.438 8.35538   3
   5  -7  -3 151.368 16.2493   2
  -5  -7   3 156.138 12.1481   2
  -5   7   3 146.523 10.5366   5
  -5   7   3 145.960 14.4105   3
  -4  -7   3 1068.48 36.3829   3
   4  -7  -3 1058.11 47.9506   2
  -4  -7   3 1013.38 38.8579   2
   4  -7  -3 1035.34 38.2922   3
  -4   7   3 1002.83 42.4538   4
  -4   7   3 1062.27 44.2129   3
  -4   7   3 1048.80 46.4571   2
  -4   7   3 1056.15 38.1084   5
   3  -7  -3 2.35451 2.11634   3
   3  -7  -3 10.0639 4.08120   2
  -3   7   3 2.32403 2.30097   4
  -3   7   3 6.65034 3.70043   3
   2  -7  -3 163.050 12.8389   2
   2  -7  -3 95.8481 8.48370   3
  -2  -7   3 135.130 8.29568   3
  -2   7   3 135.541 10.8570   3
  -2   7   3 93.8617 8.22865   4
  -1  -7   3 12.8215 3.35874   5
   1  -7  -3 19.2854 4.50046   3
  -1  -7   3 16.3127 3.88753   3
   1  -7  -3 23.8280 5.85228   4
  -1   7   3 14.5891 4.62450   3
   1   7  -3 12.4822 3.04789   3
  -1   7   3 14.6555 3.33676   4
   0  -7  -3 2823.97 91.6847   4
   0  -7   3 2759.55 91.9900   3
   0  -7   3 2769.83 89.7260   2
   0   7  -3 2798.27 91.7990   3
   0   7  -3 2731.51 89.6816   2
   0   7   3 2801.33 89.8934   4
   0   7   3 2823.54 93.3643   3
  -1  -7  -3 2.21001 2.17341   3
  -1  -7  -3 5.75603 2.73648   4
   1  -7   3 1.13878 1.88013   2
   1  -7   3 4.61014 2.55281   3
  -1   7  -3 3.54385 2.49657   2
  -1   7  -3 5.69439 2.76225   3
   1   7   3 8.90011 3.58018   3
   1   7   3 4.43531 2.26958   4
  -2  -7  -3 957.815 39.8030   2
  -2  -7  -3 903.570 34.7666   3
   2  -7   3 950.654 39.5593   2
   2  -7   3 918.978 36.2450   3
  -2  -7  -3 866.140 33.0761   4
  -2   7  -3 918.042 38.8782   2
   2   7   3 763.271 34.3685   4
  -2   7  -3 891.767 36.3119   3
   2   7   3 933.289 34.2082   3
  -3  -7  -3 499.796 28.0790   2
   3  -7   3 522.068 28.6687   2
  -3  -7  -3 505.097 22.2713   3
  -3  -7  -3 487.756 21.6247   4
   3  -7   3 491.400 23.5804   3
  -3   7  -3 505.358 28.1591   2
   3   7   3 488.015 18.7890   3
  -3   7  -3 489.822 24.3213   3
   3   7   3 507.495 25.0997   5
   4  -7   3 834.701 35.9624   3
   4  -7   3 858.583 32.8630   5
  -4  -7  -3 809.951 33.4209   3
  -4  -7  -3 937.310 34.6780   4
   4  -7   3 832.130 43.0430   2
   4  -7   3 832.292 34.4347   3
   4   7   3 835.059 38.0204   5
  -5  -7  -3 19.4421 4.99196   3
   5  -7   3 20.3054 7.99622   2
   5  -7   3 32.1941 5.82939   3
   5  -7   3 21.5203 4.62912   3
   5  -7   3 13.6047 4.82073   5
  -5  -7  -3 33.9307 6.78721   4
   5   7   3 27.8647 7.59020   5
   6  -7   3 84.5091 15.5060   2
  -6  -7  -3 101.431 10.6614   4
   6  -7   3 83.8920 8.96553   5
   6   7   3 113.352 13.5775   5
   7  -7   3 51.2227 7.84992   5
   7  -7   3 41.8126 12.5700   2
  -7  -7  -3 57.1242 9.38337   4
   7   7   3 40.4749 10.0797   5
  -8  -7  -3 156.677 13.8836   4
   8  -7   3 155.516 25.2685   2
   8   7   3 133.103 16.4316   5
   8  -8  -3 8.26386 9.18861   2
   7  -8  -3 29.3825 10.7267   2
  -6  -8   3 518.545 19.5789   3
   6  -8  -3 530.906 35.1404   2
  -6  -8   3 494.968 26.5964   2
  -6   8   3 449.809 22.5747   5
  -6   8   3 514.282 31.5641   3
  -5  -8   3 265.322 15.8962   2
  -5  -8   3 260.897 11.9195   3
   5  -8  -3 269.853 22.9593   2
  -5   8   3 249.334 19.2312   3
  -5   8   3 256.336 14.1871   5
  -4  -8   3 174.036 9.45939   3
   4  -8  -3 180.672 11.6060   3
  -4  -8   3 184.418 11.3335   2
   4  -8  -3 181.979 17.2470   2
   4  -8  -3 178.089 11.2796   3
  -4   8   3 197.759 10.6840   5
  -4   8   3 190.374 15.2238   3
  -4   8   3 174.223 13.7573   4
   3  -8  -3 80.0698 7.79883   3
  -3  -8   3 82.4351 5.60732   2
   3  -8  -3 114.166 12.1161   2
   3  -8  -3 103.793 9.20057   3
  -3   8   3 84.6424 8.58828   4
  -2  -8   3 1014.70 38.1220   3
   2  -8  -3 1087.62 41.7680   3
  -2  -8   3 1205.53 40.8527   5
   2  -8  -3 1147.94 45.6278   2
  -2   8   3 1085.82 42.9664   3
  -2   8   3 867.740 39.0805   4
   1  -8  -3 786.971 32.1876   3
  -1  -8   3 813.243 26.5009   2
   1  -8  -3 785.945 33.6533   4
  -1  -8   3 784.284 29.8275   5
  -1  -8   3 795.684 30.6143   3
   1   8  -3 747.736 29.3903   3
  -1   8   3 794.819 30.3383   4
  -1   8   3 700.706 32.3150   3
   0  -8  -3 584.170 25.8849   3
   0  -8  -3 597.501 25.5160   4
   0  -8   3 614.836 23.8020   2
   0  -8   3 600.771 25.5886   3
   0   8  -3 602.094 25.1171   3
   0   8   3 616.418 23.7375   4
   0   8   3 559.337 26.1659   3
   0   8  -3 559.045 23.2319   2
   1  -8   3 385.758 19.7259   3
   1  -8   3 383.451 19.9514   2
  -1  -8  -3 390.167 19.2156   3
  -1  -8  -3 395.847 18.0829   4
  -1   8  -3 418.529 20.0193   3
   1   8   3 416.511 17.9252   4
  -1   8  -3 418.550 20.2018   2
   1   8   3 375.712 19.3243   3
  -2  -8  -3 5194.32 160.344   3
  -2  -8  -3 4952.42 157.954   4
  -2  -8  -3 5062.65 165.844   2
   2  -8   3 4985.36 161.857   3
   2  -8   3 5096.86 165.534   2
   2   8   3 5138.66 159.070   3
  -2   8  -3 5279.63 165.735   3
   2   8   3 4437.09 159.303   4
   2   8   3 4922.48 161.056   5
  -2   8  -3 5041.98 165.149   2
  -3  -8  -3 1069.57 40.0539   4
   3  -8   3 1127.42 43.2493   3
  -3  -8  -3 1108.77 48.6753   2
  -3  -8  -3 1094.96 41.2711   3
   3  -8   3 1143.37 49.4107   2
   3   8   3 1035.43 43.8528   5
  -3   8  -3 1081.43 48.3513   2
  -3   8  -3 1089.21 44.1327   3
  -4  -8  -3 60.4162 7.18090   4
   4  -8   3 43.9944 8.49804   3
   4  -8   3 47.9263 6.01072   5
   4  -8   3 54.9291 6.92670   3
   4  -8   3 56.2161 12.1528   2
   4   8   3 38.5102 8.24851   5
   5  -8   3 11.1399 3.97620   3
  -5  -8  -3 4.29725 2.94316   3
   5  -8   3 0.84577 5.06478   2
   5  -8   3 9.32113 4.60459   3
   5  -8   3 10.4665 4.00400   5
   5   8   3 9.49370 5.95129   5
  -6  -8  -3 296.302 17.5892   4
   6  -8   3 264.549 26.1348   2
   6  -8   3 263.167 15.3073   5
   6   8   3 312.809 22.4043   5
  -7  -8  -3 110.515 11.2280   4
   7  -8   3 139.325 19.9262   2
   7  -8   3 96.7057 12.0541   5
   7   8   3 114.242 16.6246   5
  -8  -8  -3 64.6196 10.3876   4
   8  -8   3 62.2718 17.1045   2
   8   8   3 80.3251 14.3313   5
   8  -9  -3 23.8087 10.7106   2
   7  -9  -3 93.4383 17.6187   2
  -6  -9   3 6.36526 5.06378   2
  -6  -9   3 7.92323 2.47977   3
   6  -9  -3 4.82630 5.49993   2
  -6   9   3 10.6085 4.12626   5
  -6   9   3 14.1237 6.66256   3
   5  -9  -3 276.841 13.0596   3
   5  -9  -3 265.670 12.8065   3
  -5  -9   3 267.879 12.4096   3
  -5  -9   3 262.667 16.0901   2
   5  -9  -3 272.025 23.3642   2
  -5   9   3 281.693 14.3744   5
  -5   9   3 258.889 19.9013   3
   4  -9  -3 18.2332 7.38725   2
  -4  -9   3 17.7192 4.05437   2
   4  -9  -3 24.4717 5.05884   3
  -4  -9   3 15.4950 3.11986   3
   4  -9  -3 20.3455 4.97242   3
  -4   9   3 18.4578 3.65589   5
  -4   9   3 12.7771 5.96075   3
  -3  -9   3 1525.00 50.9149   2
   3  -9  -3 1536.98 56.4198   3
   3  -9  -3 1509.31 56.8747   3
  -3  -9   3 1582.78 52.9054   3
   3  -9  -3 1548.37 63.0168   2
  -3   9   3 1534.19 57.8471   4
  -3   9   3 1575.71 60.1077   3
   2  -9  -3 5.50524 3.15658   3
   2  -9  -3 7.66365 3.09001   3
  -2  -9   3 4.87044 2.39386   5
   2  -9  -3 10.2163 5.01864   2
  -2  -9   3 2.62551 2.01105   3
   2   9  -3 7.58860 1.82358   4
   2   9  -3 6.18977 1.34113   4
  -2   9   3 4.31988 3.83796   3
  -2   9   3 5.56143 2.88932   4
   1  -9  -3 2185.52 74.7238   3
  -1  -9   3 2119.38 67.6523   2
   1  -9  -3 2077.81 76.1290   4
  -1  -9   3 2103.28 71.0928   5
  -1  -9   3 2112.60 72.1576   3
   1   9  -3 2145.98 71.0405   3
  -1   9   3 2146.49 75.3883   3
  -1   9   3 2115.14 71.9516   4
   0  -9  -3 114.440 9.57836   4
   0  -9   3 91.2476 7.42188   2
   0  -9   3 105.528 8.82660   3
   0  -9  -3 82.8295 8.22007   3
   0   9   3 100.749 9.57229   3
   0   9  -3 108.109 8.51840   3
   0   9  -3 99.4810 7.74823   2
   0   9   3 98.1449 7.43565   4
  -1  -9  -3 1973.60 66.9359   4
   1  -9   3 1963.18 69.6547   2
  -1  -9  -3 1960.11 68.6431   3
   1   9   3 1993.29 68.8024   3
  -1   9  -3 1950.67 69.1206   2
   1   9   3 1955.28 65.8935   4
  -1   9  -3 1933.40 68.8672   3
   2  -9   3 56.3967 7.30585   3
   2  -9   3 63.6423 8.66980   2
  -2  -9  -3 56.5739 6.58579   3
  -2  -9  -3 56.5009 6.25908   4
   2   9   3 56.7463 7.95216   5
   2   9   3 51.6301 6.41334   4
  -2   9  -3 60.6789 8.05255   2
   2   9   3 61.4204 6.76197   3
  -2   9  -3 64.4451 7.52447   3
  -3  -9  -3 157.870 10.9427   3
   3  -9   3 122.186 13.7145   2
  -3  -9  -3 140.553 14.2236   2
   3  -9   3 164.670 12.3440   3
   3   9   3 184.097 13.7552   5
  -4  -9  -3 11.9152 4.18971   4
   4  -9   3 13.0390 5.91447   2
   4  -9   3 8.21821 3.35990   5
   4  -9   3 8.56569 3.69797   3
  -4  -9  -3 16.0341 4.30949   3
   4  -9   3 15.1590 5.32474   3
   4   9   3 4.86080 4.33846   5
  -5  -9  -3 556.204 26.6347   4
  -5  -9  -3 529.298 25.0522   3
   5  -9   3 591.353 23.9850   5
   5  -9   3 537.963 25.4417   3
   5  -9   3 587.130 27.4186   3
   5  -9   3 570.029 36.7531   2
   5   9   3 572.506 31.3180   5
   6  -9   3 27.8427 4.83891   3
   6  -9   3 32.1508 10.3517   2
   6  -9   3 25.7312 5.17131   5
   6  -9   3 33.4547 4.30539   3
  -6  -9  -3 32.2483 7.38894   4
   6   9   3 26.4536 8.28466   5
   7  -9   3 83.3032 19.0496   2
   7  -9   3 74.9618 7.67336   5
  -7  -9  -3 66.3579 9.26892   4
   7   9   3 59.9467 16.3885   5
  -8  -9  -3 12.3148 5.39688   4
   8  -9   3 -3.4660 6.98113   2
   8   9   3 -1.0137 5.75541   5
   8 -10  -3 5.72953 7.99131   2
   7 -10  -3 84.0075 16.1300   2
   6 -10  -3 7.51733 6.52000   2
  -6 -10   3 -0.5814 2.16383   3
  -6 -10   3 6.43658 5.50674   2
  -6  10   3 1.78454 3.15984   5
  -6  10   3 1.10099 4.51944   3
  -5 -10   3 417.459 21.6861   2
   5 -10  -3 425.316 30.8596   2
  -5 -10   3 434.581 17.7390   3
   5 -10  -3 437.100 19.7387   3
  -5  10   3 464.548 27.8951   3
  -5  10   3 414.774 18.7646   5
   4 -10  -3 8.54735 5.18312   2
   4 -10  -3 6.76793 3.10094   3
  -4 -10   3 6.81824 2.90283   2
  -4 -10   3 1.89966 2.14059   3
   4 -10  -3 3.90282 3.06566   3
  -4  10   3 5.37289 2.47246   5
  -4  10   3 0.54263 3.77839   3
   3 -10  -3 140.062 11.2791   3
  -3 -10   3 143.576 8.07158   2
  -3 -10   3 176.416 10.0439   3
   3 -10  -3 169.744 15.8395   2
   3 -10  -3 166.693 12.7033   3
  -3  10   3 167.908 14.2075   3
  -3  10   3 137.404 11.7691   4
   2 -10  -3 26.5660 6.02897   2
   2 -10  -3 25.3485 5.77330   3
  -2 -10   3 15.2347 2.09765   2
   2 -10  -3 20.0729 4.61630   3
   2  10  -3 15.0906 2.17101   4
  -2  10   3 10.4767 3.79361   4
  -2  10   3 8.75844 4.65367   3
   1 -10  -3 3315.32 110.304   3
  -1 -10   3 3191.34 106.069   5
  -1 -10   3 3295.01 103.377   2
  -1 -10   3 3359.89 107.849   3
   1 -10  -3 3255.22 112.511   4
  -1  10   3 3339.31 107.550   4
  -1  10   3 3266.62 111.150   3
   1  10  -3 3164.31 105.989   3
   0 -10  -3 142.268 11.2726   3
   0 -10   3 153.669 10.1509   2
   0 -10   3 157.754 11.3648   3
   0 -10  -3 163.253 12.1800   4
   0  10  -3 160.637 10.3424   2
   0  10   3 161.914 12.5397   3
   0  10   3 180.721 10.5111   4
   0  10  -3 153.071 10.8984   3
   1 -10   3 1104.60 44.0653   3
  -1 -10  -3 1085.84 43.3803   3
  -1 -10  -3 1107.34 42.1957   4
   1 -10   3 1028.81 43.7484   2
   1  10   3 1078.69 43.2872   3
  -1  10  -3 1207.39 44.6107   2
  -1  10  -3 1153.52 44.1024   3
   1  10   3 1234.67 41.3204   4
  -2 -10  -3 326.161 16.4467   4
  -2 -10  -3 351.398 17.9893   3
   2 -10   3 361.005 21.6436   2
   2 -10   3 336.641 18.9736   3
  -2  10  -3 315.757 20.1223   2
  -2  10  -3 340.984 18.9598   3
   2  10   3 306.033 18.2109   5
   2  10   3 328.147 17.0568   3
   2  10   3 300.265 16.5829   4
  -3 -10  -3 858.435 34.4186   4
  -3 -10  -3 905.020 36.4069   3
   3 -10   3 921.237 38.6313   3
   3 -10   3 928.778 43.7944   2
   3  10   3 902.405 39.1934   5
   4 -10   3 8.57694 3.91854   3
   4 -10   3 15.5893 3.97288   5
  -4 -10  -3 11.1542 4.32568   4
   4 -10   3 8.45502 5.76364   2
  -4 -10  -3 1.35572 3.37173   3
   4 -10   3 18.4424 6.83231   3
   4  10   3 2.02145 4.17445   5
   5 -10   3 199.333 11.1237   5
   5 -10   3 180.844 13.1776   3
   5 -10   3 189.075 14.9190   3
   5 -10   3 165.688 19.3610   2
  -5 -10  -3 189.597 16.6594   4
   5  10   3 216.463 17.9358   5
   6 -10   3 -0.5048 2.58408   5
   6 -10   3 0.10487 5.35488   3
  -6 -10  -3 2.84882 3.78613   4
   6 -10   3 4.36151 5.42297   2
   6 -10   3 5.33079 3.15146   3
   6  10   3 7.79732 5.55779   5
  -7 -10  -3 273.184 17.1063   4
   7 -10   3 274.813 14.3499   5
   7 -10   3 336.814 31.7188   2
   7  10   3 266.919 22.7367   5
  -8 -10  -3 17.2060 5.54952   4
   8 -10   3 0.84950 7.23819   2
   8  10   3 11.9080 7.77709   5
   8 -11  -3 332.563 33.2133   2
   7 -11  -3 109.122 22.4842   2
  -6 -11   3 3.92232 2.47287   3
   6 -11  -3 16.8867 8.55010   2
  -6 -11   3 -0.2808 5.17423   2
   5 -11  -3 7.55669 3.60877   3
   5 -11  -3 2.12192 4.66694   2
   5 -11  -3 4.33894 3.02706   3
  -5 -11   3 6.94965 2.70658   3
  -5 -11   3 3.73630 3.28804   2
  -5  11   3 8.64365 5.48461   3
  -5  11   3 5.55380 2.79448   5
  -4 -11   3 1073.87 38.0205   3
   4 -11  -3 981.674 41.4532   3
   4 -11  -3 1085.82 52.0817   2
  -4 -11   3 1023.83 38.5091   2
   4 -11  -3 1039.47 42.4325   3
  -4  11   3 1052.17 47.4847   3
  -4  11   3 1049.74 36.4187   5
  -3 -11   3 153.226 8.34760   2
   3 -11  -3 155.849 12.7042   3
   3 -11  -3 142.984 15.2110   2
   3 -11  -3 137.419 11.5927   3
  -3 -11   3 135.814 9.36270   3
  -3  11   3 147.222 12.3295   4
  -3  11   3 137.136 13.6746   3
  -2 -11   3 149.759 7.49888   2
   2 -11  -3 147.259 14.5863   2
   2 -11  -3 144.332 11.7999   3
  -2 -11   3 160.708 7.74964   2
  -2 -11   3 152.321 11.2238   5
  -2 -11   3 146.974 10.1326   3
   2 -11  -3 145.782 12.4872   3
  -2  11   3 149.357 11.6136   4
   2  11  -3 142.237 7.11949   4
  -2  11   3 145.831 13.3122   3
   1 -11  -3 269.052 16.9714   3
   1 -11  -3 238.857 18.1444   4
  -1 -11   3 292.014 13.3483   2
  -1 -11   3 330.116 15.9153   5
  -1 -11   3 319.325 16.4316   3
  -1  11   3 278.964 18.2385   3
  -1  11   3 266.946 15.5433   4
   1  11  -3 301.610 15.2510   3
   0 -11   3 3504.17 114.683   2
   0 -11  -3 3475.39 118.151   4
   0 -11   3 3527.37 117.043   3
   0 -11   3 3618.47 112.818   5
   0 -11  -3 3497.44 117.736   3
   0  11   3 3496.89 114.004   4
   0  11  -3 3583.96 115.050   2
   0  11   3 3416.79 118.145   3
   0  11  -3 3577.02 116.236   3
  -1 -11  -3 843.402 35.6631   3
   1 -11   3 864.009 36.7969   2
  -1 -11  -3 915.400 35.3978   4
   1 -11   3 834.343 36.1287   3
   1  11   3 847.705 32.8397   4
  -1  11  -3 841.405 35.9080   3
   1  11   3 876.049 34.6788   5
  -1  11  -3 842.598 35.9947   2
   1  11   3 891.334 36.1772   3
   2 -11   3 150.103 12.2861   3
  -2 -11  -3 159.499 11.1102   4
  -2 -11  -3 171.444 12.4428   3
   2 -11   3 162.162 14.3638   2
   2  11   3 163.429 12.8085   5
   2  11   3 166.696 11.5443   3
  -2  11  -3 148.889 12.2623   3
  -2  11  -3 179.532 16.7404   2
   2  11   3 153.048 10.8341   4
  -3 -11  -3 38.3142 6.56040   3
   3 -11   3 45.9031 9.48555   2
  -3 -11  -3 42.9747 5.99687   4
   3 -11   3 29.6972 6.33622   3
   3  11   3 52.9212 7.31777   4
   4 -11   3 815.566 37.1442   3
   4 -11   3 825.509 30.7351   5
   4 -11   3 870.484 39.0492   3
  -4 -11  -3 863.134 34.3435   4
  -4 -11  -3 876.053 35.3857   3
   4 -11   3 900.944 46.2218   2
   4  11   3 864.433 40.0882   5
   5 -11   3 159.860 14.3986   3
   5 -11   3 185.186 20.1608   2
   5 -11   3 161.417 9.30064   5
   5 -11   3 148.540 12.3103   3
   5  11   3 167.649 16.3201   5
   6 -11   3 42.1473 4.96681   5
   6 -11   3 54.0588 13.6847   2
   6 -11   3 39.3405 6.43509   3
  -6 -11  -3 36.3982 7.43697   4
   6 -11   3 30.8005 6.65401   3
   6  11   3 25.7469 9.14888   5
   7 -11   3 0.38283 6.54248   2
  -7 -11  -3 0.96567 3.78372   4
   7  11   3 -1.3958 4.88126   5
  -8 -11  -3 71.9758 10.2882   4
   8 -11   3 92.8229 21.8580   2
   8  11   3 79.4619 17.0612   5
   8 -12  -3 10.1794 10.6495   2
   7 -12  -3 1.67011 6.57563   2
   6 -12  -3 377.297 31.3990   2
  -6 -12   3 344.633 22.4081   2
  -6 -12   3 359.271 16.5218   3
   5 -12  -3 8.69364 3.90356   3
  -5 -12   3 -1.1505 2.95291   2
   5 -12  -3 -3.0936 2.71389   3
  -5  12   3 -1.2697 2.13899   5
  -5  12   3 2.05975 5.43502   3
   4 -12  -3 3.45330 3.47386   3
  -4 -12   3 -3.8692 1.84106   2
  -4 -12   3 2.62685 2.27901   3
   4 -12  -3 5.55558 4.97898   2
   4 -12  -3 -1.3863 2.98947   3
  -4  12   3 2.08537 1.74401   5
  -4  12   3 0.87419 4.00064   3
  -3 -12   3 11.1303 3.30307   3
   3 -12  -3 4.43178 4.85410   2
   3 -12  -3 10.9469 4.60712   3
   3 -12  -3 2.55267 3.08524   3
  -3 -12   3 15.5328 2.82378   2
  -3  12   3 5.91902 5.02791   3
  -2 -12   3 2646.62 88.8123   3
   2 -12  -3 2624.13 97.8708   2
   2 -12  -3 2581.16 92.6392   3
  -2 -12   3 2552.38 89.6663   5
   2 -12  -3 2703.19 93.4045   3
   2  12  -3 2711.66 83.5294   4
  -2  12   3 2637.29 94.7915   3
  -2  12   3 2646.96 91.3544   4
   1 -12  -3 688.672 35.8647   2
  -1 -12   3 731.369 30.3595   3
   1 -12  -3 669.352 34.1894   4
   1 -12  -3 700.643 31.9743   3
  -1 -12   3 706.307 27.0522   2
  -1 -12   3 687.782 28.4035   5
  -1  12   3 710.945 30.2101   4
   1  12  -3 688.384 28.5006   3
  -1  12   3 692.744 33.1656   3
   0 -12   3 659.511 28.4196   2
   0 -12  -3 664.475 30.8262   3
   0 -12   3 669.073 30.1138   3
   0 -12   3 710.679 26.6798   5
   0 -12  -3 668.548 31.5887   4
   0  12  -3 643.423 28.5747   2
   0  12   3 713.527 31.9378   3
   0  12   3 643.234 27.5525   4
   0  12  -3 679.429 29.4339   3
  -1 -12  -3 390.652 20.8636   4
   1 -12   3 397.978 21.9726   2
  -1 -12  -3 392.531 21.3456   3
   1 -12   3 404.175 21.9192   3
  -1  12  -3 388.330 21.4080   3
   1  12   3 400.291 18.7899   4
   1  12   3 423.669 21.9519   3
   1  12   3 432.542 20.7419   5
  -1  12  -3 429.097 22.1597   2
   2 -12   3 1524.86 62.7969   2
  -2 -12  -3 1557.87 57.0117   4
   2 -12   3 1550.47 60.0315   3
  -2 -12  -3 1529.94 58.2762   3
   2  12   3 1584.82 59.2499   5
   2  12   3 1659.40 57.5376   3
   2  12   3 1729.32 61.2651   4
  -2  12  -3 1529.58 61.9900   2
   3 -12   3 41.8403 15.1503   2
   3 -12   3 35.2069 7.38158   3
  -3 -12  -3 40.5230 6.77885   3
  -3 -12  -3 37.4765 6.37770   4
   3  12   3 29.9458 7.10862   5
   3  12   3 26.6221 6.81216   4
   4 -12   3 31.9790 7.79208   3
  -4 -12  -3 24.6501 5.66439   3
   4 -12   3 30.1271 10.1586   2
   4 -12   3 18.2410 3.60001   5
  -4 -12  -3 23.1653 5.67342   4
   4 -12   3 23.5648 7.27642   3
   4  12   3 9.47276 5.33790   5
   5 -12   3 55.1961 7.55486   3
  -5 -12  -3 58.3231 9.58835   4
   5 -12   3 45.8759 4.63769   5
   5 -12   3 39.6288 9.64668   3
   5 -12   3 62.2034 14.6130   2
   5  12   3 46.3582 9.64417   5
   6 -12   3 520.348 38.8002   2
   6 -12   3 532.927 20.0456   5
  -6 -12  -3 542.025 25.8188   4
   6 -12   3 483.352 25.7360   3
   6 -12   3 539.615 24.8095   3
   6  12   3 592.915 33.9846   5
  -7 -12  -3 12.5052 5.51164   4
   7 -12   3 21.6671 10.0151   2
   7  12   3 17.7117 8.35223   5
   7 -13  -3 6.65079 9.55012   2
  -6 -13   3 -3.5380 2.00207   3
   6 -13  -3 1.21426 6.08259   2
   5 -13  -3 65.3553 13.6081   2
   5 -13  -3 68.4511 9.73527   3
  -5 -13   3 68.8968 7.72209   2
   5 -13  -3 61.4483 8.26886   3
  -5 -13   3 56.5623 6.12026   3
  -5  13   3 55.5990 13.0552   3
  -4 -13   3 732.860 29.8465   2
   4 -13  -3 758.546 34.9866   3
   4 -13  -3 737.790 42.6298   2
  -4 -13   3 767.454 30.1553   3
   4 -13  -3 744.001 34.2812   3
  -4  13   3 743.257 26.2865   5
  -4  13   3 783.809 39.7161   3
  -3 -13   3 242.086 12.2903   2
   3 -13  -3 231.673 16.7195   3
   3 -13  -3 269.057 21.7873   2
   3 -13  -3 250.136 17.7390   3
  -3 -13   3 244.087 14.1838   3
  -3  13   3 266.168 20.0376   3
  -2 -13   3 27.9311 5.65270   5
   2 -13  -3 23.6232 6.31460   2
   2 -13  -3 20.7609 5.77502   3
   2 -13  -3 24.4440 6.46585   3
  -2 -13   3 24.5663 4.12794   2
  -2 -13   3 32.5183 6.16314   3
   2  13  -3 24.1543 3.43480   4
  -2  13   3 32.2459 7.33507   4
  -2  13   3 16.8121 6.74895   3
  -1 -13   3 742.358 30.3766   5
   1 -13  -3 717.885 34.0267   3
   1 -13  -3 721.949 38.0694   2
  -1 -13   3 752.264 32.2139   3
  -1 -13   3 766.986 29.4185   2
  -1  13   3 741.075 31.7526   4
   1  13  -3 746.099 30.4850   3
  -1  13   3 771.240 35.5377   3
   0 -13   3 2050.18 73.1179   3
   0 -13  -3 2008.83 75.4631   4
   0 -13   3 2058.93 68.6016   5
   0 -13  -3 1981.35 74.0896   3
   0 -13   3 2123.12 71.9520   2
   0  13   3 2136.80 75.3729   3
   0  13  -3 1990.78 71.9970   3
   0  13   3 1975.91 70.0524   4
   1 -13   3 352.404 20.5217   3
   1 -13   3 347.428 15.3215   5
  -1 -13  -3 341.961 19.8047   4
   1 -13   3 365.055 20.8106   2
  -1 -13  -3 315.404 19.4654   3
  -1  13  -3 333.349 19.6313   3
  -1  13  -3 361.377 20.2407   2
   1  13   3 327.046 18.9921   4
   1  13   3 380.948 20.7623   3
   1  13   3 376.194 19.3274   5
   2 -13   3 74.6463 12.8546   2
  -2 -13  -3 78.0104 8.20868   3
   2 -13   3 46.8212 7.99664   3
  -2 -13  -3 65.8979 8.03015   4
   2  13   3 63.7018 7.01795   4
  -2  13  -3 63.0385 9.15995   2
   2  13   3 66.3305 9.45160   5
  -3 -13  -3 26.6578 6.19443   3
  -3 -13  -3 45.5525 6.78114   4
   3 -13   3 29.1847 7.37065   3
   3 -13   3 24.3812 6.88688   2
   3  13   3 30.9732 7.26542   5
   4 -13   3 700.704 34.2973   3
   4 -13   3 737.214 42.0744   2
   4 -13   3 713.699 25.5680   5
  -4 -13  -3 767.549 31.7907   4
   4  13   3 768.875 37.1485   5
   5 -13   3 148.499 19.2756   2
   5 -13   3 193.564 16.6798   3
   5 -13   3 165.915 13.8993   3
  -5 -13  -3 167.436 12.8136   4
   5  13   3 178.025 17.3164   5
   6 -13   3 99.6653 10.2844   3
  -6 -13  -3 112.308 10.6185   4
   6 -13   3 92.8565 17.6946   2
   6 -13   3 107.065 13.6620   3
   6  13   3 116.572 16.7764   5
  -7 -13  -3 14.8808 5.42080   4
   7 -13   3 8.97738 7.57424   2
   7  13   3 12.1711 8.41488   5
   7 -14  -3 90.3103 20.2237   2
   6 -14  -3 66.1658 7.23437   3
  -6 -14   3 84.5908 6.52523   3
   6 -14  -3 80.6021 16.7629   2
  -5 -14   3 559.322 23.2236   3
   5 -14  -3 542.551 37.6456   2
   5 -14  -3 554.157 29.3748   3
   5 -14  -3 547.908 29.1113   3
  -5 -14   3 508.515 24.8275   2
  -5  14   3 549.047 34.3319   3
   4 -14  -3 45.8015 8.98829   3
  -4 -14   3 51.8894 5.93658   2
   4 -14  -3 38.6823 8.57521   3
  -4 -14   3 45.5627 5.84909   3
   4 -14  -3 36.0530 10.5691   2
  -4  14   3 45.2835 11.5542   3
   3 -14  -3 411.583 28.1072   2
   3 -14  -3 346.770 25.7876   3
   3 -14  -3 330.233 22.1118   3
  -3 -14   3 378.969 19.0722   3
   2 -14  -3 276.055 21.8993   2
   2 -14  -3 287.641 21.1664   3
  -2 -14   3 261.366 13.7181   2
  -2 -14   3 293.975 16.7956   3
   2 -14  -3 283.711 19.4375   3
   2  14  -3 311.736 13.2252   4
  -2  14   3 274.249 20.4363   3
  -1 -14   3 2331.44 78.0123   2
   1 -14  -3 2309.99 89.2596   2
   1 -14  -3 2318.50 84.1804   3
  -1 -14   3 2385.49 81.6068   3
   1  14  -3 2243.89 78.8122   3
  -1  14   3 2223.04 84.8351   3
  -1  14   3 2364.49 80.8806   4
   0 -14  -3 204.294 16.1512   4
   0 -14   3 193.375 13.2882   2
   0 -14   3 210.314 14.6778   3
   0 -14  -3 172.278 13.9445   3
   0 -14   3 175.552 10.8454   5
   0  14   3 172.445 14.9396   3
   0  14  -3 191.519 13.4265   3
   0  14   3 178.631 12.1347   4
   0  14   3 191.325 12.2558   5
  -1 -14  -3 228.625 16.3852   3
   1 -14   3 217.450 16.5582   2
   1 -14   3 284.675 13.0339   5
   1 -14   3 243.686 17.2511   3
   1  14   3 280.443 16.4384   5
   1  14   3 264.318 14.5605   4
  -1  14  -3 314.678 18.5578   2
  -1  14  -3 281.427 17.6299   3
  -2 -14  -3 7.98388 4.02806   4
   2 -14   3 19.4198 4.88251   3
  -2  14  -3 30.7374 6.79466   2
   2  14   3 13.6799 5.38528   5
   3 -14   3 564.632 29.9967   3
   3 -14   3 601.328 34.7470   2
  -3 -14  -3 605.708 27.5625   4
   3  14   3 611.201 30.6174   5
   3  14   3 547.459 27.5634   4
   4 -14   3 63.4160 13.7839   2
  -4 -14  -3 66.8468 10.0894   4
   4 -14   3 51.2728 9.21848   3
   4  14   3 69.9616 13.4008   5
   5 -14   3 179.164 14.8438   3
   5 -14   3 178.024 21.1393   2
  -5 -14  -3 173.975 13.2628   4
   5  14   3 189.783 18.1375   5
   6 -14   3 96.8547 21.4510   2
   6 -14   3 132.199 11.7447   3
  -6 -14  -3 120.951 11.4743   4
   6  14   3 125.050 15.7864   5
   7 -14   3 534.472 41.9971   2
  -7 -14  -3 488.571 25.7316   4
   7  14   3 475.297 33.3489   5
   7 -15  -3 125.888 23.0225   2
   6 -15  -3 -1.3798 5.70351   3
   6 -15  -3 5.46644 7.87477   2
   6 -15  -3 9.32531 3.92056   3
   5 -15  -3 336.580 20.5035   3
  -5 -15   3 301.263 15.7640   3
   5 -15  -3 304.799 27.7343   2
  -5 -15   3 276.654 16.5443   2
   5 -15  -3 300.333 19.6036   3
  -4 -15   3 151.241 10.5311   2
  -4 -15   3 165.910 11.2699   3
   4 -15  -3 161.207 14.6783   3
   4 -15  -3 157.181 18.6815   2
  -4  15   3 150.950 17.0095   3
   3 -15  -3 47.6753 9.31578   3
  -3 -15   3 67.9926 6.04779   2
   3 -15  -3 43.9728 11.1264   2
  -3 -15   3 53.3988 7.05926   3
  -3  15   3 58.5352 11.3693   3
   2 -15  -3 90.5622 11.3745   3
  -2 -15   3 89.9869 9.13742   3
   2 -15  -3 63.9653 11.4925   2
  -2 -15   3 97.5113 7.76732   2
  -2  15   3 72.9143 11.7990   3
   2  15  -3 88.2152 6.64948   4
   1 -15  -3 166.038 16.9238   2
  -1 -15   3 173.634 11.7021   2
  -1 -15   3 158.709 12.8738   3
  -1 -15   3 174.896 11.8544   5
  -1  15   3 169.772 15.6121   3
   1  15  -3 157.771 11.5269   3
   0 -15   3 835.893 32.2193   5
   0 -15   3 851.548 35.8972   2
   0 -15   3 834.032 36.9822   3
   0 -15  -3 796.937 39.3200   4
   0  15   3 813.140 33.8467   4
   0  15   3 846.611 33.5008   5
   0  15   3 811.432 38.1313   3
   1 -15   3 647.901 31.3491   3
   1 -15   3 598.032 24.2542   5
   1 -15   3 683.134 32.0719   2
  -1 -15  -3 656.987 31.6664   4
   1  15   3 600.667 26.6245   4
   1  15   3 633.030 30.8841   3
  -1  15  -3 616.190 34.1345   3
  -1  15  -3 592.535 30.2136   2
   1  15   3 632.969 28.6574   5
   2 -15   3 93.1976 6.07583   5
   2 -15   3 104.251 12.3955   2
  -2 -15  -3 88.7454 10.0383   4
   2  15   3 95.4599 8.45669   4
  -2  15  -3 89.5129 12.9799   2
   2  15   3 95.5755 10.8334   5
   3 -15   3 10.3583 4.58677   3
   3 -15   3 14.3983 5.60784   2
  -3 -15  -3 24.1896 6.52457   4
   3 -15   3 23.8737 2.67755   5
   3  15   3 16.3863 6.82070   5
   3  15   3 20.2417 6.28565   4
   4 -15   3 160.971 15.2103   3
  -4 -15  -3 198.321 14.8069   4
   4 -15   3 201.629 20.6309   2
   4  15   3 191.049 17.2912   5
  -5 -15  -3 306.404 18.4779   4
   5 -15   3 294.195 20.3011   3
   5 -15   3 272.699 26.7385   2
   5  15   3 294.651 22.5730   5
   6 -15   3 89.8847 10.3561   3
   6 -15   3 85.3402 18.1357   2
  -6 -15  -3 90.4282 10.2857   4
   6  15   3 88.7310 18.0838   5
  -7 -15  -3 0.49356 4.64431   4
   7 -15   3 9.92743 8.19936   2
   7  15   3 -4.1311 6.06698   5
   7 -16  -3 -0.8853 8.66925   2
  -6 -16   3 329.481 16.4975   3
   6 -16  -3 345.927 19.5607   3
   6 -16  -3 364.752 33.5586   2
   5 -16  -3 81.9180 12.0544   3
   5 -16  -3 93.5311 18.9137   2
  -5 -16   3 87.7714 8.83209   2
  -5 -16   3 77.6996 7.76936   3
   4 -16  -3 14.1630 5.37604   3
  -4 -16   3 17.8246 4.84876   3
   4 -16  -3 17.7148 8.00802   2
  -4 -16   3 17.8010 4.21612   2
  -4  16   3 16.6134 7.16480   3
   3 -16  -3 336.415 22.8714   3
   3 -16  -3 331.907 26.9968   2
  -3 -16   3 366.236 19.6402   3
  -3 -16   3 353.254 17.1836   2
  -3 -16   3 353.490 17.3938   2
  -3  16   3 359.120 25.7168   3
   2 -16  -3 436.667 25.9632   3
  -2 -16   3 417.189 22.3241   3
  -2 -16   3 407.360 19.8061   2
   2 -16  -3 438.995 29.3212   2
   2  16  -3 428.089 18.2316   4
  -2  16   3 410.387 17.5027   5
  -2  16   3 418.473 27.0236   3
  -1 -16   3 67.4293 7.85904   2
  -1 -16   3 81.9401 9.41565   3
  -1 -16   3 74.7258 8.00825   5
   1 -16  -3 96.1536 11.3475   3
  -1  16   3 84.5723 13.2893   3
  -1  16   3 75.8453 7.27941   5
   0 -16   3 10.4501 4.69527   2
   0 -16   3 18.4738 4.24814   5
   0 -16  -3 18.8364 6.62436   4
   0 -16   3 19.3820 6.43126   3
   0  16   3 10.3789 5.45633   3
   0  16   3 21.9740 5.61087   5
   0  16  -3 19.3981 5.09866   3
  -1 -16  -3 61.7771 11.0254   4
   1 -16   3 61.7362 5.73247   5
   1 -16   3 43.9912 8.23236   3
   1 -16   3 53.2877 9.85735   2
  -1  16  -3 71.8266 11.1379   2
   1  16   3 63.4726 8.26199   4
   1  16   3 54.7976 8.29317   5
  -2 -16  -3 107.927 11.2755   4
   2 -16   3 96.1051 11.5625   3
   2 -16   3 101.427 6.52440   5
   2 -16   3 108.944 13.0853   2
   2  16   3 108.799 11.6361   5
  -3 -16  -3 393.628 22.3414   4
   3 -16   3 381.199 27.6973   2
   3 -16   3 367.854 23.8657   3
   3  16   3 431.870 24.9992   5
   4 -16   3 317.152 27.1342   2
   4 -16   3 322.701 21.9324   3
  -4 -16  -3 311.303 21.5640   4
   4  16   3 319.350 22.8037   5
  -5 -16  -3 40.1547 8.23615   4
   5 -16   3 30.3525 10.5800   2
   5 -16   3 32.5745 8.45549   3
   5  16   3 21.4849 8.09842   5
  -6 -16  -3 203.524 15.5338   4
   6 -16   3 214.832 25.1704   2
   6 -16   3 205.108 16.0047   3
   6  16   3 233.527 21.4758   5
   7 -16   3 80.1275 17.8358   2
   7  16   3 88.3300 16.7973   5
   7 -17  -3 72.5590 18.5361   2
   6 -17  -3 -1.4558 7.47326   2
   6 -17  -3 1.28449 3.76302   3
  -6 -17   3 4.34949 3.64490   3
  -5 -17   3 96.6646 9.29131   3
   5 -17  -3 123.745 22.6282   2
   5 -17  -3 100.175 11.7142   3
  -5 -17   3 99.2283 9.70266   2
  -4 -17   3 907.386 36.7836   2
   4 -17  -3 967.784 52.9599   2
   4 -17  -3 946.429 44.5516   3
  -4 -17   3 962.603 38.9415   3
  -3 -17   3 -1.1392 2.50310   3
  -3 -17   3 2.76961 2.48070   2
   3 -17  -3 0.58060 5.23099   2
   3 -17  -3 -4.1323 3.53946   3
  -3 -17   3 9.92274 3.56475   2
  -3  17   3 -3.5776 3.79005   3
   2 -17  -3 70.4452 14.4476   2
   2 -17  -3 87.2204 11.2204   3
  -2 -17   3 83.7444 9.37683   3
  -2 -17   3 94.8274 8.44003   2
   2  17  -3 65.3608 6.44490   4
  -2  17   3 56.7288 10.8545   3
  -2  17   3 80.4235 6.49218   5
   1 -17  -3 414.625 24.9810   3
   1 -17  -3 381.376 27.3899   2
  -1 -17   3 348.015 19.4613   5
  -1 -17   3 418.131 22.8703   3
  -1 -17   3 381.929 20.4535   2
  -1  17   3 416.772 18.5441   5
  -1  17   3 377.757 25.0803   3
   1  17  -3 350.408 20.1755   4
   0 -17   3 1269.28 49.7967   2
   0 -17   3 1230.96 45.1005   5
   0 -17  -3 1071.70 68.4202   4
   0 -17   3 1243.58 50.8243   3
   0  17   3 1235.34 45.9398   5
   0  17  -3 1202.23 48.8666   3
   0  17   3 1210.16 52.7844   3
   1 -17   3 239.382 18.3493   2
  -1 -17  -3 224.259 18.3642   4
   1 -17   3 258.081 20.3851   3
   1 -17   3 258.137 13.1018   5
  -1  17  -3 251.682 18.6860   2
   1  17   3 262.483 16.6180   5
  -2 -17  -3 331.696 21.1979   4
   2 -17   3 322.450 21.7879   3
   2 -17   3 309.138 13.7559   5
   2  17   3 327.154 20.4536   5
   3 -17   3 2.39483 4.73263   2
   3 -17   3 4.03228 4.30068   3
  -3 -17  -3 3.11312 4.46880   4
   3  17   3 -1.6050 4.13333   5
   4 -17   3 560.983 38.0932   2
   4 -17   3 582.056 32.4822   3
  -4 -17  -3 626.032 30.2294   4
   4  17   3 568.942 32.7076   5
  -5 -17  -3 143.372 13.2256   4
   5 -17   3 120.860 13.8732   3
   5 -17   3 134.766 19.2942   2
   5  17   3 156.694 16.8852   5
   6 -17   3 119.032 21.7448   2
   6 -17   3 135.831 13.6906   3
  -6 -17  -3 140.165 13.0194   4
   6  17   3 137.280 20.0868   5
   7 -17   3 -4.9954 7.67569   2
   7 -17   3 -1.2332 6.00999   3
  -7 -17  -3 -3.8775 5.18390   4
   7  17   3 -11.627 4.27258   5
   7 -18  -3 183.409 30.8265   2
   6 -18  -3 32.7721 12.6425   2
  -6 -18   3 21.4190 5.59601   3
   6 -18  -3 38.5071 8.36855   3
   5 -18  -3 247.651 26.8998   2
  -5 -18   3 246.519 15.9477   3
  -5 -18   3 257.191 15.9070   2
   5 -18  -3 256.101 19.7492   3
  -4 -18   3 63.7616 6.91980   2
   4 -18  -3 50.5365 10.8479   3
  -4 -18   3 72.2728 8.52726   3
   4 -18  -3 47.1200 12.6332   2
  -3 -18   3 137.703 10.6467   2
   3 -18  -3 117.757 14.0506   3
   3 -18  -3 116.757 17.0612   2
  -3 -18   3 120.078 11.4941   3
  -3  18   3 138.944 16.8728   3
   3  18  -3 159.885 6.48405   4
  -2 -18   3 136.480 12.6723   3
   2 -18  -3 153.727 15.4418   3
  -2 -18   3 147.057 11.3444   2
   2 -18  -3 171.342 18.7819   2
  -2  18   3 151.318 8.95223   5
   2  18  -3 139.744 9.57988   4
  -2  18   3 162.407 17.1893   3
  -1 -18   3 16.6779 5.18053   2
  -1 -18   3 14.6950 5.19137   3
   1 -18  -3 11.0799 6.54184   2
   1 -18  -3 17.7827 5.76908   3
   1  18  -3 9.76828 4.20330   4
  -1  18   3 8.66660 3.80225   5
  -1  18   3 11.1222 6.77122   3
   0 -18   3 95.6230 10.7279   2
   0 -18   3 98.2848 11.3437   3
   0 -18   3 97.0399 8.76859   5
   0  18   3 98.3525 9.59167   5
   0  18  -3 107.349 10.8260   3
   1 -18   3 1.66865 2.40481   5
   1 -18   3 5.96099 4.49113   2
  -1 -18  -3 3.89907 4.09389   4
   1 -18   3 2.57120 3.53167   3
   1  18   3 5.85593 5.00097   5
   2 -18   3 214.538 18.8989   2
   2 -18   3 207.458 10.4047   5
   2 -18   3 218.599 17.9378   3
  -2 -18  -3 224.514 20.4326   4
   2  18   3 223.400 16.8643   5
   3 -18   3 435.535 27.5967   3
  -3 -18  -3 501.144 27.1985   4
   3 -18   3 476.218 32.1357   2
   3  18   3 462.515 27.4998   5
   4 -18   3 134.490 18.3416   2
   4 -18   3 139.963 14.8085   3
  -4 -18  -3 130.994 13.3380   4
   4  18   3 142.581 15.3534   5
   5 -18   3 32.2658 8.90599   3
   5 -18   3 23.3516 10.3833   2
  -5 -18  -3 28.7987 7.83982   4
   5  18   3 31.5893 9.19138   5
   6 -18   3 9.00015 7.04733   2
  -6 -18  -3 8.80476 5.32384   4
   6 -18   3 0.16175 4.14136   3
   6  18   3 7.39395 7.23277   5
   7 -18   3 131.201 23.5872   2
  -7 -18  -3 132.143 13.6966   4
   7 -18   3 137.002 13.6850   3
   7  18   3 140.429 20.5367   5
   7 -19  -3 78.3952 20.4137   2
   6 -19  -3 28.9227 8.13651   3
  -6 -19   3 33.8138 6.77575   3
   6 -19  -3 51.6406 14.6600   2
  -5 -19   3 122.015 11.1583   3
   5 -19  -3 134.727 14.5906   3
   5 -19  -3 119.001 21.2606   2
  -5 -19   3 110.147 11.1809   2
  -4 -19   3 32.9548 6.44901   2
  -4 -19   3 40.0245 7.71899   3
   4 -19  -3 10.9040 8.12123   2
   4 -19  -3 20.6027 7.01958   3
  -4 -19   3 23.6539 5.55895   2
  -3 -19   3 333.247 20.1280   3
  -3 -19   3 312.743 17.1395   2
   3 -19  -3 318.124 23.5588   3
   3 -19  -3 298.839 26.8362   2
  -3 -19   3 315.515 17.5777   2
   3  19  -3 292.268 11.9919   4
  -2 -19   3 391.337 23.4370   3
   2 -19  -3 392.584 30.1309   2
  -2 -19   3 406.723 21.3787   2
   2 -19  -3 420.797 27.3519   3
  -2  19   3 399.722 17.1482   5
   2  19  -3 430.053 19.1865   4
   1 -19  -3 89.6900 12.2727   3
   1 -19  -3 108.938 14.9379   2
  -1 -19   3 107.159 10.5193   2
  -1  19   3 94.7135 8.48788   5
   0 -19   3 6.59900 3.52057   5
   0 -19   3 6.98993 4.11098   3
   0 -19   3 4.15968 3.58835   2
   0  19   3 3.18645 3.92967   5
   1 -19   3 720.603 28.7453   5
   1 -19   3 704.357 37.0696   2
  -1 -19  -3 743.037 39.0208   4
   1 -19   3 763.943 37.3849   3
   1  19   3 744.175 33.4648   5
   2 -19   3 17.8821 7.09682   2
  -2 -19  -3 14.1287 5.90837   4
   2 -19   3 31.6857 8.49983   3
   2  19   3 18.5071 6.01418   5
  -3 -19  -3 7.10222 4.39814   4
   3 -19   3 6.36145 5.41595   2
   3 -19   3 3.58244 4.48361   3
   3  19   3 11.7920 6.18086   5
  -4 -19  -3 14.0992 6.09764   4
   4 -19   3 20.8405 7.02396   3
   4 -19   3 11.6875 6.85003   2
   4  19   3 19.3092 8.49817   5
   5 -19   3 127.489 14.2938   3
   5 -19   3 128.854 23.5446   2
  -5 -19  -3 155.083 14.5024   4
   5  19   3 142.450 17.1917   5
   6 -19   3 7.15303 8.37211   2
  -6 -19  -3 8.01873 5.30452   4
   6 -19   3 2.30548 4.83562   3
   6  19   3 6.41469 5.07746   5
   7 -19   3 9.46359 10.4026   2
  -7 -19  -3 1.62010 5.86648   4
   7 -19   3 1.04488 6.89237   3
   7  19   3 9.76807 8.44563   5
   6 -20  -3 414.354 26.0226   3
   6 -20  -3 444.384 39.9085   2
  -6 -20   3 444.072 22.2194   3
   5 -20  -3 76.3991 12.9198   3
  -5 -20   3 87.7550 9.98624   3
   5 -20  -3 77.6705 19.7174   2
  -4 -20   3 11.9893 3.94240   2
  -4 -20   3 -2.1735 3.24207   3
  -4 -20   3 9.86916 4.10297   2
   4 -20  -3 5.70021 4.94588   3
   4 -20  -3 5.79190 7.02868   2
  -3 -20   3 134.818 11.0981   2
  -3 -20   3 115.628 11.9990   3
  -3 -20   3 118.690 9.93841   2
   3 -20  -3 125.358 14.7624   3
   3 -20  -3 113.849 21.2076   2
   2 -20  -3 652.276 36.7887   3
  -2 -20   3 695.065 30.7158   2
  -2 -20   3 674.462 33.3465   3
   2 -20  -3 646.018 41.1238   2
   2  20  -3 640.318 27.0689   4
  -2  20   3 637.774 24.7716   5
   1 -20  -3 345.305 27.6216   2
   1 -20  -3 331.116 24.3006   3
  -1 -20   3 361.907 24.8755   3
  -1 -20   3 357.744 21.1716   2
   1  20  -3 319.059 20.0178   4
  -1  20   3 359.305 17.6322   5
   0 -20   3 101.036 12.0949   3
   0 -20   3 91.4904 8.79284   5
   0 -20   3 107.758 11.7390   2
   0 -20  -3 112.547 13.3320   3
   0  20   3 89.8094 9.53044   5
  -1 -20  -3 401.994 27.7979   4
   1 -20   3 423.012 26.3088   3
   1 -20   3 422.176 30.3485   2
   1 -20   3 405.523 18.9470   5
   1  20   3 416.125 25.6807   5
   2 -20   3 488.947 31.1709   2
  -2 -20  -3 493.369 29.8037   4
   2 -20   3 463.717 29.2744   3
   2 -20   3 462.174 18.7825   5
   2  20   3 480.811 26.8418   5
   3 -20   3 511.272 31.3524   3
  -3 -20  -3 511.074 29.8692   4
   3 -20   3 482.434 33.9243   2
   3  20   3 533.456 30.1156   5
  -4 -20  -3 269.238 20.4633   4
   4 -20   3 277.749 22.1990   3
   4 -20   3 292.811 26.9723   2
   4  20   3 309.716 23.1388   5
   5 -20   3 -6.8709 4.87800   3
   5 -20   3 -0.1222 9.62389   2
  -5 -20  -3 -1.6931 3.75624   4
   5  20   3 -2.4607 7.67184   5
   6 -20   3 322.973 33.0087   2
  -6 -20  -3 276.904 20.7958   4
   6 -20   3 301.752 21.7709   3
   6  20   3 264.262 24.4592   5
   6 -21  -3 10.9179 9.91314   2
   6 -21  -3 0.11248 5.50016   3
  -6 -21   3 1.79402 5.18299   3
   5 -21  -3 68.0465 12.0452   3
  -5 -21   3 73.5406 10.5607   3
  -5 -21   3 70.2860 9.24038   2
   5 -21  -3 43.2145 15.2703   2
  -4 -21   3 396.220 21.7058   2
   4 -21  -3 388.087 34.0099   2
  -4 -21   3 425.392 24.1769   3
  -4 -21   3 444.366 22.2938   2
   4 -21  -3 449.232 29.3623   3
  -3 -21   3 0.97124 3.05296   2
  -3 -21   3 -3.3892 2.88698   2
   3 -21  -3 7.63432 6.11039   2
  -3 -21   3 -5.6945 2.74479   3
   3 -21  -3 -6.0241 3.13438   3
   3  21  -3 1.78689 2.41993   4
   2 -21  -3 71.3764 14.4886   2
  -2 -21   3 66.0418 19.0003   3
  -2 -21   3 63.8053 8.64028   2
   2 -21  -3 79.0874 15.6833   3
  -2  21   3 60.0982 5.68531   5
   2  21  -3 72.0031 7.54837   4
  -1 -21   3 9.49383 4.46237   2
  -1 -21   3 14.8434 5.50119   3
   1 -21  -3 10.2649 5.35925   3
   1 -21  -3 10.0107 7.24647   2
  -1  21   3 9.99895 3.94640   5
   1  21  -3 16.0751 5.48718   4
   0 -21  -3 803.426 45.5283   2
   0 -21   3 814.483 38.2868   2
   0 -21   3 698.031 37.6315   3
   0 -21   3 676.123 31.2144   5
   0 -21  -3 816.899 40.3303   3
   0  21   3 767.265 32.8732   5
   1 -21   3 75.6294 14.0967   2
   1 -21   3 58.9458 11.0760   3
   1 -21   3 51.0974 7.09080   5
   1  21   3 44.0242 8.04268   5
  -2 -21  -3 16.7798 6.97891   4
   2 -21   3 17.5989 6.92214   3
   2 -21   3 17.5811 7.12043   2
   2 -21   3 19.5549 3.58662   5
   2  21   3 19.9097 7.23092   5
   3 -21   3 -3.7722 3.83439   2
  -3 -21  -3 -0.2026 3.98186   4
   3 -21   3 -4.0874 2.68386   3
   3  21   3 -2.0319 4.51505   5
  -4 -21  -3 219.544 18.6561   4
   4 -21   3 241.539 21.0215   3
   4 -21   3 216.694 23.6963   2
   4  21   3 236.835 20.5571   5
  -5 -21  -3 -6.9465 4.27195   4
   5 -21   3 4.24498 6.57667   3
   5 -21   3 2.61495 7.47724   2
   5  21   3 4.12607 5.40219   5
   6 -21   3 5.36565 8.59489   2
  -6 -21  -3 5.24163 6.13447   4
   6 -21   3 12.0134 7.12025   3
   6  21   3 4.87606 7.12017   5
  -6 -22   3 134.245 16.9565   3
   6 -22  -3 187.224 17.8794   3
   6 -22  -3 201.827 27.5594   2
  -5 -22   3 5.37302 4.26805   2
   5 -22  -3 13.3724 8.52403   2
  -5 -22   3 12.7445 5.54657   3
   5 -22  -3 -0.0317 5.84430   3
  -4 -22   3 3.80029 4.36195   2
   4 -22  -3 -0.6010 6.92460   2
   4 -22  -3 5.32152 5.13286   3
  -4 -22   3 -3.3711 3.27295   2
  -4 -22   3 3.99274 3.91468   3
   3 -22  -3 72.2336 14.0949   3
  -3 -22   3 74.1753 9.68987   2
   3 -22  -3 90.0368 18.4625   2
  -3 -22   3 87.8683 16.7922   3
  -3 -22   3 74.8315 9.65672   2
   3  22  -3 92.2775 6.40387   4
  -2 -22   3 801.753 38.9568   3
   2 -22  -3 832.571 48.7971   2
   2 -22  -3 825.992 43.4648   3
  -2 -22   3 793.807 35.9547   2
  -2  22   3 777.456 28.6668   5
   2  22  -3 729.093 31.6460   4
   1 -22  -3 2.77667 4.62044   3
  -1 -22   3 2.13348 3.86912   2
   1 -22  -3 5.88118 6.56507   2
  -1 -22   3 8.36878 4.91004   3
   1  22  -3 3.42854 3.95284   4
  -1  22   3 5.31657 3.44149   5
   0 -22   3 40.7479 8.83792   2
   0 -22  -3 52.7390 14.4404   2
   0 -22  -3 40.9349 9.52229   3
   0 -22   3 63.1127 11.8677   3
   0 -22   3 51.6422 8.11139   5
   0  22   3 55.8531 8.62568   5
   1 -22   3 5.70757 5.32081   3
   1 -22   3 18.5597 4.47816   5
   1 -22   3 11.5925 6.36620   2
   1  22   3 19.9706 6.73512   5
   2 -22   3 989.057 50.4739   2
  -2 -22  -3 971.790 48.9687   4
   2 -22   3 1028.18 49.4224   3
   2 -22   3 955.669 34.3542   5
   2  22   3 1002.06 44.6147   5
   3 -22   3 46.3308 11.9508   3
   3 -22   3 56.6956 13.5297   2
  -3 -22  -3 68.1974 13.7682   4
   3  22   3 56.6699 12.2742   5
   4 -22   3 8.50860 6.56166   2
  -4 -22  -3 6.21018 5.19136   4
   4 -22   3 0.67924 4.80688   3
   4  22   3 12.6510 6.97054   5
   5 -22   3 -3.3232 5.45002   3
  -5 -22  -3 4.85888 4.94053   4
   5 -22   3 -8.3512 5.36080   2
   5  22   3 -1.2695 5.91335   5
   6 -22   3 24.9845 10.1790   3
  -6 -22  -3 26.7091 8.88479   4
   6 -22   3 18.0200 10.7349   2
   6  22   3 32.9658 12.0048   5
   6 -23  -3 -11.462 5.96530   3
   6 -23  -3 9.82319 10.9267   2
  -5 -23   3 66.4277 9.41633   2
   5 -23  -3 60.1035 13.0389   3
  -5 -23   3 96.8808 12.1969   3
   5 -23  -3 85.4086 18.2086   2
   4 -23  -3 1.95623 5.28005   3
  -4 -23   3 0.57922 4.03069   2
   4 -23  -3 4.60384 7.20899   2
  -4 -23   3 4.51752 4.48448   3
   3 -23  -3 917.258 55.5014   2
  -3 -23   3 961.163 44.1522   3
  -3 -23   3 957.881 40.9047   2
   3 -23  -3 975.794 50.0652   3
   3  23  -3 910.127 33.2630   4
  -2 -23   3 7.40475 4.89210   3
   2 -23  -3 2.95750 6.58077   2
   2 -23  -3 -1.4481 4.69489   3
  -2 -23   3 2.35691 4.17577   2
  -2  23   3 5.13831 2.64079   5
  -1 -23   3 289.194 21.7305   3
   1 -23  -3 264.938 25.9518   2
  -1 -23   3 276.480 19.8821   2
   1 -23  -3 262.505 22.4778   3
  -1  23   3 249.222 14.6596   5
   0 -23   3 7.95219 5.17579   3
   0 -23  -3 5.70163 5.68697   3
   0 -23  -3 12.7896 8.82210   2
   0 -23   3 8.50480 5.02756   2
   0  23   3 17.1105 5.74359   5
   1 -23   3 810.252 33.2455   5
   1 -23   3 848.411 44.5919   2
   1 -23   3 850.500 43.8569   3
  -1 -23  -3 885.867 44.3092   3
   1  23   3 884.726 38.7445   5
   2 -23   3 3.19306 2.89261   5
   2 -23   3 4.14793 5.00400   2
   2 -23   3 -2.0502 3.04108   3
   2  23   3 -5.8172 2.99326   5
   3 -23   3 490.755 35.0136   2
   3 -23   3 461.215 31.0927   3
  -3 -23  -3 403.690 29.2515   4
   3  23   3 479.060 28.9210   5
   4 -23   3 24.1861 8.46400   3
   4 -23   3 17.8665 7.98865   2
  -4 -23  -3 15.4751 7.15915   4
   4  23   3 17.8389 7.63498   5
   5 -23   3 205.393 25.8330   2
  -5 -23  -3 207.964 19.2187   4
   5 -23   3 276.824 46.0259   3
   5  23   3 198.192 21.1266   5
   6 -23   3 28.8639 8.95799   3
  -6 -23  -3 17.8757 7.96249   4
   6 -23   3 22.1131 11.9845   2
   6  23   3 20.5656 9.76845   5
   6 -24  -3 0.74299 7.81657   2
   6 -24  -3 -2.2084 7.23859   3
   5 -24  -3 13.4012 9.50501   2
  -5 -24   3 14.3497 5.93785   2
  -5 -24   3 12.9825 5.73737   3
  -4 -24   3 2.27621 4.21978   2
  -4 -24   3 -3.8506 4.13730   3
   4 -24  -3 -3.3212 5.82489   2
   4 -24  -3 0.15006 4.78833   3
  -3 -24   3 263.260 17.7958   2
  -3 -24   3 238.657 17.1690   2
   3 -24  -3 228.771 26.2845   2
  -3 -24   3 254.170 19.9114   3
   3 -24  -3 244.279 23.1280   3
   3  24  -3 238.619 12.2203   4
   2 -24  -3 233.993 24.9115   2
   2 -24  -3 196.938 20.3691   3
  -2 -24   3 205.017 18.0773   3
  -2 -24   3 193.540 15.6316   2
   2  24  -3 191.189 13.3439   4
  -2  24   3 191.510 9.73401   5
  -1 -24   3 613.674 33.4164   2
  -1 -24   3 671.112 36.4726   3
   1 -24  -3 675.255 39.0443   3
   1 -24  -3 641.098 42.4038   2
  -1  24   3 605.947 26.8255   5
   0 -24   3 13.9704 6.58373   3
   0 -24  -3 11.8145 6.18758   3
   0 -24   3 21.8354 7.70063   2
   0 -24  -3 10.5523 7.14810   2
   1 -24   3 217.804 19.9957   3
  -1 -24  -3 218.327 20.1513   3
   1 -24   3 205.251 13.2402   5
   1 -24   3 201.348 19.7951   2
   1  24   3 219.759 16.3799   5
   2 -24   3 78.8877 15.3848   3
   2 -24   3 107.909 15.2066   2
   2  24   3 99.3822 12.0726   5
   3 -24   3 75.1148 15.2101   3
   3 -24   3 65.3514 14.9526   2
   3  24   3 76.0905 13.7435   5
   4 -24   3 0.83452 7.94509   2
  -4 -24  -3 -0.8042 5.00387   4
   4 -24   3 7.05207 5.16551   3
   4  24   3 9.03159 12.1521   5
   5 -24   3 9.12184 7.62584   3
   5 -24   3 20.6699 12.3009   2
   5  24   3 31.8134 9.86208   5
   6 -24   3 5.14140 9.11388   2
   6 -24   3 25.2020 9.29280   3
   6  24   3 26.8450 10.6684   5
  -5 -25   3 122.236 13.9091   3
   5 -25  -3 110.749 18.3656   3
  -5 -25   3 98.6181 11.0022   2
   5 -25  -3 77.9000 19.9456   2
  -4 -25   3 173.199 14.3805   2
  -4 -25   3 217.374 18.2872   3
   4 -25  -3 195.024 25.4183   2
   4 -25  -3 219.756 24.8703   3
  -3 -25   3 99.1305 11.3773   2
  -3 -25   3 99.6840 19.6374   2
  -3 -25   3 113.403 14.1832   3
   3 -25  -3 147.518 20.9234   2
   3 -25  -3 130.530 16.8063   3
   3  25  -3 87.3959 7.97112   4
   2 -25  -3 119.813 22.7114   2
  -2 -25   3 99.1775 11.9831   2
   2 -25  -3 120.654 19.7603   3
  -2 -25   3 103.986 14.0241   3
   2  25  -3 101.323 10.5012   4
  -2  25   3 109.946 6.73418   5
  -1 -25   3 229.004 18.8892   2
   1 -25  -3 226.564 24.3499   2
   1 -25  -3 198.030 20.9315   3
  -1 -25   3 218.056 20.0654   3
  -1  25   3 229.474 13.5828   5
   0 -25  -3 684.231 39.3342   3
   0 -25   3 652.900 37.7774   3
   0 -25  -3 700.063 44.0784   2
   0 -25   3 633.071 36.7555   2
   0  25   3 660.034 30.4050   5
  -1 -25  -3 44.7832 11.3492   3
   1 -25   3 56.3852 11.9580   3
   1 -25   3 66.0787 12.9511   2
   1  25   3 58.4450 10.1502   5
   2 -25   3 5.96367 6.00102   2
  -2 -25  -3 9.58841 6.62201   3
   2 -25   3 12.8923 6.89198   3
   2  25   3 1.29159 4.32319   5
   3 -25   3 12.9376 8.22543   2
   3 -25   3 10.8915 7.02075   3
   3  25   3 22.5747 8.42917   5
   4 -25   3 474.910 33.0571   3
   4 -25   3 438.013 37.0762   2
   4  25   3 472.395 30.8424   5
   5 -25   3 203.916 25.4302   2
   5 -25   3 195.802 20.9956   3
   5  25   3 226.729 21.9423   5
  -5 -26   3 -4.5539 6.75989   3
   5 -26  -3 -1.1256 9.20586   2
   5 -26  -3 1.96300 6.63363   3
  -4 -26   3 6.57801 7.12073   3
  -4 -26   3 6.42957 5.31408   2
   4 -26  -3 13.5854 7.71634   2
   4 -26  -3 -4.1940 5.06989   3
  -3 -26   3 91.3886 11.1398   2
  -3 -26   3 99.9382 13.5509   3
   3 -26  -3 88.2158 16.7193   3
   3 -26  -3 102.075 21.2139   2
  -2 -26   3 1066.53 51.0017   3
   2 -26  -3 1065.89 55.0563   3
   2 -26  -3 1012.98 59.8676   2
  -1 -26   3 112.623 14.5181   3
   1 -26  -3 93.7833 17.5142   2
  -1 -26   3 109.637 13.5237   2
   1 -26  -3 105.666 18.1138   3
  -1  26   3 100.170 8.89614   5
   0 -26  -3 415.734 33.0760   2
   0 -26  -3 368.444 28.3389   3
   0 -26   3 353.294 26.4019   2
   0 -26   3 416.430 28.8550   3
   0  26   3 364.192 20.9994   5
  -1 -26  -3 25.5862 10.9910   2
   1 -26   3 18.1149 8.24452   3
   1 -26   3 30.8549 5.87400   5
  -1 -26  -3 23.4501 8.99262   3
   1 -26   3 6.78671 5.83267   2
   1  26   3 29.1352 7.61743   5
   2 -26   3 731.314 44.4072   2
  -2 -26  -3 762.592 41.9545   3
   2 -26   3 747.045 43.4804   3
   2  26   3 754.312 37.8770   5
  -3 -26  -3 5.66539 5.87815   3
   3 -26   3 5.48454 6.88641   2
   3 -26   3 7.79381 6.17989   3
   3  26   3 8.56952 5.87319   5
   4 -26   3 4.33782 6.99340   2
  -4 -26  -3 -2.3294 5.04059   3
   4 -26   3 13.9573 6.61910   3
   4  26   3 1.08047 4.73153   5
   5 -26   3 28.0667 12.4109   2
  -5 -26  -3 1.16285 6.83360   3
   5 -26   3 26.6023 10.0803   3
   5  26   3 12.7527 7.96162   5
   5 -27  -3 -6.1970 6.04908   3
   5 -27  -3 -4.2169 10.6748   2
  -5 -27   3 13.2500 7.38133   3
  -4 -27   3 75.7770 10.7534   2
   4 -27  -3 70.1023 14.5419   3
  -4 -27   3 106.040 16.3839   3
   4 -27  -3 112.883 21.7009   2
  -3 -27   3 199.487 19.5597   3
   3 -27  -3 243.469 28.4720   2
   3 -27  -3 253.511 24.4047   3
  -2 -27   3 18.0072 7.02957   2
   2 -27  -3 20.6993 7.73385   3
   2 -27  -3 6.41277 8.82498   2
  -2 -27   3 16.6662 6.89531   3
  -1 -27   3 10.0923 5.58746   2
   1 -27  -3 26.1839 10.3913   2
   1 -27  -3 38.2728 10.4449   3
  -1 -27   3 27.6861 9.17183   3
  -1  27   3 20.6232 5.12405   5
   0 -27  -3 12.9353 7.29246   3
   0 -27   3 13.4316 6.02646   2
   0 -27  -3 10.5518 6.78519   2
   0 -27   3 8.16923 6.26409   3
   0  27   3 6.89000 4.32038   5
   1 -27   3 126.827 16.7880   2
  -1 -27  -3 111.876 17.4651   3
   1 -27   3 121.986 10.7191   5
   1 -27   3 100.233 17.7547   3
  -1 -27  -3 96.0195 18.0514   2
   1  27   3 129.773 12.6279   5
   2 -27   3 33.2431 9.99741   3
   2 -27   3 45.9432 12.4229   2
  -2 -27  -3 51.4449 12.6884   3
   2  27   3 39.9828 9.42149   5
  -3 -27  -3 41.0283 11.8932   3
   3 -27   3 54.5990 14.6607   2
   3 -27   3 63.5227 15.0568   3
   3  27   3 44.2805 9.89084   5
  -4 -27  -3 -0.3855 6.30138   3
   4 -27   3 14.9024 8.75198   2
   4 -27   3 7.37071 6.37922   3
   4  27   3 0.66634 6.51084   5
   5 -27   3 175.339 20.5130   3
  -5 -27  -3 166.175 18.5535   3
   5 -27   3 155.915 27.8989   2
   5  27   3 163.345 19.0279   5
   5 -28  -3 102.506 18.8131   3
  -5 -28   3 118.062 15.8425   3
   5 -28  -3 110.004 24.4724   2
  -4 -28   3 8.12041 6.74255   3
   4 -28  -3 7.12344 7.24539   3
   4 -28  -3 1.04216 8.37714   2
   3 -28  -3 232.230 24.1200   3
  -3 -28   3 225.835 20.7299   3
  -3 -28   3 186.105 16.9363   2
   3 -28  -3 238.321 28.5554   2
   2 -28  -3 111.055 21.0462   3
  -2 -28   3 99.0933 17.3513   3
  -2 -28   3 126.404 13.8770   2
   2 -28  -3 118.058 23.0626   2
  -1 -28   3 519.895 31.4865   2
   1 -28  -3 513.511 40.7399   2
   1 -28  -3 458.601 34.1216   3
  -1 -28   3 536.130 33.8758   3
  -1  28   3 455.061 21.9334   5
   0 -28   3 2.80781 5.38206   2
   0 -28  -3 8.43102 6.00879   3
   0 -28   3 2.44426 4.51467   3
   0 -28  -3 9.31370 7.17091   2
   0  28   3 7.17715 3.61496   5
   1 -28   3 132.332 17.2842   3
  -1 -28  -3 118.760 20.3883   3
   1 -28   3 122.197 16.3606   2
  -1 -28  -3 96.3902 18.6602   2
   1  28   3 118.066 12.4842   5
   2 -28   3 19.6367 9.04133   3
  -2 -28  -3 38.0482 11.4271   3
   2 -28   3 28.9692 10.0347   2
   2  28   3 22.9768 7.64433   5
   3 -28   3 345.469 31.7419   2
   3 -28   3 425.059 32.2599   3
  -3 -28  -3 420.256 29.9419   3
   3  28   3 368.737 26.9162   5
  -4 -28  -3 0.31038 6.60560   3
   4 -28   3 1.14815 6.06585   3
   4 -28   3 8.40316 9.98753   2
   4  28   3 5.50519 7.08960   5
  -4 -29   3 125.141 13.7512   2
   4 -29  -3 94.3936 23.4928   2
   4 -29  -3 93.4187 17.8270   3
  -4 -29   3 154.671 16.0935   3
   3 -29  -3 101.450 21.1537   2
  -3 -29   3 119.453 15.6424   3
   3 -29  -3 116.136 19.7446   3
  -3 -29   3 98.3253 13.8404   2
  -2 -29   3 49.3008 10.7496   2
   2 -29  -3 36.0102 10.8425   3
   2 -29  -3 52.9042 14.2116   2
  -2 -29   3 53.1897 12.5413   3
  -1 -29   3 22.7870 9.11770   3
   1 -29  -3 19.9427 11.6903   2
  -1 -29   3 25.0038 9.63196   2
   1 -29  -3 43.4521 13.4102   3
  -1  29   3 35.3221 6.19808   5
   0 -29  -3 132.926 21.0917   3
   0 -29   3 99.4312 17.0897   2
   0 -29   3 141.677 16.9347   3
   0  29   3 97.3380 10.2820   5
   1 -29   3 171.831 23.1533   3
  -1 -29  -3 133.662 18.0465   3
  -1 -29  -3 142.445 34.0341   2
   1 -29   3 152.928 19.0031   2
   1  29   3 128.928 13.7613   5
  -2 -29  -3 23.3318 8.69995   3
   2 -29   3 26.6920 9.73326   2
   2 -29   3 24.8885 9.69427   3
   2  29   3 37.5291 9.98940   5
   3 -29   3 23.4393 10.0073   3
  -3 -29  -3 24.9218 9.00238   3
   3 -29   3 25.5972 11.1704   2
   3  29   3 27.1546 9.83451   5
  -4 -29  -3 164.202 20.3277   3
   4 -29   3 202.908 22.9735   3
   4 -29   3 242.822 27.7947   2
   4  29   3 223.910 20.9654   5
   4 -30  -3 -1.3670 9.00289   2
  -4 -30   3 -6.5801 4.87726   3
   4 -30  -3 12.9650 8.61524   3
   3 -30  -3 14.4138 11.3340   2
  -3 -30   3 29.6730 8.67412   2
  -3 -30   3 26.6833 10.3082   3
   3 -30  -3 21.2694 10.4871   3
  -2 -30   3 179.036 19.6546   3
   2 -30  -3 180.512 21.3806   3
   2 -30  -3 181.814 24.6293   2
  -2 -30   3 168.549 17.3356   2
   1 -30  -3 -1.4440 5.92240   3
  -1 -30   3 10.1843 6.24759   3
   1 -30  -3 3.78712 7.92034   2
  -1 -30   3 5.95285 6.25550   2
  -1  30   3 2.90402 3.56170   5
   0 -30   3 13.4264 8.29600   2
   0 -30  -3 15.1999 8.85201   2
   0 -30   3 17.4446 8.66427   3
   0 -30  -3 12.1858 8.55943   3
   0  30   3 11.4029 4.59605   5
   1 -30   3 10.4098 7.77638   2
  -1 -30  -3 18.2055 13.4731   3
   1 -30   3 22.7590 9.94462   3
  -1 -30  -3 23.4871 11.2572   2
   1  30   3 22.1753 7.18062   5
  -2 -30  -3 341.068 33.4191   2
   2 -30   3 389.932 31.5711   3
   2  30   3 342.713 23.7434   5
   3 -30   3 64.4848 16.7930   2
  -3 -30  -3 89.4809 24.4225   3
   3 -30   3 60.3184 14.7668   3
   3  30   3 54.8169 11.8948   5
  -4 -30  -3 115.383 18.3920   3
   4 -30   3 98.5486 19.8049   3
   4 -30   3 114.396 22.8153   2
   4  30   3 97.4017 16.1583   5
   3 -31  -3 8.19255 8.30357   3
  -3 -31   3 6.11286 6.90651   2
   3 -31  -3 -8.1400 8.87999   2
  -3 -31   3 -5.6984 7.58275   3
   2 -31  -3 21.8980 11.2391   2
  -2 -31   3 44.3169 13.0642   3
   2 -31  -3 48.3957 14.6459   3
  -2 -31   3 25.3944 9.21936   2
  -1 -31   3 2.44503 4.71664   3
   1 -31  -3 0.29010 5.84025   3
  -1 -31   3 5.11115 6.46011   2
   1 -31  -3 -1.7937 5.80702   2
  -1  31   3 4.23268 3.74512   5
   0 -31  -3 147.798 19.3024   3
   0 -31  -3 138.925 24.4542   2
   0 -31   3 156.909 18.6967   2
   0 -31   3 142.992 17.7312   3
   0  31   3 130.000 11.9772   5
  -1 -31  -3 55.7703 14.9824   3
   1 -31   3 43.8456 12.4706   2
   1 -31   3 54.2114 14.4343   3
  -1 -31  -3 48.4746 15.0228   2
   1  31   3 51.7061 9.42904   5
   2 -31   3 189.353 21.8303   3
  -2 -31  -3 148.227 28.1599   2
   2 -31   3 143.340 20.7153   2
  -2 -31  -3 154.887 19.2893   3
   2  31   3 139.310 23.0568   5
   3 -31   3 18.9535 10.3537   3
   3 -31   3 5.49582 9.53895   2
  -3 -31  -3 31.0161 9.85455   3
   3  31   3 18.4366 7.19373   5
  -3 -32   3 168.153 18.9733   3
   3 -32  -3 169.228 21.6342   3
  -3 -32   3 119.048 15.7695   2
   3 -32  -3 112.803 24.2069   2
   2 -32  -3 49.5257 15.2335   3
  -2 -32   3 53.2627 12.2578   3
   2 -32  -3 37.7305 15.5106   2
  -2 -32   3 69.5296 12.8057   2
  -1 -32   3 151.860 19.3570   3
   1 -32  -3 156.082 25.6809   2
   1 -32  -3 154.841 25.1065   3
  -1 -32   3 147.509 17.7559   2
   0 -32   3 -0.9563 7.29915   2
   0 -32   3 -9.3293 3.47070   3
   0 -32  -3 14.6772 7.46152   3
   0 -32  -3 -3.1606 8.32124   2
   0  32   3 8.53757 5.17730   5
   1 -32   3 194.175 22.5023   3
   1 -32   3 197.051 36.0569   2
  -1 -32  -3 223.117 23.3138   3
  -1 -32  -3 169.731 24.1640   2
   1  32   3 185.306 16.2754   5
   2 -32   3 83.1162 18.9082   2
  -2 -32  -3 70.9321 16.9501   3
  -2 -32  -3 48.6711 15.1908   2
   2 -32   3 60.9518 15.9698   3
   2  32   3 55.1381 10.7911   5
  -3 -32  -3 391.948 37.0227   2
   3 -32   3 375.262 32.9574   3
  -3 -32  -3 416.261 32.8613   3
   3 -32   3 423.174 37.7278   2
   3  32   3 370.610 26.6887   5
   2 -33  -3 13.9967 9.85118   3
  -2 -33   3 17.8702 7.87766   3
  -2 -33   3 12.6573 8.45776   2
   2 -33  -3 14.2571 10.2950   2
  -1 -33   3 109.965 18.7794   3
   1 -33  -3 82.6462 21.5553   2
   1 -33  -3 77.6596 16.6996   3
  -1 -33   3 82.6525 15.5110   2
   0 -33   3 35.7817 12.4662   2
   0 -33  -3 45.2317 14.1416   2
   0 -33  -3 60.4803 14.5967   3
   0 -33   3 44.5314 13.5828   3
   0  33   3 46.6187 8.86974   5
   1 -33   3 215.892 23.6908   2
  -1 -33  -3 221.174 23.3613   3
   1 -33   3 184.809 23.0344   3
  -1 -33  -3 244.236 28.2244   2
   1  33   3 195.419 16.4470   5
   2 -33   3 -12.768 7.98668   2
  -2 -33  -3 1.29300 6.66602   3
   2 -33   3 10.4217 8.07214   3
  -2 -33  -3 -0.4087 8.88512   2
   2  33   3 7.13336 6.70688   5
  -1 -34   3 173.122 21.4241   3
   1 -34  -3 209.401 27.8795   2
   1 -34  -3 203.417 23.8133   3
  -1 -34   3 173.603 21.0111   2
   0 -34   3 3.37270 8.29170   3
   0 -34  -3 17.1569 7.71904   3
   0 -34   3 -8.1777 6.79953   2
   0 -34  -3 3.43849 8.54667   2
   0  34   3 -1.8909 4.52863   5
   1 -34   3 102.011 19.5045   2
  -1 -34  -3 141.496 26.0770   2
   1 -34   3 111.216 19.8013   3
  -1 -34  -3 161.244 21.7582   3
   1  34   3 108.440 17.1128   5
   8   0  -4 64.8840 12.9965   2
  -7   0   4 1.19677 5.24842   3
   7   0  -4 6.01695 5.63970   2
   6   0  -4 538.626 43.3569   2
  -6   0   4 490.318 20.2499   4
  -6   0   4 509.151 25.8110   3
  -5   0   4 -0.0614 2.48348   3
   5   0  -4 1.01459 2.74096   2
  -5   0   4 -2.0922 1.81455   4
   4   0  -4 1.14027 3.19330   2
  -3   0   4 -0.0194 1.91926   3
  -3   0   4 0.06327 1.34693   4
   3   0  -4 0.27791 1.09592   3
   3   0  -4 1.72089 1.58746   3
   3   0  -4 -2.1462 1.47319   2
  -3   0   4 2.89790 2.08176   5
   2   0  -4 2225.34 74.5175   3
  -2   0   4 2307.25 76.4741   3
   2   0  -4 2345.53 75.3934   4
   2   0  -4 2219.62 74.7816   2
  -2   0   4 2227.76 72.3931   4
  -1   0   4 2.23989 1.56817   4
   1   0  -4 1.28051 1.68603   4
  -1   0   4 0.46675 1.60957   3
   1   0  -4 0.22559 1.44343   3
   0   0   4 1644.61 59.2587   3
   0   0  -4 1823.77 57.1604   4
   0   0  -4 1639.34 58.1223   2
   0   0   4 1715.69 58.5385   4
  -1   0  -4 0.49524 1.90979   2
  -1   0  -4 1.64216 1.48766   3
  -1   0  -4 -0.6537 1.89748   4
   1   0   4 2.67613 2.28794   3
  -2   0  -4 857.808 32.9939   3
   2   0   4 793.749 32.1222   3
   2   0   4 758.372 34.7315   2
  -2   0  -4 799.324 35.8473   2
   3   0   4 -2.2728 2.12325   2
  -3   0  -4 1.15825 3.39091   4
   3   0   4 -0.2370 1.58009   3
  -3   0  -4 2.11981 2.26485   3
  -3   0  -4 1.83520 3.56315   2
   4   0   4 752.500 29.3408   3
   4   0   4 818.182 40.3571   2
   4   0   4 711.951 33.4321   5
   5   0   4 1.31957 3.81791   5
   5   0   4 -3.4813 3.75879   2
  -5   0  -4 1.16041 4.38458   4
   6   0   4 55.2438 11.0212   5
   6   0   4 77.0407 17.0842   2
   7   0   4 -6.5197 4.22625   5
   7   0   4 -6.0585 5.26404   2
  -7   0  -4 -0.9157 5.12002   4
  -8   0  -4 49.5571 11.8379   4
   8   0   4 70.2732 12.6155   5
   8  -1  -4 167.826 19.8473   2
   8   1  -4 196.093 20.0448   2
   7  -1  -4 138.698 16.4944   2
  -7  -1   4 117.934 12.0870   3
  -7   1   4 115.053 13.0126   3
   7   1  -4 135.351 14.9103   2
  -6  -1   4 173.220 8.69147   4
   6  -1  -4 179.923 16.7292   2
  -6  -1   4 187.764 13.4735   3
  -6   1   4 168.195 14.2554   3
  -6   1   4 159.506 10.2095   4
   6   1  -4 187.343 16.7154   2
   5  -1  -4 2.14859 4.30479   2
  -5  -1   4 2.52919 2.74128   3
  -5   1   4 0.08807 3.23755   2
  -5   1   4 0.08536 3.02970   3
  -5   1   4 -2.2352 1.78593   4
  -4  -1   4 1618.93 59.1927   2
  -4  -1   4 1662.93 53.4772   4
  -4  -1   4 1659.91 58.2734   3
   4  -1  -4 1699.82 62.4032   2
  -4   1   4 1554.18 58.7255   5
  -4   1   4 1586.21 60.7685   2
  -4   1   4 1712.57 59.8446   3
  -4   1   4 1633.54 55.1605   4
   4   1  -4 1669.29 60.2244   2
  -3  -1   4 885.082 42.6578   5
  -3  -1   4 1103.29 39.0554   3
  -3  -1   4 891.398 36.8527   4
   3  -1  -4 1053.76 35.6069   3
   3  -1  -4 1062.80 35.9285   3
   3  -1  -4 1048.06 40.3302   2
  -3   1   4 1021.28 39.3010   3
  -3   1   4 1068.40 35.7324   4
   3   1  -4 1080.98 38.6278   2
  -3   1   4 1004.69 38.5463   5
  -2  -1   4 1398.95 48.6724   3
  -2  -1   4 1301.86 45.1247   4
   2  -1  -4 1371.31 48.4620   2
   2  -1  -4 1382.08 48.6354   4
   2  -1  -4 1343.53 47.3619   3
  -2   1   4 1340.43 48.9420   3
  -2   1   4 1359.05 45.3613   4
   2   1  -4 1330.66 46.1583   2
   2   1  -4 1397.76 46.9684   4
  -1  -1   4 333.111 14.2025   4
  -1  -1   4 278.530 15.0794   3
   1  -1  -4 300.236 15.2043   3
   1  -1  -4 282.898 13.6131   4
   1   1  -4 308.519 13.1374   4
  -1   1   4 319.313 13.7058   4
  -1   1   4 285.205 15.6084   3
   1   1  -4 308.964 14.9946   3
   0  -1   4 1157.28 43.0043   3
   0  -1  -4 1173.21 42.9299   3
   0  -1  -4 1166.19 40.5722   4
   0   1   4 1174.78 42.1667   4
   0   1  -4 1193.38 43.1355   3
   0   1   4 1149.93 43.2343   3
   0   1  -4 1202.03 40.9860   4
  -1  -1  -4 542.010 23.7527   3
   1  -1   4 554.444 23.9981   3
  -1  -1  -4 538.794 22.8319   4
  -1  -1  -4 539.359 24.9649   2
  -1   1  -4 548.430 23.7963   4
  -1   1  -4 546.532 24.7850   2
   1   1   4 533.298 23.9020   3
  -1   1  -4 553.161 24.0402   3
   2  -1   4 417.756 22.5752   2
  -2  -1  -4 433.451 23.3057   2
   2  -1   4 394.607 19.7283   3
  -2  -1  -4 446.512 20.5903   3
  -2   1  -4 450.206 20.8205   3
  -2   1  -4 380.727 22.1405   2
   2   1   4 409.928 19.7641   3
  -3  -1  -4 203.806 16.4329   2
  -3  -1  -4 200.062 13.3156   3
   3  -1   4 196.945 12.5878   3
   3  -1   4 205.846 16.5889   2
   3   1   4 196.418 16.1915   2
   3   1   4 197.933 12.1827   3
  -3   1  -4 224.819 17.0078   2
  -3   1  -4 238.399 14.2783   3
  -4  -1  -4 1162.90 48.1796   3
  -4  -1  -4 1402.46 52.9378   4
   4  -1   4 1232.18 48.5514   5
   4  -1   4 1203.36 55.1619   2
   4  -1   4 1194.74 44.5207   3
   4   1   4 1315.77 50.0928   5
   4   1   4 1172.58 54.4163   2
   4   1   4 1236.69 43.5632   3
   5  -1   4 432.373 24.0278   5
   5  -1   4 478.633 31.0809   2
  -5  -1  -4 379.466 24.8934   4
   5   1   4 433.790 24.6808   5
   5   1   4 444.407 30.0089   2
   6  -1   4 255.127 24.5501   2
   6  -1   4 227.170 18.1467   5
  -6  -1  -4 273.788 21.0655   4
   6   1   4 314.817 26.4118   2
   6   1   4 283.916 20.3049   5
  -6   1  -4 250.103 21.2696   4
   7  -1   4 36.9656 10.7369   2
  -7  -1  -4 26.2766 7.91723   4
   7  -1   4 25.4793 7.61778   5
   7   1   4 13.9782 6.28361   5
  -7   1  -4 22.5338 10.3517   4
   8  -1   4 -9.0160 5.60844   5
  -8  -1  -4 8.07447 6.79888   4
  -8   1  -4 12.9674 7.89671   4
   8   1   4 2.33948 5.47464   5
   8  -2  -4 11.8674 7.37728   2
   8   2  -4 -7.2188 7.28877   2
  -7  -2   4 31.5519 6.51214   3
   7  -2  -4 15.0716 7.72588   2
   7   2  -4 24.0686 8.22773   2
  -7   2   4 21.0528 7.26127   3
  -6  -2   4 59.6492 4.21032   4
  -6  -2   4 67.0941 8.60219   3
   6  -2  -4 81.8496 13.6070   2
  -6   2   4 73.3226 9.99447   3
   6   2  -4 58.6485 10.7402   2
  -6   2   4 52.4623 7.16136   4
   5  -2  -4 184.646 16.3261   2
  -5  -2   4 194.286 8.93859   4
  -5  -2   4 176.134 13.4501   2
  -5  -2   4 195.677 12.7635   3
  -5   2   4 188.515 15.3236   2
   5   2  -4 196.732 14.5202   2
  -5   2   4 195.689 11.4654   4
  -5   2   4 197.768 14.5870   3
  -4  -2   4 21.6512 4.81330   3
   4  -2  -4 30.4224 7.53631   2
  -4  -2   4 24.1968 5.18090   2
  -4  -2   4 24.4459 2.83074   4
  -4   2   4 29.3835 6.96454   2
  -4   2   4 27.4360 5.22077   5
   4   2  -4 28.8362 5.70972   2
  -4   2   4 25.8631 5.92886   3
  -4   2   4 29.3638 4.12689   4
   3  -2  -4 28.2782 5.83950   2
  -3  -2   4 23.3995 4.43322   3
   3  -2  -4 26.2977 3.56765   3
  -3   2   4 27.4607 5.28991   3
  -2  -2   4 290.370 12.5534   4
   2  -2  -4 301.875 16.1148   2
   2  -2  -4 298.757 14.7769   3
  -2  -2   4 293.755 14.9651   3
   2  -2  -4 294.951 15.9322   4
   2   2  -4 308.755 13.6106   4
   2   2  -4 290.100 13.6526   3
  -2   2   4 300.579 13.2148   4
  -2   2   4 290.506 15.8354   3
   2   2  -4 297.517 12.6246   2
   1  -2  -4 2791.89 92.1897   3
  -1  -2   4 2745.17 92.1371   3
   1  -2  -4 2906.23 90.8963   4
   1   2  -4 2743.73 88.5995   4
   1   2  -4 2863.13 91.9557   3
  -1   2   4 2798.96 89.7006   4
  -1   2   4 2765.34 93.1099   3
   0  -2  -4 336.964 15.0972   4
   0  -2  -4 327.581 16.6349   3
   0  -2   4 333.805 16.8911   3
   0   2   4 341.428 17.2932   3
   0   2  -4 321.178 15.5249   2
   0   2   4 361.251 16.2358   4
   0   2  -4 373.437 17.3545   3
   0   2  -4 345.772 15.5804   4
   1  -2   4 561.348 23.5916   3
   1  -2   4 492.672 23.1911   2
  -1  -2  -4 491.599 23.9622   2
  -1  -2  -4 547.079 23.1802   3
   1   2   4 517.449 23.1353   3
  -1   2  -4 499.178 23.5807   2
   2  -2   4 132.130 12.0381   2
  -2  -2  -4 187.570 11.9756   4
  -2  -2  -4 152.206 10.7357   3
  -2  -2  -4 172.317 13.4229   2
   2  -2   4 153.482 10.8376   3
   2   2   4 158.154 10.8525   3
  -2   2  -4 152.926 12.7807   2
  -2   2  -4 180.866 11.9455   3
  -3  -2  -4 539.745 27.5170   3
   3  -2   4 590.376 30.6529   2
  -3  -2  -4 513.396 26.0109   4
   3  -2   4 569.742 24.9129   3
  -3  -2  -4 557.377 30.3021   2
  -3   2  -4 582.867 30.8191   2
   3   2   4 580.528 24.1916   3
  -3   2  -4 539.467 25.8827   3
   4  -2   4 16.0048 6.10683   2
  -4  -2  -4 21.9195 6.11105   4
   4  -2   4 18.3735 4.44676   3
   4  -2   4 30.4336 7.13558   5
  -4  -2  -4 9.89161 4.38926   3
   4   2   4 29.0542 4.54662   3
   4   2   4 18.0697 6.52527   5
   4   2   4 21.0930 7.12659   2
   5  -2   4 272.759 20.7061   5
   5  -2   4 270.172 11.6852   3
   5  -2   4 277.196 23.8608   2
  -5  -2  -4 262.596 19.4656   4
   5   2   4 312.264 20.3530   5
   5   2   4 290.230 23.6840   2
   6  -2   4 40.4358 12.0044   2
   6  -2   4 26.9026 7.38146   5
  -6  -2  -4 36.4570 9.95923   4
   6   2   4 30.8717 8.69130   5
   7  -2   4 200.823 23.4195   2
   7  -2   4 161.457 15.2137   5
  -7  -2  -4 160.880 16.4211   4
  -7   2  -4 161.874 18.5370   4
   7   2   4 177.352 17.2413   5
   8  -2   4 -0.9288 5.32627   5
  -8  -2  -4 -2.8525 5.17739   4
   8  -2   4 0.57093 8.37661   2
   8   2   4 4.06651 5.36673   5
  -8   2  -4 -4.1761 5.69210   4
   8  -3  -4 42.8330 11.3080   2
   7  -3  -4 382.102 28.3975   2
  -7  -3   4 362.980 20.1672   3
  -7   3   4 368.333 24.3944   3
   7   3  -4 399.169 24.8914   2
  -6  -3   4 103.491 12.5463   2
  -6  -3   4 138.005 10.7448   3
   6  -3  -4 120.404 14.6009   2
   6   3  -4 126.641 12.5692   2
  -6   3   4 127.948 10.3821   4
  -6   3   4 116.411 12.5269   3
  -5  -3   4 60.2984 6.96142   3
  -5  -3   4 87.8292 8.96717   2
   5  -3  -4 48.9549 9.97445   2
  -5   3   4 49.5856 9.93374   2
  -5   3   4 67.7605 6.88605   4
  -5   3   4 48.0024 9.10824   3
   5   3  -4 57.9180 9.33286   2
  -4  -3   4 153.911 6.17645   4
   4  -3  -4 119.313 12.0721   2
  -4  -3   4 124.118 9.11054   3
  -4  -3   4 144.314 9.71234   2
   4   3  -4 122.951 9.43112   2
  -4   3   4 116.744 10.7429   3
  -4   3   4 102.388 8.33938   4
  -4   3   4 130.063 9.77632   5
  -3  -3   4 1854.01 64.1054   4
  -3  -3   4 2053.30 68.7625   3
   3  -3  -4 2067.88 73.1435   2
  -3  -3   4 1979.57 70.4667   5
   3  -3  -4 2085.58 68.5361   3
  -3   3   4 2065.41 67.7221   4
   3   3  -4 2112.21 67.0294   2
  -3   3   4 2071.18 71.7056   3
   2  -3  -4 125.797 8.99356   3
   2  -3  -4 126.456 10.4031   4
  -2  -3   4 156.646 9.80446   3
   2  -3  -4 154.590 11.2774   2
  -2   3   4 148.347 8.48877   4
   2   3  -4 141.233 7.80280   4
  -2   3   4 145.966 10.6552   3
   2   3  -4 150.693 8.44706   3
   2   3  -4 138.758 6.65342   2
  -1  -3   4 161.994 10.0432   3
   1  -3  -4 135.997 9.31117   3
   1  -3  -4 119.085 8.73831   4
   1   3  -4 114.295 6.20011   2
  -1   3   4 125.642 9.68513   3
   0  -3   4 5.46584 2.80915   3
   0  -3  -4 2.31439 2.39417   3
   0  -3  -4 2.88254 2.18494   4
   0   3  -4 1.74230 2.17731   4
   0   3  -4 4.35192 2.08982   3
   0   3  -4 3.31174 1.78520   2
   0   3   4 2.98468 1.96964   4
   0   3   4 3.27310 2.28781   3
   1  -3   4 1562.06 53.9858   2
  -1  -3  -4 1491.84 53.0575   3
  -1  -3  -4 1431.85 50.9796   4
  -1  -3  -4 1534.98 55.4535   2
   1  -3   4 1520.15 53.5320   3
  -1   3  -4 1497.06 54.1822   2
  -1   3  -4 1508.45 53.7530   3
   1   3   4 1252.07 52.0979   4
   1   3   4 1567.55 53.6941   3
   2  -3   4 613.842 28.5240   2
  -2  -3  -4 536.953 24.1477   4
  -2  -3  -4 565.267 28.4756   2
  -2  -3  -4 552.586 24.6068   3
   2  -3   4 538.688 24.6885   3
   2   3   4 566.852 24.5447   3
  -2   3  -4 551.995 27.6843   2
  -2   3  -4 562.311 25.5184   3
  -4  -3  -4 395.467 20.7255   3
   4  -3   4 415.415 21.3827   5
   4  -3   4 388.377 26.8311   2
   4  -3   4 416.554 19.8620   3
  -4  -3  -4 405.986 22.5298   4
   4   3   4 405.773 16.6148   3
   4   3   4 370.861 27.7581   5
   5  -3   4 631.871 37.3353   2
  -5  -3  -4 563.953 29.4034   4
   5  -3   4 579.909 22.5759   3
   5  -3   4 553.344 22.9530   3
   5  -3   4 557.918 28.0414   5
   5   3   4 562.506 29.9996   5
  -6  -3  -4 80.6628 11.9461   4
   6  -3   4 80.9852 14.9438   2
   6  -3   4 86.4784 10.8890   5
   6   3   4 106.471 12.9183   5
   7  -3   4 65.3057 11.1093   5
  -7  -3  -4 100.584 12.9991   4
   7  -3   4 69.3582 17.1429   2
  -7   3  -4 103.131 15.5833   4
   7   3   4 57.3614 12.2696   5
  -8  -3  -4 -0.1695 5.68097   4
   8  -3   4 15.8087 11.3052   2
   8  -3   4 -6.3068 5.24748   5
   8   3   4 -5.5132 6.31830   5
  -8   3  -4 3.67312 8.07246   4
   8  -4  -4 31.8654 15.6427   2
   7  -4  -4 5.77337 6.43288   2
  -7  -4   4 4.15499 4.19002   3
  -7   4   4 2.99489 5.49091   3
  -6  -4   4 244.247 17.6401   2
  -6  -4   4 253.419 14.9267   3
   6  -4  -4 282.357 22.5852   2
  -6   4   4 286.347 19.5006   3
   6   4  -4 251.874 17.4104   2
  -6   4   4 231.966 16.4256   4
   5  -4  -4 759.409 38.6251   2
  -5  -4   4 734.912 29.7908   3
  -5  -4   4 710.057 31.4427   2
  -5   4   4 754.775 31.4011   4
  -5   4   4 730.703 34.6261   3
   5   4  -4 741.808 32.1712   2
   4  -4  -4 58.0941 4.64264   3
  -4  -4   4 51.4701 5.73066   3
   4  -4  -4 62.1218 8.99878   2
  -4   4   4 57.0463 7.73046   3
   4   4  -4 45.3905 5.62667   2
  -4   4   4 55.1927 6.30599   4
  -4   4   4 79.6043 7.58505   5
  -3  -4   4 93.4312 8.33070   5
   3  -4  -4 74.1982 7.09003   3
  -3  -4   4 75.3030 6.57887   3
   3  -4  -4 56.8820 5.73365   3
   3  -4  -4 65.4748 8.50022   2
   3   4  -4 56.9468 4.60687   2
  -3   4   4 63.6801 6.05429   4
  -3   4   4 72.4042 8.04418   3
   2  -4  -4 746.820 30.1389   3
   2  -4  -4 776.935 32.7941   4
   2  -4  -4 747.375 32.5030   2
  -2  -4   4 751.839 29.8858   3
   2   4  -4 789.099 26.6112   4
  -2   4   4 764.318 32.0224   3
   2   4  -4 744.473 27.8799   3
  -2   4   4 746.089 28.4079   4
   1  -4  -4 384.360 18.3824   3
   1  -4  -4 393.346 18.2209   4
  -1  -4   4 399.079 18.3537   3
   1   4  -4 369.352 17.4007   3
  -1   4   4 372.276 16.2385   4
   1   4  -4 362.650 14.9682   4
   1   4  -4 376.756 13.6041   2
  -1   4   4 351.191 18.6650   3
   0  -4  -4 941.672 32.4372   4
   0  -4  -4 821.785 33.7980   3
   0  -4   4 869.171 34.0837   3
   0   4  -4 850.205 31.8452   2
   0   4  -4 823.125 33.4840   3
   0   4  -4 841.846 32.4406   4
   0   4   4 878.229 32.1880   4
   0   4   4 864.914 34.5540   3
   1  -4   4 218.683 13.6456   2
   1  -4   4 215.982 13.4843   3
  -1  -4  -4 235.182 12.2763   4
  -1  -4  -4 217.903 13.1546   3
   1   4   4 237.732 13.8875   3
  -1   4  -4 218.767 13.3488   3
   1   4   4 251.030 13.8699   4
  -1   4  -4 214.026 13.6216   2
   2  -4   4 315.617 19.4601   2
  -2  -4  -4 332.939 17.0532   3
  -2  -4  -4 270.494 18.8554   2
   2  -4   4 320.348 17.3404   3
  -2  -4  -4 369.887 17.1168   4
  -2   4  -4 332.145 18.0108   3
  -2   4  -4 308.884 19.3903   2
   2   4   4 314.179 16.7465   3
  -3  -4  -4 443.997 26.3770   2
   3  -4   4 446.985 21.7755   3
  -3  -4  -4 417.446 21.7344   3
  -3  -4  -4 420.028 21.4289   4
   3  -4   4 458.072 26.6833   2
  -3   4  -4 419.436 22.1326   3
   3   4   4 468.651 20.4320   3
  -3   4  -4 454.874 26.5524   2
  -4  -4  -4 804.558 35.9952   4
  -4  -4  -4 821.582 35.1153   3
   4  -4   4 841.174 43.4482   2
   4  -4   4 863.195 35.3837   5
   4  -4   4 851.042 34.3304   3
   4   4   4 885.920 29.4533   3
   4   4   4 871.785 38.4764   5
   5  -4   4 105.739 14.8075   2
   5  -4   4 132.857 12.2062   3
   5  -4   4 96.0976 7.90076   3
   5  -4   4 116.541 11.1340   5
   5   4   4 103.420 12.4577   5
  -6  -4  -4 98.4546 12.0592   4
   6  -4   4 72.9618 11.0583   5
   6  -4   4 51.4130 13.8115   2
   6   4   4 60.1418 11.7174   5
   7  -4   4 57.8926 14.4572   2
   7  -4   4 58.2332 9.57987   5
  -7  -4  -4 49.9065 9.76137   4
   7   4   4 56.3799 11.5632   5
   8  -4   4 183.921 24.1510   2
   8  -4   4 112.832 13.7358   5
  -8  -4  -4 127.722 22.6090   4
   8   4   4 119.831 17.3052   5
  -8   4  -4 106.973 18.6977   4
   8  -5  -4 221.038 24.8303   2
   7  -5  -4 46.3269 11.7447   2
  -7  -5   4 64.3240 7.94924   3
  -7   5   4 24.9704 9.67768   3
   6  -5  -4 337.965 26.1331   2
  -6  -5   4 323.703 20.3602   2
  -6  -5   4 351.084 17.9232   3
  -6   5   4 391.188 23.9116   3
  -5  -5   4 136.377 10.6462   2
  -5  -5   4 143.835 9.75694   3
  -5   5   4 124.258 10.2405   4
  -5   5   4 130.405 10.8664   5
  -5   5   4 167.743 14.5436   3
   5   5  -4 147.349 11.1743   2
   4  -5  -4 475.880 19.7484   3
   4  -5  -4 472.740 27.2866   2
  -4  -5   4 500.292 22.3943   2
  -4  -5   4 492.047 21.0355   3
   4  -5  -4 471.948 19.3393   3
   4   5  -4 484.820 20.4685   2
  -4   5   4 509.479 24.8340   5
  -4   5   4 468.054 22.1362   4
  -4   5   4 471.842 25.2434   3
  -3  -5   4 116.684 9.58230   5
   3  -5  -4 105.487 8.23460   3
   3  -5  -4 116.248 11.2169   2
   3  -5  -4 99.1568 8.71615   3
  -3  -5   4 97.6515 7.74795   3
  -3   5   4 127.160 10.9589   3
  -3   5   4 102.889 8.13795   4
  -2  -5   4 1765.08 59.4860   3
   2  -5  -4 1619.16 62.7070   4
  -2  -5   4 1704.80 59.8403   5
   2  -5  -4 1655.44 60.0531   3
   2  -5  -4 1754.07 63.7162   2
  -2   5   4 1784.87 62.5893   3
   2   5  -4 1715.97 56.9535   3
  -2   5   4 1732.16 58.3242   4
  -1  -5   4 534.783 23.1177   3
   1  -5  -4 545.750 23.6428   4
   1  -5  -4 511.262 23.4806   3
   1   5  -4 523.344 22.3968   3
  -1   5   4 511.166 21.1114   4
   1   5  -4 504.703 19.7685   4
  -1   5   4 534.458 24.5875   3
   0  -5  -4 1894.52 64.1511   4
   0  -5   4 1955.80 66.4840   3
   0  -5   4 1939.69 63.2138   2
   0  -5  -4 1922.10 66.4290   3
   0   5  -4 1887.11 63.5993   2
   0   5  -4 1893.61 65.9817   3
   0   5   4 1923.39 63.9363   4
   0   5   4 1804.43 66.5591   3
  -1  -5  -4 188.623 12.4709   3
   1  -5   4 184.189 12.5368   3
  -1  -5  -4 205.702 11.5252   4
   1  -5   4 212.747 13.2298   2
   1   5   4 196.882 12.8889   3
   1   5   4 238.649 13.2411   4
  -1   5  -4 192.953 12.9068   2
  -1   5  -4 228.711 13.4804   3
   2  -5   4 2975.86 101.161   3
  -2  -5  -4 2981.55 105.517   2
  -2  -5  -4 2996.64 98.7257   4
  -2  -5  -4 3098.89 100.690   3
   2  -5   4 3118.47 104.933   2
  -2   5  -4 2957.81 104.605   2
   2   5   4 2922.90 99.7489   3
  -2   5  -4 3068.67 109.173   3
  -3  -5  -4 70.8303 7.50622   3
  -3  -5  -4 94.8616 18.0403   2
   3  -5   4 67.6167 11.9479   2
  -3  -5  -4 92.3225 8.86427   4
   3  -5   4 88.5313 8.52045   3
   3   5   4 79.6909 7.25140   3
  -3   5  -4 88.4677 10.8546   2
  -3   5  -4 70.3449 8.09274   3
   4  -5   4 21.1623 5.17707   5
   4  -5   4 13.2556 4.27616   3
   4  -5   4 9.51081 4.95105   2
   4   5   4 16.1956 6.02047   5
   5  -5   4 119.071 11.1003   5
  -5  -5  -4 149.279 12.9970   4
   5  -5   4 97.2916 9.72530   3
   5  -5   4 105.359 8.67704   3
   5  -5   4 122.408 16.1665   2
   5   5   4 102.812 14.2062   5
   6  -5   4 596.261 29.3241   5
   6  -5   4 636.580 41.4463   2
  -6  -5  -4 575.904 30.0688   4
   6   5   4 629.231 34.0464   5
   7  -5   4 10.9591 6.73239   5
   7  -5   4 8.99373 7.42770   2
  -7  -5  -4 7.73511 6.30042   4
   7   5   4 2.46871 6.19311   5
   8  -5   4 35.8143 13.3796   2
   8  -5   4 46.1765 9.07471   5
   8   5   4 34.2709 10.8528   5
  -8   5  -4 46.3606 12.7861   4
   8  -6  -4 -8.1926 7.39203   2
  -7  -6   4 -2.6837 3.74512   3
   7  -6  -4 -3.0114 6.06069   2
  -7   6   4 7.94229 6.66654   3
   6  -6  -4 154.719 17.7577   2
  -6  -6   4 108.655 15.5160   2
  -6  -6   4 190.666 11.3900   3
  -6   6   4 158.738 15.5696   3
  -5  -6   4 78.0104 7.93115   2
  -5  -6   4 78.0031 7.21022   3
   5  -6  -4 73.2715 13.0037   2
  -5   6   4 86.4725 8.63458   5
  -5   6   4 81.1017 11.1400   3
   4  -6  -4 690.127 27.5131   3
  -4  -6   4 692.100 27.3163   3
  -4  -6   4 694.130 26.2817   2
   4  -6  -4 674.617 35.4888   2
  -4   6   4 664.039 28.2279   5
  -4   6   4 689.883 29.5841   4
  -4   6   4 702.761 33.1460   3
   3  -6  -4 21.4301 4.35112   3
   3  -6  -4 30.6974 7.15888   2
   3  -6  -4 25.7106 5.30105   3
  -3  -6   4 33.1300 7.36826   5
  -3  -6   4 42.0571 5.10336   3
  -3   6   4 40.1087 5.37989   4
  -3   6   4 32.3967 6.52445   3
   2  -6  -4 439.969 23.8911   4
   2  -6  -4 430.929 21.2429   3
  -2  -6   4 469.578 20.7200   3
   2  -6  -4 466.371 24.4828   2
   2   6  -4 446.460 18.3908   3
  -2   6   4 460.911 20.0590   4
  -2   6   4 448.492 23.1665   3
   2   6  -4 465.809 16.2807   4
  -1  -6   4 41.6325 5.42747   3
   1  -6  -4 37.7785 6.71600   3
   1  -6  -4 30.5429 6.00974   4
  -1   6   4 29.7054 5.98430   3
   1   6  -4 51.3130 5.54185   3
  -1   6   4 48.1044 5.07902   4
   0  -6   4 109.672 7.48848   2
   0  -6  -4 112.499 8.70043   4
   0  -6  -4 123.875 9.50460   3
   0  -6   4 123.071 9.53486   3
   0   6  -4 120.377 7.94528   2
   0   6  -4 111.062 8.97384   3
   0   6   4 107.476 9.54240   3
   0   6   4 114.883 8.04271   4
   1  -6   4 231.437 14.3498   3
  -1  -6  -4 244.536 14.2704   3
   1  -6   4 237.046 14.2112   2
  -1  -6  -4 227.050 12.5926   4
   1   6   4 247.951 14.6142   3
  -1   6  -4 231.537 14.2998   3
  -1   6  -4 226.875 14.2604   2
   1   6   4 206.940 12.8831   4
  -2  -6  -4 494.486 22.7356   3
  -2  -6  -4 484.762 21.1617   4
   2  -6   4 469.287 25.2275   2
   2  -6   4 457.264 22.8696   3
  -2  -6  -4 407.695 33.7888   2
   2   6   4 472.128 22.2247   3
  -2   6  -4 461.884 23.3566   3
  -2   6  -4 496.273 25.7533   2
  -3  -6  -4 313.451 17.2073   3
   3  -6   4 342.510 22.5496   2
   3  -6   4 316.815 18.0352   3
  -3  -6  -4 311.181 16.9337   4
   3   6   4 337.221 16.3137   3
  -3   6  -4 290.622 21.3003   2
   3   6   4 319.176 19.2499   5
  -4  -6  -4 125.803 10.3132   3
   4  -6   4 137.473 10.9847   3
   4  -6   4 133.095 10.7347   5
   4  -6   4 126.611 15.2051   2
   4   6   4 133.791 13.3157   5
   5  -6   4 241.100 13.9406   3
  -5  -6  -4 219.341 15.8378   4
   5  -6   4 213.506 14.6784   3
   5  -6   4 262.248 23.5415   2
   5  -6   4 215.333 14.8439   5
   5   6   4 195.690 17.7131   5
   6  -6   4 29.4992 7.42701   5
   6  -6   4 33.2299 10.7422   2
  -6  -6  -4 37.8638 8.41729   4
   6   6   4 34.3717 9.76130   5
   7  -6   4 150.647 21.5092   2
  -7  -6  -4 114.896 13.0916   4
   7  -6   4 120.056 12.1739   5
   7   6   4 117.210 17.6724   5
  -8  -6  -4 74.2482 17.5183   4
   8  -6   4 53.1190 15.5488   2
   8  -6   4 75.7592 10.6150   5
   8   6   4 61.4874 13.6938   5
  -8   6  -4 54.2306 12.8320   4
   8  -7  -4 -2.1647 7.96752   2
   7  -7  -4 426.865 33.1877   2
  -7  -7   4 507.982 27.3786   3
  -7   7   4 426.197 29.8349   3
  -6  -7   4 2.54579 5.30430   2
  -6  -7   4 11.6029 4.00815   3
   6  -7  -4 4.14904 5.20539   2
  -5  -7   4 8.61873 3.40571   3
   5  -7  -4 7.28150 6.20287   2
  -5   7   4 10.9156 4.31609   5
  -5   7   4 14.1035 6.25888   3
  -4  -7   4 206.015 11.6114   3
  -4  -7   4 194.967 9.90068   2
   4  -7  -4 186.449 16.9662   2
   4  -7  -4 193.544 11.7012   3
   4  -7  -4 187.360 12.0945   3
  -4   7   4 205.071 16.2223   3
  -4   7   4 178.446 11.7679   5
  -4   7   4 184.219 12.8362   4
  -3  -7   4 1248.23 45.0063   3
   3  -7  -4 1231.93 47.5546   3
   3  -7  -4 1244.72 46.5809   3
   3  -7  -4 1231.73 52.5176   2
  -3   7   4 1269.26 48.4626   4
  -3   7   4 1261.01 50.3458   3
   2  -7  -4 -1.0087 2.35370   2
  -2  -7   4 2.44796 2.53493   5
  -2  -7   4 3.14665 2.28889   3
   2  -7  -4 0.97937 3.16097   4
   2  -7  -4 3.39059 2.20519   3
   2   7  -4 0.06604 1.06723   4
   2   7  -4 4.40488 1.73417   3
  -2   7   4 -0.2411 2.26259   3
  -2   7   4 -0.0184 1.76939   4
  -1   7   4 337.929 15.6587   4
  -1   7   4 296.942 18.0540   3
   0  -7  -4 26.4136 4.99680   3
   0  -7   4 32.3586 5.34563   3
   0  -7  -4 42.0336 5.80811   4
   0  -7   4 40.6270 4.58990   2
   0   7   4 42.5666 4.86716   4
   0   7  -4 38.4840 4.64767   2
   0   7  -4 40.6815 5.40934   3
   0   7   4 47.7407 8.13729   3
   1  -7   4 3510.01 115.793   3
  -1  -7  -4 3591.65 115.252   3
  -1  -7  -4 3456.42 112.347   4
   1  -7   4 3600.76 115.407   2
  -1   7  -4 3434.86 115.132   2
   1   7   4 3473.00 115.398   3
  -1   7  -4 3497.47 115.612   3
   1   7   4 3239.23 112.772   4
  -2  -7  -4 8.46626 3.43034   4
   2  -7   4 2.64568 2.63649   3
   2  -7   4 9.34786 3.99295   2
  -2  -7  -4 5.49292 3.07220   3
  -2  -7  -4 7.16570 3.28646   2
   2   7   4 3.22022 3.11569   4
  -2   7  -4 1.62503 2.23740   3
   2   7   4 3.85953 3.12905   3
  -2   7  -4 10.1778 3.80811   2
  -3  -7  -4 685.634 30.2346   3
   3  -7   4 665.135 35.3344   2
  -3  -7  -4 779.184 30.0058   4
   3  -7   4 673.987 31.1477   3
   3   7   4 715.104 32.6177   5
   3   7   4 680.495 28.1246   3
  -4  -7  -4 152.171 11.9282   4
   4  -7   4 147.401 11.2545   5
  -4  -7  -4 141.829 14.6894   3
   4  -7   4 159.494 16.6387   2
   4  -7   4 133.907 11.2706   3
   4   7   4 147.879 13.8944   5
   5  -7   4 418.177 22.9124   3
   5  -7   4 454.972 22.0204   3
   5  -7   4 487.955 33.1750   2
  -5  -7  -4 417.226 22.8062   4
   5  -7   4 441.537 22.1891   5
   5   7   4 449.850 27.2297   5
   6  -7   4 -5.4580 3.87364   2
  -6  -7  -4 6.77037 4.98644   4
   6   7   4 1.98756 5.69703   5
   7  -7   4 45.0067 13.6778   2
  -7  -7  -4 44.6730 9.27638   4
   7  -7   4 43.2828 7.84721   5
   8  -7   4 11.1292 5.93377   5
  -8  -7  -4 -4.3232 4.81734   4
   8  -7   4 -4.9709 8.59729   2
   8   7   4 -2.6562 6.53671   5
   8  -8  -4 16.1758 8.71658   2
   7  -8  -4 -8.0815 4.19421   2
  -7  -8   4 2.22124 3.70965   3
  -7   8   4 -2.6162 6.85369   3
   6  -8  -4 116.288 16.0069   2
  -6  -8   4 99.8443 8.18814   3
  -6  -8   4 102.492 10.3988   2
  -6   8   4 100.933 13.6566   3
  -5  -8   4 768.777 29.7474   3
   5  -8  -4 765.866 26.8926   3
   5  -8  -4 754.855 27.9675   3
   5  -8  -4 790.081 42.7279   2
  -5  -8   4 720.984 29.8402   2
  -5   8   4 798.134 38.5561   3
  -5   8   4 742.989 31.2925   5
   4  -8  -4 124.784 10.1168   3
   4  -8  -4 110.821 9.05140   3
  -4  -8   4 121.624 6.76850   2
   4  -8  -4 118.697 14.3250   2
  -4  -8   4 115.166 8.53330   3
  -4   8   4 116.575 8.90878   5
  -4   8   4 108.631 10.8544   4
  -4   8   4 119.073 12.8652   3
   3  -8  -4 220.246 14.6207   3
  -3  -8   4 188.766 11.8466   3
   3  -8  -4 236.382 18.1544   2
   3  -8  -4 207.415 13.4133   3
  -3   8   4 192.089 13.0119   4
  -3   8   4 264.960 17.4638   3
   2  -8  -4 349.561 18.8295   3
  -2  -8   4 344.671 17.5527   3
   2  -8  -4 357.488 22.1939   2
   2  -8  -4 334.655 21.5061   4
  -2  -8   4 358.010 18.0989   5
   2   8  -4 344.542 12.5699   4
  -2   8   4 355.326 17.5521   4
  -2   8   4 364.594 20.9010   3
   2   8  -4 343.088 15.2276   3
   1  -8  -4 937.253 38.6821   4
  -1  -8   4 958.749 36.6273   3
   1  -8  -4 896.156 37.4290   3
  -1   8   4 927.487 38.8657   3
  -1   8   4 906.317 34.5910   4
   1   8  -4 885.449 34.9844   3
   0  -8   4 145.238 9.24158   2
   0  -8  -4 158.464 11.3392   4
   0  -8  -4 139.088 10.9671   3
   0  -8   4 160.250 11.5826   3
   0   8  -4 153.655 9.56654   2
   0   8   4 150.855 9.68054   4
   0   8   4 143.495 11.7715   3
   0   8  -4 155.390 11.0574   3
   1  -8   4 242.495 15.8496   2
  -1  -8  -4 285.853 16.5768   3
  -1  -8  -4 295.944 15.5093   4
   1  -8   4 264.509 16.7656   3
  -1   8  -4 321.953 17.5421   3
   1   8   4 335.362 16.1394   4
  -1   8  -4 307.431 17.2531   2
   1   8   4 275.354 16.7482   3
  -2  -8  -4 146.159 13.1587   2
   2  -8   4 134.523 12.8003   2
  -2  -8  -4 167.453 10.7467   4
  -2  -8  -4 135.867 11.4035   3
   2  -8   4 145.246 11.7252   3
  -2   8  -4 146.322 11.7280   3
  -2   8  -4 149.744 13.0496   2
   2   8   4 149.795 11.1441   3
   2   8   4 138.042 13.1452   4
   3  -8   4 1201.36 47.8691   3
   3  -8   4 1283.22 54.1395   2
  -3  -8  -4 1213.62 45.1118   4
  -3  -8  -4 1191.33 46.5003   3
   3   8   4 1238.11 44.2486   3
   3   8   4 1129.68 49.1973   5
   4  -8   4 233.578 15.5307   3
   4  -8   4 235.676 20.9042   2
   4  -8   4 258.802 14.5597   5
  -4  -8  -4 204.988 17.8067   4
   4   8   4 235.443 18.0440   5
   5  -8   4 47.0064 12.8849   2
   5  -8   4 59.9414 7.68703   3
   5  -8   4 35.3425 8.31167   3
   5   8   4 42.0652 9.01158   5
   6  -8   4 32.4220 5.38966   3
   6  -8   4 46.7640 7.99867   5
   6  -8   4 37.7747 5.36339   3
  -6  -8  -4 53.5780 10.1716   4
   6  -8   4 22.4771 10.2742   2
   6   8   4 57.5340 12.3082   5
  -7  -8  -4 70.1149 11.2931   4
   7  -8   4 62.4629 8.95608   5
   7  -8   4 54.0156 14.4583   2
   7   8   4 68.0419 14.2207   5
  -8  -8  -4 83.4350 13.5238   4
   8  -8   4 92.6834 19.1073   2
   8   8   4 95.9635 16.5906   5
   8  -9  -4 157.627 25.2138   2
   7  -9  -4 9.74178 7.01906   2
  -6  -9   4 34.9194 6.49399   2
  -6  -9   4 34.9641 5.25491   3
   6  -9  -4 33.0505 10.0332   2
  -6   9   4 24.7161 8.33873   3
  -6   9   4 32.4808 6.75414   5
   5  -9  -4 5.67910 2.53831   3
  -5  -9   4 4.40792 2.94252   2
   5  -9  -4 10.6124 3.11347   3
   5  -9  -4 3.47757 4.83632   2
  -5  -9   4 3.96997 2.34960   3
  -5   9   4 14.2094 9.46961   3
  -5   9   4 6.10220 3.14450   5
  -4  -9   4 220.570 9.73838   2
   4  -9  -4 199.295 13.6199   3
   4  -9  -4 268.419 15.6488   3
  -4  -9   4 236.522 12.9269   3
   4  -9  -4 213.585 26.0381   2
  -4   9   4 251.327 18.8318   3
  -4   9   4 216.971 12.6214   5
   3  -9  -4 7.53927 2.83260   3
   3  -9  -4 8.49020 3.97375   3
  -3  -9   4 3.76003 2.43815   3
   3  -9  -4 10.0795 4.70133   2
  -3   9   4 2.58435 3.55156   3
  -3   9   4 3.59556 3.04265   4
   2  -9  -4 1024.86 41.2700   3
   2  -9  -4 964.815 44.3637   4
  -2  -9   4 1039.05 39.1924   3
   2  -9  -4 987.654 44.9814   2
  -2  -9   4 984.183 39.3014   5
   2   9  -4 1049.51 36.1606   3
  -2   9   4 1001.18 43.0934   3
   2   9  -4 1018.32 32.7478   4
  -2   9   4 1016.33 39.5577   4
   1  -9  -4 140.939 12.6032   4
   1  -9  -4 167.684 12.3103   3
  -1  -9   4 173.130 11.6481   3
  -1   9   4 153.456 12.9569   3
  -1   9   4 164.978 10.6194   4
   1   9  -4 167.275 10.8463   3
   0  -9  -4 1911.98 67.7710   3
   0  -9   4 1847.29 65.5378   3
   0  -9   4 1820.75 61.8090   2
   0  -9  -4 1780.33 64.6666   4
   0   9   4 1809.22 62.1826   4
   0   9  -4 1830.37 64.6350   3
   0   9  -4 1773.05 64.8733   2
   0   9   4 1752.40 66.2192   3
  -1  -9  -4 508.069 28.0311   3
  -1  -9  -4 529.787 23.5607   4
   1  -9   4 527.148 24.9919   2
   1  -9   4 535.949 25.7332   3
   1   9   4 502.566 22.9718   4
   1   9   4 528.617 25.4408   3
  -1   9  -4 505.419 24.6015   2
   2  -9   4 923.543 40.9670   2
   2  -9   4 926.254 39.0284   3
  -2  -9  -4 925.698 42.4024   2
  -2  -9  -4 933.502 35.9099   4
  -2  -9  -4 908.132 37.7230   3
  -2   9  -4 911.613 40.8620   2
   2   9   4 957.358 37.5814   3
   2   9   4 919.354 37.9330   4
  -2   9  -4 890.033 39.0253   3
   3  -9   4 0.52327 2.51975   3
  -3  -9  -4 0.19217 2.70818   3
   3  -9   4 3.00569 3.40510   2
  -3  -9  -4 -0.4221 2.34446   4
   3   9   4 -0.1224 2.39704   3
   3   9   4 7.15951 4.89953   5
   4  -9   4 32.5514 7.38143   3
   4  -9   4 32.0692 8.99517   2
   4  -9   4 38.2921 6.41766   5
   4   9   4 30.7619 7.41417   5
  -5  -9  -4 15.0933 5.36783   4
   5  -9   4 13.1713 4.64193   5
   5  -9   4 15.2758 6.17543   3
   5  -9   4 8.02660 6.36060   2
   5  -9   4 15.7316 5.01492   3
   5   9   4 12.4315 7.11522   5
   6  -9   4 504.281 37.0632   2
   6  -9   4 470.608 21.2697   3
   6  -9   4 460.787 22.4101   5
  -6  -9  -4 462.544 24.7395   4
   6   9   4 488.616 30.6854   5
   7  -9   4 -5.9024 6.96709   2
  -7  -9  -4 8.34371 5.13277   4
   7  -9   4 -5.2141 3.60887   5
   7   9   4 3.25409 6.27485   5
   8  -9   4 66.2830 16.5755   2
  -8  -9  -4 53.4718 10.0364   4
   7 -10  -4 -6.5451 6.49662   2
  -6 -10   4 115.699 10.3895   2
  -6 -10   4 135.374 9.15369   3
   6 -10  -4 112.140 18.8352   2
  -6  10   4 135.279 10.6966   5
  -6  10   4 122.213 15.1413   3
  -5 -10   4 207.033 12.0025   2
   5 -10  -4 213.837 12.2734   3
  -5 -10   4 193.654 11.7930   3
   5 -10  -4 206.405 20.3176   2
   5 -10  -4 207.211 12.5396   3
  -5  10   4 186.510 12.2908   5
  -5  10   4 212.247 18.9245   3
   4 -10  -4 980.722 39.5931   3
   4 -10  -4 935.165 47.9061   2
  -4 -10   4 992.378 37.0941   3
   4 -10  -4 991.161 40.4185   3
  -4  10   4 930.327 35.7842   5
  -4  10   4 982.499 45.1205   3
   3 -10  -4 32.6103 6.46534   3
   3 -10  -4 30.4902 6.54856   3
  -3 -10   4 37.6608 6.23107   3
   3 -10  -4 38.8795 9.59438   2
  -3  10   4 40.0873 8.30512   4
  -3  10   4 28.3426 7.74073   3
   2 -10  -4 615.670 32.9897   2
  -2 -10   4 620.435 27.5868   5
  -2 -10   4 634.057 27.2605   3
  -2  10   4 618.465 27.2783   4
  -2  10   4 587.547 30.6478   3
   2  10  -4 615.445 24.0841   3
   2  10  -4 645.342 21.4971   4
  -1 -10   4 92.2643 5.29975   2
   1 -10  -4 94.8210 9.54005   3
   1 -10  -4 85.7855 10.2051   4
  -1 -10   4 89.9770 8.67066   3
  -1 -10   4 104.311 8.45219   5
  -1  10   4 108.106 10.9093   3
   1  10  -4 91.4172 7.92412   3
  -1  10   4 90.6819 8.14939   4
   0 -10  -4 2082.02 73.7027   4
   0 -10  -4 1997.23 73.8849   3
   0 -10   4 2096.58 73.6982   3
   0 -10   4 2085.38 70.1373   2
   0  10   4 2087.74 74.9961   3
   0  10  -4 2086.33 72.9581   3
   0  10  -4 2055.06 70.1100   2
   1 -10   4 48.7328 8.31603   3
   1 -10   4 52.7228 6.97310   2
  -1 -10  -4 48.7165 7.93031   4
  -1 -10  -4 46.0568 7.05294   3
  -1  10  -4 47.9449 6.63192   2
  -1  10  -4 47.1285 7.51441   3
   1  10   4 49.0123 7.92425   3
   1  10   4 55.9315 6.48091   4
  -2 -10  -4 617.156 28.2917   3
   2 -10   4 588.368 30.8509   2
  -2 -10  -4 594.541 26.3751   4
   2 -10   4 583.219 29.1572   3
  -2  10  -4 685.160 40.4104   2
   2  10   4 619.481 28.0324   4
   2  10   4 606.558 27.7731   3
  -3 -10  -4 89.8821 8.72670   4
   3 -10   4 103.653 13.7526   2
   3 -10   4 93.3356 9.99661   3
  -3 -10  -4 88.4241 9.19734   3
   3  10   4 102.945 8.63651   3
   3  10   4 89.4034 11.2290   5
  -4 -10  -4 393.617 21.5407   4
   4 -10   4 399.372 18.8196   5
   4 -10   4 401.916 28.5175   2
   4  10   4 387.881 24.6374   5
   5 -10   4 34.0856 6.06487   5
   5 -10   4 22.3893 8.32384   2
   5 -10   4 32.7850 6.70072   3
   5 -10   4 31.7837 9.25956   3
   5  10   4 20.3168 7.75296   5
   6 -10   4 21.6109 7.17154   3
   6 -10   4 32.2209 6.09656   5
   6 -10   4 29.0167 6.06320   3
   6 -10   4 33.9759 12.2581   2
  -6 -10  -4 25.1520 6.71917   4
   6  10   4 23.6688 8.66482   5
  -7 -10  -4 4.22190 4.21495   4
   7 -10   4 2.11321 3.40487   5
   7 -10   4 0.53276 6.69963   2
   7  10   4 7.18358 6.26330   5
   7 -11  -4 88.2525 27.0160   2
   6 -11  -4 28.0610 11.0232   2
  -6 -11   4 25.0067 4.56760   3
  -6  11   4 22.4027 8.26873   3
   5 -11  -4 17.2975 4.81970   3
  -5 -11   4 17.4929 4.11495   3
   5 -11  -4 11.8040 4.43514   3
   5 -11  -4 16.7086 6.99745   2
  -5  11   4 27.7301 8.66401   3
  -5  11   4 12.9287 4.19110   5
  -4 -11   4 2.67699 3.01624   3
   4 -11  -4 5.24401 3.61383   3
   4 -11  -4 -0.7577 3.12211   3
   4 -11  -4 3.77429 4.19479   2
  -4  11   4 4.36543 2.64010   5
   3 -11  -4 864.465 42.9630   2
   3 -11  -4 836.754 37.6344   3
   3 -11  -4 858.110 36.9091   3
  -3 -11   4 822.550 33.4917   3
  -3  11   4 784.402 39.2823   3
  -2 -11   4 127.349 20.5546   5
   2 -11  -4 109.627 10.5695   3
   2 -11  -4 121.825 13.5851   2
  -2 -11   4 133.267 10.3147   3
  -2  11   4 119.698 9.97456   4
   2  11  -4 131.985 8.25168   3
  -2  11   4 117.794 12.6209   3
  -1 -11   4 279.550 15.7147   3
  -1 -11   4 214.520 10.1288   2
   1 -11  -4 217.102 15.2301   3
   1 -11  -4 175.875 15.5822   4
  -1  11   4 219.206 13.4095   4
  -1  11   4 271.156 17.9167   3
   0 -11  -4 23.1583 5.08096   3
   0 -11   4 26.3435 6.84367   3
   0 -11  -4 27.0748 6.27575   4
   0 -11   4 29.7915 5.31610   2
   0  11   4 28.7426 7.03198   3
   0  11   4 29.0817 5.01679   4
   0  11  -4 25.8486 5.18385   2
   0  11  -4 30.6792 6.12053   3
   1 -11   4 1475.78 56.2617   3
  -1 -11  -4 1526.48 54.7824   4
   1 -11   4 1501.83 55.9982   2
  -1 -11  -4 1492.20 55.9541   3
  -1  11  -4 1404.60 55.0010   2
  -1  11  -4 1401.47 55.5799   3
   1  11   4 1425.23 52.5180   4
   1  11   4 1475.94 56.2299   3
  -2 -11  -4 502.240 24.6190   3
  -2 -11  -4 489.659 23.1274   4
   2 -11   4 502.819 27.4352   2
   2 -11   4 500.987 25.8680   3
   2  11   4 465.198 24.5902   5
   2  11   4 500.218 24.2488   3
   2  11   4 430.403 22.9336   4
  -2  11  -4 476.971 26.6082   2
   3 -11   4 23.6817 7.49734   2
   3  11   4 48.3405 9.88570   5
   4 -11   4 -0.2506 2.88356   3
  -4 -11  -4 3.32224 3.31188   4
   4 -11   4 5.09006 3.10291   5
   4 -11   4 -4.3203 2.60268   2
   4  11   4 4.88737 6.01546   5
  -5 -11  -4 487.128 24.4076   4
   5 -11   4 483.849 25.6051   3
   5 -11   4 516.991 35.2971   2
   5 -11   4 445.416 26.9503   3
   5 -11   4 458.822 21.1309   5
   5  11   4 530.362 30.8156   5
   6 -11   4 81.2393 17.5023   2
  -6 -11  -4 76.8703 9.55151   4
   6 -11   4 57.4453 7.06258   5
   6 -11   4 89.1405 11.5148   3
   6  11   4 86.5592 13.9553   5
  -7 -11  -4 108.887 11.5035   4
   7 -11   4 89.6195 8.31210   5
   7 -11   4 140.611 24.3955   2
   7  11   4 98.4340 16.0063   5
   7 -12  -4 41.6522 13.7507   2
  -6 -12   4 -3.1439 3.17159   2
  -6 -12   4 4.34762 3.13684   3
   6 -12  -4 14.9042 7.76076   2
  -6  12   4 0.01833 3.28500   5
  -6  12   4 3.31369 5.76607   3
   5 -12  -4 545.026 25.4614   3
  -5 -12   4 489.066 20.2974   2
  -5 -12   4 545.729 23.4313   3
   5 -12  -4 532.954 25.7492   3
   5 -12  -4 563.023 36.9010   2
  -5  12   4 525.337 22.1130   5
  -5  12   4 512.284 32.1893   3
   4 -12  -4 99.4798 10.9967   3
  -4 -12   4 117.244 9.20853   3
   4 -12  -4 113.175 15.0802   2
   4 -12  -4 96.0962 10.8522   3
  -4  12   4 128.657 15.2378   3
  -4  12   4 118.155 7.98082   5
   3 -12  -4 112.991 14.0522   2
   3 -12  -4 93.8762 10.8868   3
   3 -12  -4 62.5876 8.58473   3
   2 -12  -4 85.1850 9.38935   3
   2 -12  -4 91.9504 12.3155   2
  -2 -12   4 93.9997 8.85084   3
   2  12  -4 69.0665 6.32790   3
  -2  12   4 62.8235 10.9343   3
  -1 -12   4 2052.42 71.6854   5
   1 -12  -4 2093.54 79.1155   4
   1 -12  -4 2034.69 75.7908   3
  -1 -12   4 2218.42 68.9191   2
  -1 -12   4 2038.94 73.8942   3
  -1  12   4 2105.61 72.3253   4
  -1  12   4 2024.63 77.2764   3
   1  12  -4 2025.27 72.1097   3
   0 -12  -4 41.3723 7.05209   3
   0 -12  -4 62.0826 10.9598   4
   0 -12   4 55.8458 7.55807   3
   0 -12   4 42.2972 5.69165   2
   0  12   4 56.3001 9.51530   3
   0  12  -4 55.2932 6.40084   2
   0  12   4 51.2666 6.10179   4
   0  12  -4 50.7424 6.83816   3
   1 -12   4 263.535 17.2967   3
  -1 -12  -4 205.322 15.3970   3
  -1  12  -4 284.935 17.0123   2
  -1  12  -4 268.064 17.1331   3
   1  12   4 232.874 16.5623   3
  -2 -12  -4 60.1557 7.63379   4
   2 -12   4 42.6174 7.85411   3
   2 -12   4 50.3651 9.96297   2
   2  12   4 60.4653 10.1082   5
  -2  12  -4 58.5657 9.70466   2
   2  12   4 51.4711 6.84457   4
   2  12   4 51.7682 8.76229   3
   3 -12   4 1089.18 45.6302   3
   3 -12   4 1101.22 50.7119   2
  -3 -12  -4 1053.13 41.8152   4
   3  12   4 1050.17 40.3157   3
   3  12   4 1008.78 45.3248   5
  -4 -12  -4 20.8555 5.82760   4
   4 -12   4 11.4732 5.03763   3
   4 -12   4 19.2508 4.53018   5
   4 -12   4 8.55528 6.22133   2
   4  12   4 14.3163 6.15034   5
   5 -12   4 10.7871 3.28636   5
   5 -12   4 7.27897 4.31964   3
   5 -12   4 14.5844 7.53076   2
   5  12   4 8.30154 5.73867   5
   6 -12   4 30.7891 6.67225   3
   6 -12   4 26.0896 4.95552   5
  -6 -12  -4 34.0145 7.74893   4
   6 -12   4 19.1529 11.2585   2
   6 -12   4 17.7254 12.1340   3
   6  12   4 29.2878 10.0308   5
  -7 -12  -4 151.449 13.4877   4
   7 -12   4 183.634 28.1058   2
   7  12   4 122.529 18.3684   5
   7 -13  -4 142.753 25.1941   2
   6 -13  -4 -0.0834 6.15049   2
  -6 -13   4 -5.4432 2.33209   3
  -6 -13   4 3.24127 3.20281   2
  -6  13   4 12.5750 7.14650   3
  -6  13   4 11.2363 4.08190   5
   5 -13  -4 65.4578 9.59033   3
  -5 -13   4 85.8172 7.43195   3
   5 -13  -4 70.5452 15.1417   3
  -5  13   4 82.6847 6.64758   5
  -5  13   4 47.7488 12.1333   3
   4 -13  -4 316.536 20.2563   3
   4 -13  -4 362.893 27.9807   2
  -4 -13   4 368.478 18.2960   3
   4 -13  -4 348.206 21.6828   3
  -4  13   4 314.861 14.9015   5
  -4  13   4 350.416 25.1393   3
   3 -13  -4 739.263 38.2785   3
  -3 -13   4 738.575 31.6279   3
   3 -13  -4 763.443 41.5671   2
  -3  13   4 724.065 38.2016   3
   2 -13  -4 663.445 33.6268   3
  -2 -13   4 699.708 30.7192   3
   2 -13  -4 685.096 37.7056   2
  -2  13   4 704.057 35.5996   3
   1 -13  -4 70.4611 10.8884   4
  -1 -13   4 114.108 10.4136   3
  -1 -13   4 97.8739 7.04464   2
  -1 -13   4 140.406 10.2282   5
  -1  13   4 98.3987 11.8868   3
   1  13  -4 111.110 9.54345   3
   0 -13   4 1070.63 40.8733   2
   0 -13   4 1031.09 38.9976   5
   0 -13   4 1034.66 43.5240   3
   0 -13  -4 1059.85 45.2507   4
   0  13  -4 1041.52 40.7418   2
   0  13   4 1048.40 45.1457   3
   0  13   4 1014.44 39.9397   4
   1 -13   4 584.433 28.1384   2
   1 -13   4 526.020 27.4777   3
  -1 -13  -4 579.615 27.6063   4
   1  13   4 559.985 28.1945   3
   1  13   4 511.238 24.0492   4
  -1  13  -4 489.309 29.6544   3
  -1  13  -4 513.602 26.6153   2
   2 -13   4 265.909 19.5696   2
  -2 -13  -4 282.941 17.2493   4
   2 -13   4 260.007 21.5357   3
  -2  13  -4 282.796 19.4593   2
   2  13   4 282.995 17.6720   3
   3 -13   4 83.7325 10.6690   3
  -3 -13  -4 122.037 13.7034   4
   3  13   4 103.346 12.1155   5
  -4 -13  -4 220.811 14.9115   4
   4 -13   4 201.678 16.2017   3
   4 -13   4 195.378 11.3113   5
   4 -13   4 197.884 19.9783   2
   4  13   4 188.823 17.2012   5
   5 -13   4 479.876 26.4695   3
   5 -13   4 420.766 18.9707   5
  -5 -13  -4 467.101 24.4314   4
   5 -13   4 493.089 35.3225   2
   5  13   4 517.901 30.6721   5
   6 -13   4 228.428 11.2677   5
   6 -13   4 251.971 29.4212   2
   6 -13   4 253.317 16.6415   3
  -6 -13  -4 249.662 17.0285   4
   6  13   4 229.015 27.4216   5
  -7 -13  -4 31.7829 8.06741   4
   7 -13   4 44.3270 15.2164   2
   7  13   4 29.5431 9.12486   5
   7 -14  -4 27.0842 12.5312   2
   6 -14  -4 91.4271 12.3800   3
   6 -14  -4 97.0738 8.60678   3
  -6 -14   4 125.399 8.68760   3
   6 -14  -4 73.0652 16.3066   2
  -6  14   4 111.361 19.1310   3
   5 -14  -4 -5.7107 4.73872   2
   5 -14  -4 -0.2855 5.55483   3
  -5 -14   4 0.16026 2.36426   3
  -5  14   4 -2.4133 2.11423   5
  -5  14   4 -4.3176 4.19666   3
   4 -14  -4 215.278 17.0999   3
  -4 -14   4 209.503 13.8980   3
   4 -14  -4 185.138 20.4517   2
  -4  14   4 240.609 21.2381   3
  -4  14   4 232.934 11.0869   5
  -3 -14   4 61.3065 7.66729   3
   3 -14  -4 62.1914 10.7269   3
   3 -14  -4 76.3509 15.0790   2
  -3  14   4 75.7275 13.1696   3
  -2 -14   4 167.106 7.36850   2
   2 -14  -4 167.077 20.1704   3
  -2 -14   4 161.872 7.48508   2
   2 -14  -4 166.718 17.3092   2
  -2 -14   4 158.650 12.4777   3
  -2  14   4 151.308 23.2667   3
   2  14  -4 165.410 10.3814   4
   1 -14  -4 -0.5058 3.64191   4
  -1 -14   4 2.20118 1.95384   2
  -1 -14   4 4.23716 2.57103   5
  -1 -14   4 -2.8747 1.57701   3
  -1  14   4 -3.6269 3.45185   3
   1  14  -4 2.54395 2.78514   3
   0 -14   4 855.536 33.9145   5
   0 -14   4 907.302 36.2213   2
   0 -14   4 880.659 38.7068   3
   0 -14  -4 864.395 40.5170   4
   0  14  -4 875.865 37.5725   3
   0  14   4 837.464 39.9278   3
   1 -14   4 0.76405 2.29897   3
   1 -14   4 1.91061 3.03022   2
  -1 -14  -4 -0.0868 2.85800   4
  -1  14  -4 -3.1655 2.58703   2
   1  14   4 -1.0561 3.79075   3
   1  14   4 2.30638 3.56057   5
   2 -14   4 120.475 12.8365   2
   2 -14   4 118.156 12.0448   3
  -2 -14  -4 107.302 10.9120   4
  -2  14  -4 106.363 11.9566   2
   2  14   4 120.679 11.4095   3
   2  14   4 107.315 11.8489   5
   3 -14   4 7.37989 4.31267   3
  -3 -14  -4 7.19428 4.42002   4
   3 -14   4 4.85306 4.59314   2
   3  14   4 3.75785 5.04132   5
   4 -14   4 539.811 35.3956   2
  -4 -14  -4 567.567 27.0813   4
   4 -14   4 505.923 21.2159   5
   4 -14   4 528.841 29.3488   3
   4  14   4 522.046 30.6428   5
   5 -14   4 36.7200 11.7692   2
   5 -14   4 50.8143 5.01804   5
  -5 -14  -4 62.3102 10.3854   4
   5 -14   4 48.2855 9.09519   3
   5  14   4 48.6766 12.2733   5
   6 -14   4 38.7855 13.2406   2
   6 -14   4 43.2961 8.85237   3
  -6 -14  -4 44.4461 8.93997   4
   6  14   4 33.2031 10.5589   5
   7 -14   4 157.093 28.1584   2
  -7 -14  -4 116.087 12.7678   4
   7  14   4 108.574 17.8398   5
   7 -15  -4 103.936 22.1258   2
   6 -15  -4 100.735 9.57831   3
  -6 -15   4 66.6975 7.72017   3
   5 -15  -4 0.03172 4.11947   3
  -5 -15   4 -0.4308 3.47111   3
   5 -15  -4 3.33559 5.51512   2
   5 -15  -4 13.9805 6.36104   3
  -5  15   4 2.52004 6.07108   3
   4 -15  -4 811.421 39.0898   3
   4 -15  -4 793.230 46.3451   2
  -4 -15   4 837.285 34.2147   3
  -4  15   4 805.151 43.0303   3
  -4  15   4 758.404 28.3864   5
  -3 -15   4 245.504 15.8424   3
   3 -15  -4 239.565 22.5261   2
   3 -15  -4 237.284 18.8256   3
  -3  15   4 242.478 20.9259   3
   2 -15  -4 154.308 17.7889   2
   2 -15  -4 185.726 16.1876   3
  -2 -15   4 179.917 13.5285   3
  -2 -15   4 181.788 9.22829   2
  -2  15   4 202.133 18.0073   3
   2  15  -4 164.926 10.2545   4
  -1 -15   4 83.7568 7.35529   2
   1 -15  -4 65.8601 12.8586   2
  -1 -15   4 110.473 9.48236   5
  -1 -15   4 98.8467 10.1369   3
   1  15  -4 105.199 9.59306   3
   0 -15  -4 39.5731 12.1918   4
   0 -15   4 64.0933 10.6620   3
   0 -15   4 48.0220 8.10349   2
   0  15   4 44.7905 9.17100   3
   0  15  -4 51.8795 9.27712   3
   1 -15   4 591.313 24.5998   5
   1 -15   4 524.750 35.7552   3
  -1 -15  -4 630.438 32.1922   4
   1 -15   4 650.186 31.2528   2
   1  15   4 593.582 30.8007   3
   1  15   4 625.325 28.7945   5
  -1  15  -4 555.125 29.2294   2
   2 -15   4 532.648 29.4789   3
   2 -15   4 575.470 31.8514   2
   2  15   4 533.381 27.4445   3
   2  15   4 540.072 28.4261   5
   3 -15   4 147.465 16.6689   2
   3 -15   4 170.138 15.3832   3
  -3 -15  -4 172.821 14.0023   4
   3  15   4 152.299 15.0603   5
  -4 -15  -4 261.970 17.6042   4
   4 -15   4 249.576 11.7675   5
   4 -15   4 236.653 19.0752   3
   4 -15   4 254.147 23.6170   2
   4  15   4 222.481 19.7060   5
   5 -15   4 156.150 19.8627   2
   5 -15   4 119.939 13.4761   3
  -5 -15  -4 139.446 13.1614   4
   5  15   4 127.574 15.5548   5
   6 -15   4 138.568 13.3901   3
  -6 -15  -4 154.997 13.8021   4
   6 -15   4 150.595 20.8812   2
   6  15   4 124.251 18.5059   5
   7 -15   4 33.2499 12.9385   2
  -7 -15  -4 45.7581 9.44799   4
   7  15   4 37.2837 12.1481   5
   7 -16  -4 78.7679 18.8310   2
   6 -16  -4 51.4175 8.81679   3
   6 -16  -4 56.9378 25.3329   2
  -6 -16   4 58.9080 7.03951   3
   5 -16  -4 407.827 33.7925   2
  -5 -16   4 409.832 20.9522   3
   5 -16  -4 399.663 24.6429   3
  -5  16   4 396.675 30.3441   3
   4 -16  -4 30.4013 7.30498   3
   4 -16  -4 17.5452 8.90107   2
  -4 -16   4 30.5476 6.08880   3
  -4  16   4 22.8923 9.19840   3
   3 -16  -4 93.4509 12.1059   3
   3 -16  -4 61.2657 14.2819   2
  -3  16   4 63.6729 11.9219   3
   2 -16  -4 0.76878 3.71862   3
  -2 -16   4 9.27834 4.07338   3
   2 -16  -4 8.51626 5.98284   2
  -2  16   4 6.28987 5.95388   3
   2  16  -4 1.91514 2.25388   4
  -1 -16   4 690.657 33.3364   3
   1 -16  -4 704.782 40.5114   2
  -1 -16   4 731.911 29.2829   2
  -1  16   4 722.467 37.0659   3
   1  16  -4 663.462 30.7758   3
   0 -16   4 191.033 15.6055   3
   0 -16   4 203.857 14.1827   2
   0 -16  -4 194.433 17.5150   4
   0 -16   4 193.538 12.4368   5
   0  16  -4 180.758 14.3060   3
   0  16   4 192.426 13.6607   5
   1 -16   4 98.3433 11.3871   3
   1 -16   4 75.6254 10.0675   2
   1 -16   4 88.2702 7.52174   5
   1  16   4 116.612 12.5891   3
  -1  16  -4 108.182 11.0123   2
   1  16   4 117.573 11.3385   5
  -2 -16  -4 47.5771 9.10809   4
   2 -16   4 40.2295 4.93103   5
   2 -16   4 43.7244 10.4210   2
   2 -16   4 64.8927 11.8705   3
   2  16   4 40.0095 8.54151   3
   2  16   4 52.8473 10.4639   5
  -3 -16  -4 692.880 32.8401   4
   3 -16   4 639.815 34.6858   3
   3 -16   4 670.946 38.6861   2
   3  16   4 669.003 34.6561   5
   4 -16   4 392.410 25.6215   3
  -4 -16  -4 409.531 23.6436   4
   4 -16   4 424.391 31.2838   2
   4  16   4 404.262 27.0223   5
   5 -16   4 40.3455 9.81608   3
   5 -16   4 20.3437 9.99393   2
  -5 -16  -4 17.0129 5.92892   4
   5  16   4 34.9415 10.6483   5
   6 -16   4 1.72145 4.38445   3
  -6 -16  -4 7.24609 5.22478   4
   6 -16   4 -8.3396 6.01951   2
   6  16   4 3.58186 7.93748   5
  -7 -16  -4 321.421 21.2694   4
   7 -16   4 347.580 34.2742   2
   7  16   4 296.265 27.5475   5
   7 -17  -4 193.624 27.0144   2
   6 -17  -4 54.9674 16.8285   2
   6 -17  -4 91.1720 10.5947   3
  -6 -17   4 76.4322 8.64533   3
   5 -17  -4 12.5423 5.46073   3
  -5 -17   4 0.94695 3.15454   3
   5 -17  -4 -5.0109 5.59873   2
  -5  17   4 4.41906 6.47890   3
   4 -17  -4 48.9294 10.2271   3
   4 -17  -4 39.0900 12.1409   2
  -4 -17   4 49.4430 8.74437   3
  -4  17   4 37.6948 11.6998   3
   3 -17  -4 515.541 36.1704   2
  -3 -17   4 552.776 27.4573   3
   3 -17  -4 550.758 32.1753   3
  -3  17   4 550.418 34.1401   3
   2 -17  -4 109.781 13.0960   3
   2 -17  -4 90.8470 17.3047   2
  -2 -17   4 83.0304 6.68008   2
  -2 -17   4 110.118 10.9832   3
   2  17  -4 70.6194 6.83598   4
  -2  17   4 126.385 15.1443   3
  -1 -17   4 90.9150 10.5321   3
  -1 -17   4 69.3351 7.29331   2
   1 -17  -4 43.8970 9.72662   2
  -1  17   4 51.2646 10.5182   3
   0 -17   4 8.39053 7.53532   3
   0 -17   4 10.4887 4.34468   2
   0 -17  -4 7.67492 5.31938   4
   0 -17   4 13.7714 4.25215   5
   0  17   4 0.48708 3.87711   5
   0  17   4 15.5651 6.61129   3
   1 -17   4 726.063 29.2688   5
  -1 -17  -4 756.530 37.5730   4
   1 -17   4 769.815 37.0629   3
   1 -17   4 788.722 36.7998   2
  -1  17  -4 646.001 34.5039   2
   1  17   4 717.865 37.1717   3
   1  17   4 685.829 37.2863   5
  -2 -17  -4 653.659 33.1558   4
   2 -17   4 638.965 35.7327   2
   2 -17   4 606.527 33.3531   3
   2 -17   4 644.556 25.0377   5
   2  17   4 646.094 32.4380   5
   3 -17   4 241.425 11.2314   5
  -3 -17  -4 220.205 17.4023   4
   3 -17   4 240.883 19.5525   3
   3 -17   4 240.654 22.0318   2
   3  17   4 252.996 19.5744   5
   4 -17   4 22.4430 7.56824   3
   4 -17   4 25.3832 9.74456   2
  -4 -17  -4 22.6948 7.31307   4
   5 -17   4 326.611 29.8231   2
   5 -17   4 291.884 22.0843   3
  -5 -17  -4 329.553 21.2929   4
   5  17   4 352.499 25.8263   5
  -6 -17  -4 81.6697 11.1479   4
   6 -17   4 100.372 12.4231   3
   6 -17   4 71.0076 16.2812   2
   6  17   4 65.9873 14.6440   5
  -7 -17  -4 19.7998 7.48455   4
   7 -17   4 12.6569 13.0202   2
   7 -17   4 21.0768 8.06371   3
   7  17   4 36.6673 11.9011   5
   7 -18  -4 28.9222 13.9197   2
  -6 -18   4 359.909 19.2490   3
   6 -18  -4 383.004 35.7447   2
   6 -18  -4 360.620 22.3004   3
   5 -18  -4 218.336 18.4241   3
  -5 -18   4 227.369 15.3163   3
   5 -18  -4 186.240 24.7387   2
   4 -18  -4 131.947 18.8710   2
   4 -18  -4 129.046 15.0126   3
  -4 -18   4 149.096 12.3073   3
  -4  18   4 103.693 17.6927   3
  -3 -18   4 28.8564 6.36445   3
  -3 -18   4 7.52338 2.49062   2
   3 -18  -4 17.2735 7.14839   2
   3 -18  -4 11.9949 6.40196   3
  -3  18   4 28.5170 9.89273   3
   2 -18  -4 78.2498 14.4529   3
  -2 -18   4 69.9637 9.21560   3
   2 -18  -4 67.3347 15.0559   2
  -2 -18   4 73.2714 6.65177   2
   2  18  -4 73.1766 6.87420   4
  -2  18   4 65.7719 7.28501   5
  -2  18   4 55.0375 12.8094   3
  -1 -18   4 466.920 23.1890   2
  -1 -18   4 514.325 27.9035   3
   1 -18  -4 482.950 33.3411   2
  -1  18   4 478.453 22.5059   5
  -1  18   4 485.609 30.3798   3
   0 -18   4 150.334 12.7572   2
   0 -18  -4 125.762 15.6212   4
   0 -18   4 153.525 14.5805   3
   0 -18   4 159.007 11.8399   5
   0  18   4 154.695 15.7657   3
   0  18   4 155.435 12.5474   5
   1 -18   4 37.0661 8.27163   3
   1 -18   4 55.3212 5.93820   5
   1 -18   4 27.1087 7.60217   2
  -1  18  -4 48.8949 8.96675   2
   1  18   4 43.0540 8.75418   5
   1  18   4 46.5549 9.73516   3
   2 -18   4 29.7462 4.75671   5
  -2 -18  -4 33.6691 8.52597   4
   2 -18   4 42.4581 10.6365   2
   2 -18   4 36.1323 9.38341   3
   2  18   4 33.3046 8.18485   5
   3 -18   4 262.029 12.0400   5
  -3 -18  -4 295.493 20.6770   4
   3 -18   4 286.635 21.5810   3
   3 -18   4 310.404 25.1583   2
   3  18   4 284.023 21.3987   5
   4 -18   4 442.536 33.2040   2
   4 -18   4 402.653 27.3197   3
  -4 -18  -4 433.958 25.8378   4
   4  18   4 436.385 28.3591   5
   5 -18   4 55.5063 11.6405   3
  -5 -18  -4 53.2765 11.1209   4
   5 -18   4 57.0490 13.8832   2
   5  18   4 37.3905 10.8901   5
   6 -18   4 62.3734 17.2980   2
  -6 -18  -4 59.6309 11.1038   4
   6 -18   4 58.5130 11.0138   3
   6  18   4 44.4600 12.5821   5
  -7 -18  -4 101.950 13.1921   4
   7 -18   4 101.241 12.9096   3
   7 -18   4 109.777 23.3029   2
   7  18   4 101.095 18.0818   5
   6 -19  -4 302.897 31.9395   2
  -6 -19   4 247.142 16.5403   3
   6 -19  -4 260.508 19.3491   3
   5 -19  -4 83.1488 13.4105   3
   5 -19  -4 104.931 22.4219   2
  -5 -19   4 97.0828 10.7992   3
  -4 -19   4 249.700 17.4475   3
   4 -19  -4 279.820 22.3263   3
   4 -19  -4 244.056 25.9527   2
  -4  19   4 256.970 24.3668   3
   3 -19  -4 55.8576 15.1949   2
   3 -19  -4 53.2550 11.2005   3
  -3 -19   4 66.8947 5.26333   2
  -3 -19   4 67.2612 10.8069   3
  -3 -19   4 59.3128 5.31348   2
  -3  19   4 54.8290 5.35740   5
  -3  19   4 60.2163 13.6059   3
  -2 -19   4 137.907 9.78836   2
   2 -19  -4 134.807 18.0806   2
   2 -19  -4 167.729 16.7884   3
  -2 -19   4 170.151 14.4090   3
   2  19  -4 109.143 9.00294   4
  -2  19   4 135.743 17.0803   3
  -2  19   4 152.605 10.1810   5
   1 -19  -4 145.778 18.3189   2
  -1 -19   4 163.362 12.3760   2
   1 -19  -4 153.121 16.1015   3
  -1 -19   4 153.498 14.4807   3
  -1  19   4 152.999 11.5998   5
  -1  19   4 144.395 16.9248   3
   0 -19   4 431.987 24.4193   2
   0 -19   4 413.157 21.4097   5
   0 -19  -4 395.190 28.8943   4
   0 -19   4 450.397 26.9573   3
   0  19   4 439.362 22.9388   5
   0  19   4 473.643 28.9327   3
  -1 -19  -4 88.9428 13.3012   4
   1 -19   4 101.639 8.64126   5
   1 -19   4 100.598 12.2332   2
   1 -19   4 96.8998 15.3441   3
   1  19   4 110.441 11.7167   5
   2 -19   4 720.701 39.2039   2
   2 -19   4 689.002 27.1814   5
  -2 -19  -4 719.144 37.2930   4
   2 -19   4 673.738 36.7896   3
   2  19   4 710.678 35.0187   5
   3 -19   4 9.72221 6.38544   2
   3 -19   4 10.4208 5.76612   3
  -3 -19  -4 14.9099 6.77287   4
   3  19   4 2.93182 5.29857   5
   4 -19   4 90.2715 15.4844   3
  -4 -19  -4 98.8769 12.8214   4
   4 -19   4 124.782 17.2915   2
   4  19   4 120.420 14.7669   5
   5 -19   4 33.2960 9.21882   3
   5 -19   4 25.2684 12.7477   2
  -5 -19  -4 51.3257 11.0058   4
   5  19   4 24.6312 8.71806   5
  -6 -19  -4 41.0914 9.74479   4
   6 -19   4 27.4802 8.84882   3
   6 -19   4 48.7028 14.6681   2
   6  19   4 61.0515 13.7405   5
  -6 -20   4 32.0897 6.67226   3
   6 -20  -4 37.3345 14.6790   2
   6 -20  -4 43.9575 9.90227   3
   5 -20  -4 271.747 21.4798   3
   5 -20  -4 219.101 30.7648   2
  -5 -20   4 250.836 17.1814   3
  -4 -20   4 239.581 17.0242   3
   4 -20  -4 195.634 19.4277   3
   4 -20  -4 202.969 24.5544   2
  -3 -20   4 22.1426 6.18390   3
  -3 -20   4 9.56030 3.02259   2
   3 -20  -4 18.8065 7.25430   3
   3 -20  -4 4.99525 6.46470   2
  -3  20   4 15.3942 3.15998   5
  -3  20   4 3.78499 5.84678   3
   2 -20  -4 139.887 16.2829   3
  -2 -20   4 147.306 14.0904   3
   2 -20  -4 141.825 18.6022   2
  -2 -20   4 143.647 10.6914   2
  -2  20   4 151.501 10.1745   5
   2  20  -4 154.519 10.7016   4
  -2  20   4 125.909 16.8387   3
   1 -20  -4 237.755 23.6378   2
  -1 -20   4 256.361 16.6225   2
   1 -20  -4 272.122 21.7223   3
  -1 -20   4 240.388 18.8505   3
  -1  20   4 247.886 15.2569   5
   1  20  -4 244.286 17.4206   4
  -1  20   4 266.931 22.6174   3
   0 -20   4 578.847 32.2700   3
   0 -20   4 541.269 29.2395   2
   0  20   4 543.005 33.2542   3
   0  20   4 583.045 27.4782   5
  -1 -20  -4 17.6824 7.64118   4
   1 -20   4 28.4382 7.72531   2
   1 -20   4 31.6077 9.27024   3
   1  20   4 33.6235 7.72642   5
  -2 -20  -4 96.0429 13.1571   4
   2 -20   4 98.5916 12.8985   3
   2 -20   4 94.3442 7.53655   5
   2 -20   4 106.116 17.5495   2
   2  20   4 99.7238 12.4577   5
   3 -20   4 198.044 20.5229   2
   3 -20   4 167.923 17.3419   3
  -3 -20  -4 194.089 17.7506   4
   3  20   4 157.522 16.3353   5
  -4 -20  -4 243.358 19.8512   4
   4 -20   4 226.489 20.4200   3
   4 -20   4 240.782 24.7521   2
   4  20   4 239.954 20.9644   5
   5 -20   4 134.263 23.7210   2
   5 -20   4 131.455 15.7244   3
  -5 -20  -4 120.180 14.3502   4
   5  20   4 147.561 18.0259   5
   6 -20   4 -0.3609 6.62635   3
  -6 -20  -4 9.87319 6.54149   4
   6 -20   4 -5.1183 6.92859   2
   6  20   4 0.92208 7.74429   5
  -6 -21   4 -1.8329 7.55759   3
   6 -21  -4 1.44435 10.0358   2
   6 -21  -4 16.6460 8.24231   3
  -5 -21   4 9.01295 5.23758   3
   5 -21  -4 5.50618 6.62400   3
   5 -21  -4 -12.702 6.68765   2
   4 -21  -4 24.1964 8.90294   3
   4 -21  -4 9.25032 7.71343   2
  -4 -21   4 20.6523 6.30152   3
  -3 -21   4 864.687 40.4050   3
  -3 -21   4 830.278 32.1988   2
   3 -21  -4 860.175 51.8291   2
   3 -21  -4 852.330 45.4348   3
  -3 -21   4 834.897 32.2183   2
   2 -21  -4 100.207 16.8003   3
   2 -21  -4 98.3313 19.5479   2
  -2 -21   4 83.1752 8.60352   2
  -2 -21   4 89.7485 11.4121   3
   2  21  -4 86.4600 8.62854   4
  -2  21   4 85.1970 16.6676   3
  -2  21   4 83.9118 7.64713   5
   1 -21  -4 301.044 26.8523   2
   1 -21  -4 327.073 24.4773   3
  -1 -21   4 297.144 18.7071   2
  -1 -21   4 299.739 21.6160   3
   1  21  -4 232.989 18.1618   4
  -1  21   4 298.394 17.0224   5
  -1  21   4 337.818 26.0825   3
   0 -21   4 164.872 16.4760   3
   0 -21   4 164.938 14.8398   2
   0  21   4 173.957 13.9689   5
  -1 -21  -4 1128.93 55.2292   4
   1 -21   4 1164.05 52.4087   2
   1 -21   4 1141.53 52.7959   3
   1 -21   4 1078.73 42.5595   5
   1  21   4 1170.26 47.9112   5
  -2 -21  -4 99.3285 17.0273   4
   2 -21   4 95.4780 16.6310   2
   2 -21   4 81.7661 7.26006   5
   2 -21   4 63.4995 11.1510   3
   2  21   4 95.8747 14.5239   5
   3 -21   4 108.457 14.4005   3
  -3 -21  -4 112.721 14.2933   4
   3 -21   4 68.8998 14.5068   2
   3  21   4 84.5744 13.1631   5
   4 -21   4 3.47769 7.58975   2
   4 -21   4 6.29268 6.51381   3
  -4 -21  -4 8.05597 5.62022   4
   4  21   4 8.64549 5.91919   5
   5 -21   4 129.958 16.1452   3
   5 -21   4 156.376 21.9943   2
  -5 -21  -4 159.724 16.3208   4
   5  21   4 156.831 18.4543   5
   6 -21   4 1.62305 5.74068   3
  -6 -21  -4 -4.3387 4.50959   4
   6 -21   4 -3.7207 6.65442   2
   6  21   4 -4.3935 7.66286   5
   6 -22  -4 131.121 25.2990   2
   6 -22  -4 168.897 17.6627   3
  -5 -22   4 172.270 22.7303   3
   5 -22  -4 223.758 28.4600   2
   5 -22  -4 142.360 17.3909   3
   4 -22  -4 22.5623 10.1895   2
  -4 -22   4 22.8147 7.11980   3
   4 -22  -4 47.1006 11.6364   3
   3 -22  -4 18.9157 7.84951   3
   3 -22  -4 20.4174 10.1212   2
  -3 -22   4 21.9786 6.34366   3
  -3 -22   4 13.6309 3.60642   2
  -3 -22   4 19.3781 4.15060   2
  -2 -22   4 69.2567 11.9459   3
   2 -22  -4 61.1503 14.1591   2
   2 -22  -4 64.9119 12.9901   3
  -2 -22   4 65.7331 8.07433   2
   2  22  -4 58.5826 7.59929   4
  -2  22   4 63.5065 7.06257   5
  -1 -22   4 884.511 43.5403   3
  -1 -22   4 897.904 39.7073   2
   1 -22  -4 920.179 46.8485   3
   1 -22  -4 838.924 50.4251   2
  -1  22   4 896.391 36.2134   5
   0 -22   4 69.9044 10.1220   2
   0 -22   4 93.1953 15.9326   3
   0  22   4 80.5139 9.77116   5
  -1 -22  -4 42.8618 11.8382   4
   1 -22   4 77.6654 13.4679   3
   1 -22   4 52.8811 10.8070   2
  -2 -22  -4 43.5579 11.8782   4
   2 -22   4 48.1766 10.9256   3
   2 -22   4 43.5379 5.91319   5
   2 -22   4 44.4717 11.1563   2
   2  22   4 42.7205 10.9333   5
   3 -22   4 466.366 33.5159   2
  -3 -22  -4 448.954 29.9986   4
   3 -22   4 411.364 29.4425   3
   3  22   4 462.923 28.5447   5
   4 -22   4 48.0922 12.0914   3
   4 -22   4 53.7213 14.8277   2
  -4 -22  -4 49.6667 11.7760   4
   4  22   4 72.2841 15.2109   5
   5 -22   4 13.7678 7.58310   2
  -5 -22  -4 12.8166 6.58699   4
   5  22   4 18.4035 8.36714   5
   6 -22   4 43.0751 10.6724   3
   6 -22   4 23.2379 12.3474   2
  -6 -22  -4 33.1826 8.94916   4
   6  22   4 39.4145 13.4906   5
   6 -23  -4 98.5820 18.6446   3
   6 -23  -4 78.8571 21.2341   2
   5 -23  -4 -3.3421 5.66697   3
   5 -23  -4 -0.6489 8.50987   2
  -5 -23   4 10.2589 5.02457   3
   4 -23  -4 92.8334 16.1061   3
  -4 -23   4 103.760 12.3541   3
   4 -23  -4 153.310 21.9520   2
   3 -23  -4 41.7646 14.5936   2
  -3 -23   4 54.1317 11.0128   3
   3 -23  -4 39.0470 11.8229   3
  -3 -23   4 54.7062 6.44103   2
  -3 -23   4 47.0001 6.72611   2
   3  23  -4 42.6173 5.03759   4
   2 -23  -4 830.375 46.0540   3
  -2 -23   4 807.164 41.3666   3
   2 -23  -4 794.372 50.6555   2
  -2 -23   4 848.531 36.3023   2
   2  23  -4 856.267 35.0051   4
  -2  23   4 841.671 32.1298   5
   1 -23  -4 6.20127 5.85390   3
  -1 -23   4 11.8343 5.84947   3
  -1 -23   4 4.98772 4.22372   2
   1 -23  -4 2.06549 6.56232   2
  -1  23   4 8.43327 4.77087   5
   0 -23  -4 196.610 19.8123   3
   0 -23   4 204.100 18.8905   3
   0 -23  -4 220.918 24.2988   2
   0 -23   4 199.708 17.4486   2
   0  23   4 215.877 15.5977   5
   1 -23   4 9.32282 5.91841   2
   1 -23   4 13.5598 6.48810   3
   1 -23   4 22.3357 5.92391   5
   1  23   4 28.0296 8.42997   5
   2 -23   4 198.457 20.3173   2
  -2 -23  -4 170.775 19.1582   4
   2 -23   4 214.154 11.7256   5
   2 -23   4 186.947 19.1257   3
   2  23   4 196.112 17.3638   5
   3 -23   4 14.0885 7.53310   3
   3 -23   4 16.7260 7.44268   2
  -3 -23  -4 6.35276 6.20948   4
   3  23   4 12.3368 6.77262   5
   4 -23   4 105.846 17.2186   3
  -4 -23  -4 102.040 17.7804   4
   4 -23   4 125.188 22.6547   2
   4  23   4 84.6363 16.9277   5
  -5 -23  -4 -1.6103 5.34927   4
   5 -23   4 2.01719 5.99164   2
   5 -23   4 6.51657 6.51675   3
   5  23   4 3.43065 5.08103   5
  -6 -23  -4 141.103 16.6143   4
   6 -23   4 125.063 17.1052   3
   6 -23   4 128.898 26.4783   2
   6  23   4 156.946 23.1918   5
   5 -24  -4 -4.9117 5.47922   3
   5 -24  -4 -13.317 6.95897   2
  -5 -24   4 11.1625 5.60808   3
  -4 -24   4 73.8397 12.6116   3
   4 -24  -4 49.1566 12.5151   3
   4 -24  -4 71.0451 16.5116   2
   3 -24  -4 38.6605 11.2564   3
  -3 -24   4 25.4021 8.24299   3
   3 -24  -4 20.7218 10.8133   2
  -3 -24   4 28.3732 6.09449   2
  -3 -24   4 31.4647 5.96383   2
   2 -24  -4 1198.09 57.4120   3
   2 -24  -4 1034.66 60.7633   2
  -2 -24   4 1082.33 45.4112   2
  -2 -24   4 1077.07 50.9021   3
   2  24  -4 1101.08 42.7225   4
  -2  24   4 1061.99 39.5038   5
   1 -24  -4 66.1121 15.3100   2
   1 -24  -4 75.6915 16.4464   3
  -1 -24   4 73.6467 9.77538   2
  -1 -24   4 61.5845 11.5944   3
  -1  24   4 80.0878 10.4648   5
   0 -24  -4 324.577 30.3663   2
   0 -24   4 350.775 23.5353   2
   0 -24  -4 379.178 27.7592   3
   0 -24   4 324.012 25.0085   3
   0  24   4 327.783 20.1893   5
   1 -24   4 10.2252 4.88017   5
   1 -24   4 5.46411 4.89228   2
   1 -24   4 6.09280 5.46984   3
   1  24   4 10.3829 5.51540   5
   2 -24   4 600.644 36.7099   3
   2 -24   4 575.741 23.6798   5
  -2 -24  -4 539.887 36.3526   4
   2 -24   4 624.780 38.3590   2
   2  24   4 569.905 31.8878   5
   3 -24   4 26.3568 10.2676   2
   3 -24   4 1.00338 4.47169   3
  -3 -24  -4 16.4032 7.24231   4
   3  24   4 34.8258 10.3927   5
   4 -24   4 41.5715 12.5106   2
   4 -24   4 44.6299 11.5185   3
  -4 -24  -4 42.2157 11.1464   4
   4  24   4 56.2877 11.5294   5
   5 -24   4 33.2607 10.1577   3
   5 -24   4 23.8773 11.5708   2
  -5 -24  -4 13.9963 6.88238   4
   5  24   4 12.3240 10.9979   5
   5 -25  -4 4.68610 7.98897   3
  -5 -25   4 -8.6716 6.15703   3
   4 -25  -4 78.6598 19.7961   2
  -4 -25   4 47.8237 11.0602   3
   4 -25  -4 56.4762 13.3175   3
   3 -25  -4 629.767 49.8782   2
  -3 -25   4 703.629 38.1766   3
  -3 -25   4 713.805 30.7344   2
   3 -25  -4 730.575 43.2974   3
   3  25  -4 733.698 26.2962   4
  -2 -25   4 75.6481 14.4016   3
  -2 -25   4 79.3941 11.6908   2
   2 -25  -4 61.0912 16.2659   2
   2 -25  -4 80.3643 16.8487   3
   2  25  -4 65.6340 9.82425   4
  -2  25   4 69.0135 6.79074   5
   1 -25  -4 62.5249 14.6099   2
   1 -25  -4 83.2637 17.0985   3
  -1 -25   4 94.9468 15.5872   3
  -1 -25   4 86.9323 11.2417   2
  -1  25   4 82.2603 8.73520   5
   0 -25   4 18.6008 6.04064   2
   0 -25  -4 19.8564 7.96185   3
   0 -25   4 17.5990 7.73575   3
   0 -25  -4 7.06887 6.67934   2
   0  25   4 11.3230 5.39296   5
   1 -25   4 351.260 26.2744   2
   1 -25   4 315.108 18.8885   5
   1 -25   4 376.648 27.7677   3
  -1 -25  -4 347.064 26.9426   3
   1  25   4 363.475 22.8840   5
   2 -25   4 6.03701 5.84107   3
   2 -25   4 -4.9234 4.37046   2
   2 -25   4 -3.1933 3.50411   5
   2  25   4 -4.0119 4.37535   5
  -3 -25  -4 95.7592 18.0997   4
   3 -25   4 149.028 18.7240   3
   3 -25   4 112.323 19.9181   2
   3  25   4 86.6253 14.1702   5
   4 -25   4 14.6828 9.09121   2
  -4 -25  -4 1.11874 6.34545   4
   4 -25   4 12.7599 7.34287   3
   4  25   4 12.5980 7.63076   5
  -5 -25  -4 210.600 21.6145   4
   5 -25   4 192.643 24.8362   2
   5 -25   4 188.581 20.1974   3
   5  25   4 205.068 22.1528   5
   5 -26  -4 219.802 22.5500   3
   5 -26  -4 186.059 33.7849   2
  -5 -26   4 156.021 17.3297   3
  -4 -26   4 1.58327 4.87090   3
   4 -26  -4 2.55074 9.21091   2
   4 -26  -4 18.8827 8.70922   3
  -3 -26   4 26.5829 6.01913   2
  -3 -26   4 36.1064 9.16472   3
   3 -26  -4 42.6190 14.9032   2
   3 -26  -4 32.3747 11.0080   3
  -2 -26   4 130.601 12.6058   2
   2 -26  -4 118.607 23.0883   2
   2 -26  -4 134.191 18.1878   3
  -2 -26   4 122.553 15.3952   3
  -2  26   4 117.966 8.50721   5
  -1 -26   4 623.163 38.5691   2
   1 -26  -4 606.091 39.3204   3
  -1 -26   4 668.073 37.8872   3
   1 -26  -4 623.109 44.2486   2
  -1  26   4 600.683 27.5955   5
   0 -26  -4 8.60602 7.42269   2
   0 -26  -4 24.0339 9.92351   3
   0 -26   4 13.6393 7.12371   3
   0 -26   4 17.9859 6.73236   2
   0  26   4 26.4972 6.44800   5
  -1 -26  -4 201.123 19.9749   3
   1 -26   4 154.618 17.4471   2
   1 -26   4 168.937 18.8896   3
   1  26   4 148.498 14.6533   5
   2 -26   4 44.4174 6.12223   5
   2 -26   4 49.7595 11.8476   2
   2 -26   4 40.3536 10.3733   3
   2  26   4 29.2800 8.42016   5
   3 -26   4 451.090 32.3726   3
   3 -26   4 431.759 34.4843   2
   3  26   4 423.307 29.6742   5
   4 -26   4 0.77133 6.34341   2
   4 -26   4 4.49761 6.00267   3
   4  26   4 5.18846 5.56783   5
   5 -26   4 9.19225 8.59628   2
   5 -26   4 40.6890 11.2810   3
   5  26   4 35.8139 13.0841   5
  -5 -27   4 117.295 15.9846   3
   5 -27  -4 108.884 23.7566   2
   5 -27  -4 122.305 19.9588   3
  -4 -27   4 3.22073 6.06604   3
   4 -27  -4 23.1512 9.40768   3
   4 -27  -4 8.89227 9.38758   2
   3 -27  -4 82.6501 17.4263   2
  -3 -27   4 89.7074 15.6856   3
  -3 -27   4 87.0180 9.97843   2
   3 -27  -4 71.4340 15.5443   3
   2 -27  -4 517.097 41.3738   2
   2 -27  -4 473.108 40.9107   3
  -2 -27   4 498.620 32.4602   3
  -2 -27   4 532.238 28.3899   2
  -2  27   4 484.186 20.2818   5
   1 -27  -4 6.80242 6.37846   3
  -1 -27   4 1.21268 5.36868   3
   1 -27  -4 -3.3496 5.72555   2
  -1 -27   4 -2.1449 4.49788   2
  -1  27   4 7.86308 4.68601   5
   0 -27   4 34.8965 10.0329   3
   0 -27  -4 10.3401 9.98400   2
   0 -27  -4 4.99963 6.25186   3
   0 -27   4 21.5357 7.86302   2
   0  27   4 36.5074 7.40858   5
   1 -27   4 3.21818 5.05908   2
  -1 -27  -4 10.1497 8.19251   2
  -1 -27  -4 11.3587 7.42109   3
   1 -27   4 21.8422 7.82225   3
   1  27   4 14.5658 7.15196   5
  -2 -27  -4 58.5737 11.5717   3
   2 -27   4 36.7559 11.1024   3
   2 -27   4 52.2887 13.1560   2
   2  27   4 54.9152 10.4786   5
   3 -27   4 2.05198 5.48738   3
   3 -27   4 -3.1420 8.71149   2
   3  27   4 11.8858 7.02771   5
   4 -27   4 24.8510 10.0419   3
   4 -27   4 14.1187 9.41458   2
   4  27   4 24.3963 9.15700   5
   5 -27   4 204.540 26.2067   2
   4 -28  -4 146.136 23.2654   3
   4 -28  -4 108.417 23.4402   2
  -4 -28   4 150.659 16.4635   3
   3 -28  -4 42.4025 11.5412   3
   3 -28  -4 19.6514 11.4256   2
  -3 -28   4 21.2479 6.66363   2
  -3 -28   4 33.4297 9.56927   3
  -2 -28   4 185.383 25.0525   2
   2 -28  -4 242.086 24.0311   3
  -2 -28   4 234.479 21.3459   3
   2 -28  -4 254.739 28.9579   2
  -2  28   4 202.692 10.7156   5
  -1 -28   4 7.98210 4.67964   2
   1 -28  -4 18.4799 9.17548   3
   1 -28  -4 -2.4059 5.51631   2
  -1 -28   4 -0.3677 4.18159   3
   0 -28  -4 392.165 38.4265   2
   0 -28   4 419.238 31.1513   3
   0 -28   4 441.175 29.6975   2
   0 -28  -4 451.077 32.9720   3
   0  28   4 419.102 23.8834   5
   1 -28   4 31.2212 9.82817   2
  -1 -28  -4 49.7677 12.5146   3
  -1 -28  -4 24.2121 12.3770   2
   1  28   4 29.3494 8.01402   5
   2 -28   4 55.3304 13.6864   3
  -2 -28  -4 56.7993 12.2952   3
   2 -28   4 64.9889 15.1617   2
   2  28   4 49.7195 11.0602   5
   3 -28   4 0.97654 5.68218   3
  -3 -28  -4 8.66876 7.00813   3
   3 -28   4 -11.395 5.25504   2
   3  28   4 5.04956 5.98612   5
   4 -28   4 416.399 32.6270   3
  -4 -28  -4 328.867 29.5417   3
   4 -28   4 451.455 37.2734   2
   4  28   4 358.258 28.5214   5
   4 -29  -4 70.1135 19.7656   2
  -4 -29   4 58.7174 12.0442   3
   4 -29  -4 62.0144 16.4370   3
  -3 -29   4 14.1669 6.04613   2
   3 -29  -4 3.42153 8.10510   2
   3 -29  -4 25.5534 9.96050   3
  -3 -29   4 16.8331 8.13684   3
  -2 -29   4 20.3987 8.56211   3
  -2 -29   4 19.3611 7.34293   2
   2 -29  -4 28.8052 10.1599   3
   2 -29  -4 21.2622 11.8947   2
   1 -29  -4 118.073 21.0813   3
  -1 -29   4 68.5540 15.3496   3
  -1 -29   4 61.1038 12.3453   2
   1 -29  -4 63.9899 16.1796   2
  -1  29   4 69.3348 9.15114   5
   0 -29  -4 5.36967 7.79015   2
   0 -29  -4 3.90422 6.70363   3
   0 -29   4 -3.2882 4.83798   2
   0 -29   4 -3.3882 7.70704   3
   0  29   4 -2.9844 3.61007   5
   1 -29   4 20.3333 8.28441   3
   1 -29   4 6.25731 6.92198   2
  -1 -29  -4 30.2391 14.0126   3
  -1 -29  -4 19.2449 11.0173   2
   1  29   4 38.8876 8.85998   5
   2 -29   4 254.080 25.2987   2
   2 -29   4 239.963 24.1816   3
   2  29   4 200.272 18.9041   5
  -3 -29  -4 39.6048 12.9658   3
   3 -29   4 39.4717 13.8679   2
   3 -29   4 25.4157 10.5194   3
   3  29   4 23.1667 9.12852   5
   4 -29   4 0.79880 6.79345   3
  -4 -29  -4 17.6028 9.35393   3
   4 -29   4 5.12536 7.82997   2
   4  29   4 -5.0717 6.06516   5
  -3 -30   4 8.98416 8.73490   2
  -3 -30   4 6.59435 13.7504   3
   3 -30  -4 15.7352 9.77469   3
   3 -30  -4 9.11498 8.46633   2
   2 -30  -4 6.48724 8.68327   3
   2 -30  -4 -4.6839 5.98063   2
  -2 -30   4 7.55195 6.32145   2
  -1 -30   4 266.052 24.8863   3
  -1 -30   4 274.507 22.0521   2
   1 -30  -4 293.321 31.6324   2
   1 -30  -4 292.667 28.1307   3
  -1  30   4 286.334 16.3336   5
   0 -30  -4 27.4772 11.9327   3
   0 -30   4 30.3908 10.3595   3
   0 -30  -4 36.1828 13.9235   2
   0 -30   4 27.6905 8.82917   2
   0  30   4 30.6893 8.18535   5
   1 -30   4 93.7038 18.4223   3
  -1 -30  -4 97.3361 20.5312   2
   1 -30   4 82.4031 15.7673   2
  -1 -30  -4 82.5648 15.9154   3
   1  30   4 100.658 12.4921   5
   2 -30   4 51.8136 17.9330   2
   2 -30   4 56.6512 13.6303   3
  -2 -30  -4 47.3617 12.8148   3
   2  30   4 43.2175 10.1599   5
   3 -30   4 386.950 32.2682   3
   3 -30   4 405.499 34.5702   2
  -3 -30  -4 357.946 30.3946   3
   3  30   4 342.738 26.6669   5
   3 -31  -4 32.8563 14.1702   2
   3 -31  -4 17.6510 12.3604   3
  -3 -31   4 25.0350 9.61419   3
  -2 -31   4 6.03679 7.16419   3
   2 -31  -4 10.6434 8.93394   2
   2 -31  -4 12.4920 8.08501   3
  -2 -31   4 6.23268 6.68160   2
   1 -31  -4 19.8371 12.7078   2
  -1 -31   4 16.1349 9.42632   3
   1 -31  -4 14.2669 7.99630   3
  -1 -31   4 7.18049 5.60912   2
  -1  31   4 23.8117 5.31703   5
   0 -31  -4 4.67170 7.44143   3
   0 -31  -4 17.7172 9.96881   2
   0 -31   4 17.1411 7.23843   2
   0 -31   4 10.4163 7.51256   3
   0  31   4 16.1319 6.20934   5
   1 -31   4 159.959 20.2476   3
   1 -31   4 173.599 20.4884   2
  -1 -31  -4 150.757 20.8123   3
  -1 -31  -4 184.976 24.6527   2
   1  31   4 165.355 16.0125   5
   2 -31   4 7.50677 7.94166   3
  -2 -31  -4 45.8984 12.9349   3
   2 -31   4 22.8058 10.4688   2
  -2 -31  -4 13.3384 9.93389   2
   2  31   4 24.8099 7.69886   5
  -3 -31  -4 256.246 26.0130   3
   3 -31   4 256.056 28.2064   2
   3 -31   4 217.966 25.6211   3
   3  31   4 275.157 23.5711   5
   2 -32  -4 57.0580 15.8424   3
   2 -32  -4 32.0669 14.6359   2
  -2 -32   4 72.1268 11.9271   2
  -2 -32   4 59.5905 13.0577   3
   1 -32  -4 121.591 25.3941   2
  -1 -32   4 97.2471 18.5146   3
   1 -32  -4 93.9865 19.0001   3
  -1 -32   4 75.0640 13.1943   2
  -1  32   4 98.2484 9.57125   5
   0 -32  -4 189.790 25.2259   2
   0 -32  -4 145.620 22.2828   3
   0 -32   4 155.911 18.4495   2
   0 -32   4 142.493 22.4523   3
   0  32   4 140.113 12.8709   5
   1 -32   4 7.40504 7.33402   3
  -1 -32  -4 6.81924 11.3834   2
  -1 -32  -4 -7.4388 6.74294   3
   1  32   4 12.8554 5.51602   5
   2 -32   4 35.0749 12.8636   3
   2 -32   4 61.1702 15.8300   2
  -2 -32  -4 43.3532 13.8322   3
  -2 -32  -4 27.3501 12.7422   2
   2  32   4 27.7603 9.53644   5
  -1 -33   4 7.99849 7.83478   2
  -1 -33   4 26.4175 10.4841   3
   1 -33  -4 0.83175 6.85170   3
   1 -33  -4 8.96860 10.2966   2
   0 -33  -4 243.178 26.4607   3
   0 -33   4 214.219 23.9010   3
   0 -33  -4 250.044 29.0682   2
   0 -33   4 231.539 22.3223   2
   0  33   4 200.460 15.8914   5
   1 -33   4 20.2886 9.49556   3
  -1 -33  -4 11.3252 8.56016   3
  -1 -33  -4 3.62325 10.8055   2
   1 -33   4 13.1335 8.71348   2
   8   0  -5 -0.3102 6.71227   2
   7   0  -5 9.62210 5.22152   2
   6   0  -5 6.51725 5.46516   2
  -6   0   5 5.34374 4.79622   3
  -5   0   5 689.314 31.8011   3
  -5   0   5 650.762 24.9545   4
   5   0  -5 711.105 32.9284   2
  -4   0   5 -0.9254 1.58319   4
  -4   0   5 -0.1657 2.82695   3
   4   0  -5 3.90889 2.99310   2
   2   0  -5 -2.3937 1.52980   3
   2   0  -5 1.19701 2.45535   4
   2   0  -5 3.89522 2.55846   2
  -2   0   5 -0.8994 1.84887   3
  -2   0   5 2.90473 2.23904   4
   1   0  -5 1631.77 58.3842   3
   1   0  -5 1708.66 55.6513   4
  -1   0   5 1539.16 56.2018   4
  -1   0   5 1660.03 59.4284   3
   0   0  -5 -0.5334 1.64658   3
   0   0   5 1.90373 2.22109   3
   0   0  -5 -0.2287 1.89839   2
   0   0  -5 2.67553 2.25718   4
  -1   0  -5 839.998 37.0960   2
  -1   0  -5 855.925 37.1620   3
   1   0   5 863.426 36.4242   3
  -1   0  -5 1004.43 35.8973   4
   2   0   5 1.27712 2.20772   3
  -2   0  -5 1.99732 2.55389   3
  -2   0  -5 3.02968 3.35374   4
   3   0   5 2010.80 68.7809   3
  -3   0  -5 1769.59 70.1150   4
   3   0   5 1956.89 74.8501   2
  -4   0  -5 -2.1302 3.94929   4
   4   0   5 -5.5498 2.77895   2
   4   0   5 -0.5839 2.38474   3
   5   0   5 143.081 17.3556   2
   5   0   5 156.389 9.12338   3
   5   0   5 169.947 15.3381   5
   5   0   5 153.704 9.47942   3
  -6   0  -5 -3.4588 4.54556   4
   6   0   5 -3.3281 3.48572   2
   6   0   5 1.79761 5.59279   5
   7   0   5 93.8861 14.2357   5
  -7   0  -5 105.470 17.0646   4
  -8   0  -5 -6.2599 5.78673   4
   8  -1  -5 49.9333 12.2461   2
   8   1  -5 45.3882 11.5486   2
   7  -1  -5 143.196 15.5285   2
  -7  -1   5 132.717 14.3633   3
  -7   1   5 116.613 14.5315   3
   7   1  -5 148.127 14.6469   2
  -6  -1   5 126.487 12.6414   3
  -6   1   5 114.372 12.9076   3
  -6   1   5 134.152 8.37105   4
   6   1  -5 126.536 13.0108   2
   5  -1  -5 136.633 13.1036   2
  -5  -1   5 140.591 7.57289   4
  -5  -1   5 147.965 12.2035   3
  -5   1   5 141.963 8.51949   4
  -5   1   5 129.852 12.3531   3
   5   1  -5 129.932 11.9120   2
  -4  -1   5 7.52249 3.68528   3
   4  -1  -5 8.21228 3.95692   2
  -4  -1   5 7.54719 2.30817   4
   4   1  -5 5.42146 2.95405   2
  -4   1   5 5.86391 2.45555   4
  -4   1   5 12.9173 4.44892   3
   3  -1  -5 1106.04 39.8126   3
  -3  -1   5 1035.35 37.5940   4
  -3  -1   5 1125.18 42.9722   3
   3  -1  -5 1118.16 42.8063   2
  -3  -1   5 1049.39 42.0224   5
   3   1  -5 1103.67 40.2646   2
  -3   1   5 1165.27 43.8972   3
   3   1  -5 1123.28 38.6095   3
  -3   1   5 1055.37 38.1324   4
   2  -1  -5 2146.97 75.9939   2
  -2  -1   5 2147.78 73.3342   4
   2  -1  -5 2243.62 76.2407   3
   2  -1  -5 2443.76 77.0333   4
  -2  -1   5 2282.71 77.6717   3
   2   1  -5 2229.09 73.7867   2
   2   1  -5 2310.10 74.8400   4
   2   1  -5 2246.10 75.7382   3
  -2   1   5 2144.27 73.1784   4
  -2   1   5 2208.51 77.8883   3
   1  -1  -5 1342.69 45.7321   4
  -1  -1   5 1345.34 48.9822   3
   1  -1  -5 1349.12 48.3599   3
  -1  -1   5 1131.95 45.4858   4
   1   1  -5 1309.14 44.6901   4
  -1   1   5 1318.20 49.2066   3
  -1   1   5 1217.27 45.5591   4
   1   1  -5 1344.50 48.1480   3
   0  -1  -5 11.6326 3.50703   2
   0  -1  -5 18.9701 3.86293   4
   0  -1  -5 6.82793 2.69755   3
   0  -1   5 15.3485 4.56711   3
   0   1   5 16.4345 4.15173   3
   0   1  -5 16.4054 3.61692   4
   0   1   5 15.2898 4.65262   4
   0   1  -5 20.9236 4.34493   2
   0   1  -5 16.0417 4.16235   3
   1  -1   5 539.988 26.2194   3
  -1  -1  -5 524.187 26.8353   2
  -1  -1  -5 638.594 30.3304   3
  -1  -1  -5 667.582 25.7700   4
   1   1   5 555.061 26.4773   3
  -1   1  -5 603.604 29.6341   3
  -1   1  -5 537.019 26.5728   2
   2  -1   5 780.349 35.5097   2
  -2  -1  -5 723.115 36.1117   2
  -2  -1  -5 812.740 33.6237   3
   2  -1   5 757.444 32.7889   3
  -2   1  -5 806.921 33.6859   3
   2   1   5 721.307 32.2941   3
  -3  -1  -5 506.061 25.0825   4
   3  -1   5 401.971 21.7072   3
   3  -1   5 396.930 25.5298   2
  -3   1  -5 511.155 26.1918   4
   3   1   5 395.968 21.2633   3
  -4  -1  -5 36.8343 9.26867   4
   4  -1   5 38.6542 6.79179   3
   4  -1   5 25.3004 7.19946   2
   4   1   5 40.6951 9.28188   5
  -4   1  -5 39.3490 8.96696   4
   4   1   5 43.1543 7.12727   3
  -5  -1  -5 390.919 25.3053   4
   5  -1   5 421.460 18.4244   3
   5  -1   5 410.437 24.3323   5
   5  -1   5 388.434 29.3793   2
   5  -1   5 413.515 18.9403   3
   5   1   5 395.979 24.6716   5
  -5   1  -5 378.331 26.0062   4
   6  -1   5 195.077 21.7800   2
   6  -1   5 200.333 17.2351   5
  -6  -1  -5 231.540 19.1984   4
  -6   1  -5 179.139 18.7169   4
   6   1   5 176.187 16.8009   5
   7  -1   5 154.069 15.8413   5
   7  -1   5 177.786 22.1826   2
  -7  -1  -5 151.328 17.6030   4
  -7   1  -5 173.721 18.8163   4
   7   1   5 172.570 16.7372   5
  -8  -1  -5 24.6323 9.26347   4
   8  -1   5 22.3151 7.81992   5
  -8   1  -5 15.0319 9.94423   4
   8  -2  -5 140.802 18.7973   2
   7  -2  -5 -4.8797 4.74088   2
  -7  -2   5 -1.6994 5.49633   3
  -7   2   5 10.2526 6.34633   3
   7   2  -5 -1.4963 4.00868   2
   6  -2  -5 19.6361 6.68549   2
  -6  -2   5 14.8433 5.71013   3
  -6   2   5 23.9706 4.23704   4
  -6   2   5 19.3572 7.16911   3
   6   2  -5 18.4904 5.95727   2
   5  -2  -5 462.790 26.0237   2
  -5  -2   5 376.067 15.5382   4
  -5  -2   5 435.969 22.2810   3
  -5   2   5 445.697 24.5855   3
  -5   2   5 418.833 18.4074   4
   5   2  -5 420.785 22.0696   2
   4  -2  -5 192.738 14.8814   2
  -4  -2   5 193.285 13.2761   3
  -4   2   5 203.948 10.8215   4
  -4   2   5 210.725 14.9887   3
   4   2  -5 172.284 11.7350   2
   3  -2  -5 15.7273 4.50751   2
  -3  -2   5 19.1317 4.81952   3
   3  -2  -5 9.05242 3.24043   3
   3   2  -5 16.3806 3.04970   3
  -3   2   5 15.8984 4.97638   3
  -3   2   5 26.6709 3.77584   4
   3   2  -5 23.9345 4.16879   2
   2  -2  -5 151.160 11.2250   4
   2  -2  -5 153.940 10.5035   3
   2  -2  -5 149.875 11.2810   2
  -2  -2   5 156.415 11.1786   3
  -2  -2   5 120.779 8.48749   4
   2   2  -5 155.205 9.46699   4
  -2   2   5 135.047 8.64342   4
  -2   2   5 149.251 11.5974   3
   2   2  -5 138.108 9.75418   2
   2   2  -5 149.773 9.78905   3
   1  -2  -5 724.831 28.6187   4
   1  -2  -5 739.376 30.5537   3
  -1  -2   5 742.565 30.7832   3
  -1   2   5 737.476 31.5555   3
   1   2  -5 728.971 26.8943   2
  -1   2   5 668.407 27.8516   4
   1   2  -5 712.623 26.9135   4
   1   2  -5 734.393 30.2305   3
   0  -2  -5 3151.85 101.283   4
   0  -2   5 3166.05 104.951   3
   0  -2  -5 3071.64 104.430   3
   0   2   5 3125.60 105.134   3
   0   2  -5 3047.98 102.416   2
   0   2   5 3137.49 103.433   4
   0   2  -5 3134.33 101.419   4
   0   2  -5 3183.41 104.587   3
  -1  -2  -5 197.321 14.2358   2
   1  -2   5 206.877 13.6481   3
  -1   2  -5 273.407 18.5690   3
  -1   2  -5 181.349 13.1685   2
   1   2   5 196.683 13.5359   3
  -2  -2  -5 19.4867 4.87358   4
   2  -2   5 10.6135 4.13595   3
  -2  -2  -5 8.51921 3.23629   3
  -2  -2  -5 3.91040 3.74788   2
   2  -2   5 3.28312 3.19731   2
   2   2   5 10.1956 3.82950   3
  -2   2  -5 26.1010 5.97405   4
  -2   2  -5 9.35299 3.49898   3
  -2   2  -5 7.95352 3.90944   2
   3  -2   5 128.720 10.9125   3
  -3  -2  -5 120.013 11.4940   4
   3  -2   5 129.896 13.5271   2
   3   2   5 137.201 10.7553   3
   4  -2   5 783.617 33.4105   3
  -4  -2  -5 827.924 37.1521   4
   4  -2   5 762.809 41.2281   2
   4   2   5 814.093 32.2799   3
   4   2   5 746.135 35.9923   5
   5  -2   5 8.45730 5.28148   2
   5  -2   5 6.13895 4.71083   5
   5  -2   5 9.62942 3.75349   3
   5  -2   5 4.59739 5.21192   3
   5   2   5 4.78984 5.21049   5
   6  -2   5 40.0039 11.9837   2
   6  -2   5 50.3684 10.3150   5
  -6  -2  -5 27.4308 8.42850   4
   6   2   5 37.4143 9.31533   5
  -6   2  -5 39.0790 11.0542   4
   7  -2   5 11.9783 8.15647   2
   7  -2   5 26.7308 7.49478   5
  -7  -2  -5 22.4316 9.49335   4
   7   2   5 33.8214 9.55826   5
  -7   2  -5 13.7042 14.8565   4
   8  -2   5 84.5026 14.4351   5
  -8  -2  -5 76.5235 13.8151   4
  -8   2  -5 101.477 18.2616   4
   8   2   5 88.8420 14.6563   5
   8  -3  -5 37.0759 11.1641   2
  -8   3   5 12.7310 9.65273   3
   7  -3  -5 83.8172 14.9549   2
  -7  -3   5 104.560 11.9445   3
  -7   3   5 101.173 15.3708   3
   7   3  -5 106.549 12.8555   2
   6  -3  -5 672.667 36.5572   2
  -6  -3   5 685.257 31.3847   3
  -6   3   5 704.973 34.7926   3
  -6   3   5 612.334 26.6163   4
   6   3  -5 664.990 31.0706   2
  -5  -3   5 52.7691 8.51504   3
   5  -3  -5 41.8467 9.12506   2
  -5   3   5 37.7922 8.42583   3
  -5   3   5 38.8658 6.48384   4
   5   3  -5 39.3324 6.87515   2
   4  -3  -5 49.4680 9.40800   2
  -4  -3   5 46.4942 7.35027   3
  -4  -3   5 36.9036 3.71615   4
   4  -3  -5 42.8131 4.02139   3
   4  -3  -5 31.2714 4.05501   3
  -4   3   5 34.3085 4.86538   4
  -4   3   5 35.9355 7.29822   3
   4   3  -5 43.7351 5.08360   2
  -3  -3   5 467.905 22.0157   3
   3  -3  -5 436.423 23.4859   2
   3  -3  -5 467.648 20.6706   3
  -3   3   5 431.353 19.0605   4
  -3   3   5 494.074 24.2315   3
   3   3  -5 444.161 17.6117   2
   3   3  -5 437.613 17.3251   3
   2  -3  -5 2084.92 72.0363   4
   2  -3  -5 1935.77 70.0240   3
  -2  -3   5 2045.47 70.9641   3
   2  -3  -5 1992.16 72.2217   2
   2   3  -5 2013.56 68.9042   3
   2   3  -5 2078.98 67.0270   4
   2   3  -5 2017.37 64.3493   2
  -2   3   5 2057.30 67.5619   4
  -2   3   5 2042.83 72.5899   3
  -1  -3   5 236.277 14.1260   3
   1  -3  -5 216.679 12.8537   4
   1  -3  -5 224.797 13.7134   3
   1   3  -5 211.418 13.0810   3
  -1   3   5 230.762 14.7429   3
   1   3  -5 219.994 10.6272   2
   1   3  -5 218.653 11.0324   4
  -1   3   5 209.412 11.9058   4
   0  -3   5 61.8790 7.37513   3
   0  -3  -5 66.9022 7.10766   3
   0   3  -5 73.0422 7.64424   3
   0   3  -5 64.2434 6.36623   2
   0   3   5 65.0881 7.70361   3
   0   3   5 86.2023 7.69706   4
   0   3  -5 80.5067 7.27792   4
  -1  -3  -5 130.786 11.7211   2
   1  -3   5 159.488 11.7850   3
  -1  -3  -5 155.191 10.3664   4
  -1  -3  -5 144.332 13.0749   3
  -1   3  -5 158.442 12.0400   4
  -1   3  -5 154.836 11.6641   2
   1   3   5 164.612 12.0968   3
  -2  -3  -5 1448.64 49.8547   4
  -2  -3  -5 1291.44 50.4337   3
  -2  -3  -5 1294.60 54.5127   2
   2  -3   5 1301.93 50.4062   3
   2  -3   5 1245.50 52.4743   2
   2   3   5 1351.26 50.5223   3
  -2   3  -5 1354.30 55.0371   2
  -2   3  -5 1296.61 51.1773   3
   3  -3   5 167.436 15.5356   2
  -3  -3  -5 221.490 14.7298   4
   3  -3   5 166.301 12.7675   3
   3   3   5 166.293 12.2298   3
   4  -3   5 6.04911 4.13485   2
   4  -3   5 1.73464 2.98865   3
  -4  -3  -5 3.69197 4.23148   4
   4   3   5 1.02392 2.82595   3
   4   3   5 -6.8373 3.15616   5
   5  -3   5 161.370 14.7211   5
   5  -3   5 190.826 12.0782   3
   5  -3   5 152.273 12.9103   3
   5  -3   5 178.314 19.5467   2
  -5  -3  -5 189.478 16.2009   4
   5   3   5 176.066 16.2162   5
  -6  -3  -5 470.861 27.2690   4
   6  -3   5 388.707 24.5983   5
   6  -3   5 447.058 33.6780   2
  -6   3  -5 416.584 29.5698   4
   6   3   5 413.835 27.0948   5
   7  -3   5 10.4705 10.1357   2
  -7  -3  -5 18.6270 7.80126   4
   7  -3   5 20.6553 6.76923   5
  -7   3  -5 34.5413 13.1860   4
   7   3   5 11.7007 6.38297   5
   8  -3   5 11.5114 9.77873   2
  -8  -3  -5 2.53616 7.43533   4
   8   3   5 -8.1145 5.21408   5
  -8   3  -5 8.60394 8.29134   4
   8  -4  -5 -1.4774 8.19436   2
   7  -4  -5 26.3766 9.02267   2
  -7  -4   5 33.1775 7.47856   3
  -7   4   5 24.5421 8.85203   3
   6  -4  -5 18.0402 6.96770   2
  -6  -4   5 15.2808 5.26222   3
   6   4  -5 18.2446 5.36333   2
  -6   4   5 11.1529 6.38313   3
  -5  -4   5 270.404 16.2169   3
   5  -4  -5 285.239 21.1528   2
  -5   4   5 256.646 14.3334   4
   5   4  -5 257.112 14.7338   2
  -5   4   5 274.804 19.3009   3
   4  -4  -5 828.811 31.2379   3
  -4  -4   5 875.294 35.2484   3
   4  -4  -5 861.407 39.7185   2
   4  -4  -5 849.316 31.8823   3
  -4   4   5 886.150 38.9032   3
  -4   4   5 820.935 32.6562   4
   4   4  -5 881.401 31.2902   2
  -3  -4   5 26.4272 4.99465   3
   3  -4  -5 29.1967 6.09665   2
  -3   4   5 19.3216 5.67222   3
  -2  -4   5 224.738 13.7331   3
   2  -4  -5 213.870 15.0981   2
   2  -4  -5 219.023 13.3587   3
   2  -4  -5 212.543 14.7082   4
  -2   4   5 220.323 14.9307   3
   2   4  -5 209.438 12.1408   3
   2   4  -5 230.791 10.9741   4
  -2   4   5 196.214 11.3456   4
   1  -4  -5 1239.47 45.9598   4
   1  -4  -5 1230.92 47.1227   3
  -1  -4   5 1264.15 47.2207   3
  -1   4   5 1193.42 48.0933   3
   1   4  -5 1296.99 42.8832   4
   1   4  -5 1184.64 41.4007   2
   1   4  -5 1237.31 46.2201   3
  -1   4   5 1291.39 44.5675   4
   0  -4   5 47.0128 7.85019   3
   0  -4  -5 41.7356 5.72865   3
   0   4   5 58.9105 6.35555   4
   0   4  -5 49.0443 6.28951   3
   0   4  -5 42.2924 5.10813   2
   0   4  -5 57.7397 6.55870   4
   0   4   5 37.0860 6.97951   3
  -1  -4  -5 1807.67 64.2793   4
  -1  -4  -5 1889.44 69.6252   2
   1  -4   5 1935.97 67.3895   2
  -1  -4  -5 1927.26 67.6076   3
  -1   4  -5 1951.17 68.7936   3
  -1   4  -5 1926.16 68.1100   2
  -1   4  -5 1784.94 66.7270   4
   1   4   5 1836.73 71.3164   4
   1   4   5 1889.65 67.9090   3
  -2  -4  -5 7.08908 4.11946   2
   2  -4   5 8.69453 4.18742   2
   2  -4   5 5.92882 3.34723   3
  -2  -4  -5 14.5193 3.93025   3
   2   4   5 8.58360 3.81627   3
  -2   4  -5 12.3151 4.50094   2
  -2   4  -5 11.6640 4.00229   3
  -3  -4  -5 524.994 26.1250   4
   3  -4   5 588.110 31.9671   2
   3  -4   5 587.218 27.3707   3
   3   4   5 572.842 26.0824   3
   4  -4   5 291.324 17.5890   3
   4  -4   5 297.503 23.2588   2
   4   4   5 268.466 14.9942   3
   4   4   5 307.391 20.4832   5
   5  -4   5 361.447 28.6177   2
   5  -4   5 360.291 18.9839   3
   5  -4   5 362.593 20.7975   3
  -5  -4  -5 372.978 22.8928   4
   5  -4   5 352.642 21.6592   5
   5   4   5 382.500 24.8379   5
  -6  -4  -5 -0.3101 4.65660   4
   6  -4   5 1.39830 5.26201   2
   6  -4   5 -0.1192 4.69495   5
   6   4   5 0.77521 5.35444   5
  -7  -4  -5 125.237 14.6288   4
   7  -4   5 144.100 14.5601   5
   7  -4   5 141.667 20.5939   2
   7   4   5 123.638 22.3312   5
  -7   4  -5 131.329 18.5655   4
   8  -4   5 71.6375 17.9690   2
   8  -4   5 62.9450 11.9415   5
  -8  -4  -5 61.6814 13.1322   4
   8   4   5 48.3225 12.2419   5
  -8   4  -5 71.5099 16.5378   4
  -7  -5   5 295.498 18.5357   3
   7  -5  -5 287.688 24.5693   2
  -7   5   5 316.267 23.6605   3
  -6  -5   5 6.12349 4.25068   3
   6  -5  -5 19.5188 7.39439   2
  -5  -5   5 381.483 19.7749   3
  -5   5   5 420.970 24.9208   3
  -5   5   5 346.314 18.3963   4
  -4  -5   5 202.291 13.0791   3
   4  -5  -5 205.697 12.1727   3
   4  -5  -5 207.880 13.7565   3
   4  -5  -5 205.339 17.2206   2
  -4   5   5 207.676 12.4147   4
  -4   5   5 179.895 12.8684   5
  -4   5   5 202.216 15.8983   3
  -3  -5   5 394.688 19.6149   3
   3  -5  -5 385.459 19.2998   3
   3  -5  -5 414.484 23.7314   2
[truncated: 1,559,433 more chars]
