# Supplementary material for: Crystal structures of [(N,N-di­methyl­amino)­meth­yl]ferrocene and (R p,R p)-bis­{2-[(di­methyl­amino)­meth­yl]ferrocen­yl}di­methyl­silane
Source: Acta Crystallogr E Crystallogr Commun. 2020 Aug 11;76(Pt 9):1437–41. doi: 10.1107/S2056989020010397 (PMC7472773; doi:10.1107/S2056989020010397)
Supplement: Supplementary file 2 [file e-76-01437-1sup2.hkl]

data_1                                                                         
_shelx_title ' mo_b1124_0m_a.res in P2(1)/n'                                    
_shelx_refln_list_code          4                                               
_shelx_F_calc_maximum      128.39                                               
_exptl_crystal_F_000       512.00                                               
_reflns_d_resolution_high  0.6707                                               
                                                                                
loop_                                                                           
 _space_group_symop_operation_xyz                                               
 'x, y, z'                                                                      
 '-x+1/2, y+1/2, -z+1/2'                                                        
 '-x, -y, -z'                                                                   
 'x-1/2, -y-1/2, z-1/2'                                                         
                                                                                
_cell_length_a     5.6777                                                       
_cell_length_b    23.0873                                                       
_cell_length_c     8.7206                                                       
_cell_angle_alpha  90.000                                                       
_cell_angle_beta   90.590                                                       
_cell_angle_gamma  90.000                                                       
                                                                                
_shelx_F_squared_multiplier     1.000                                           
                                                                                
loop_                                                                           
 _refln_index_h                                                                 
 _refln_index_k                                                                 
 _refln_index_l                                                                 
 _refln_F_squared_calc                                                          
 _refln_F_squared_meas                                                          
 _refln_F_squared_sigma                                                         
 _refln_observed_status                                                         
   2   0   0         39.11         40.99         2.08 o                         
   4   0   0       4784.65       4749.02        72.29 o                         
   6   0   0         29.94         27.35         5.33 o                         
   8   0   0       1037.99       1031.65        43.40 o                         
   1   1   0        161.56        184.66         2.66 o                         
   2   1   0       3186.60       3225.37        40.33 o                         
   3   1   0        155.29        143.98         3.29 o                         
   4   1   0          0.25          2.11         1.33 o                         
   5   1   0        648.28        608.61        13.18 o                         
   6   1   0        539.92        547.51        13.79 o                         
   7   1   0        152.13        161.92        11.78 o                         
   8   1   0        131.06        151.30        13.65 o                         
   1   2   0      15802.79      15619.57       431.34 o                         
   2   2   0        435.94        431.49         5.96 o                         
   3   2   0       1788.28       1650.76        18.37 o                         
   4   2   0       1083.76       1071.27        14.99 o                         
   5   2   0        369.21        376.51        10.02 o                         
   6   2   0         31.76         34.55         4.00 o                         
   7   2   0        125.81        133.57         9.58 o                         
   8   2   0        274.04        266.78        23.69 o                         
   1   3   0       4997.40       5140.58        48.35 o                         
   2   3   0        220.61        217.33         4.08 o                         
   3   3   0       4616.18       4472.43        44.60 o                         
   4   3   0        184.02        217.75         5.49 o                         
   5   3   0        877.47        858.96        18.78 o                         
   6   3   0        116.97        111.24         6.42 o                         
   7   3   0        639.01        668.48        22.10 o                         
   8   3   0        203.95        234.72        25.95 o                         
   0   4   0      16483.00      18054.60       424.15 o                         
   1   4   0        411.54        427.76         6.29 o                         
   2   4   0         65.05         68.47         2.10 o                         
   3   4   0         59.24         46.51         2.23 o                         
   4   4   0       1843.29       1859.06        24.67 o                         
   5   4   0        544.96        529.08        11.32 o                         
   6   4   0        135.58        143.01        10.20 o                         
   7   4   0         81.68        101.34         9.32 o                         
   8   4   0        232.63        190.16        34.86 o                         
   1   5   0       5126.44       5447.34        61.00 o                         
   2   5   0       4969.84       4753.45        48.78 o                         
   3   5   0        375.69        430.69         7.00 o                         
   4   5   0        651.89        609.59         9.18 o                         
   5   5   0         59.47         70.85         3.91 o                         
   6   5   0       1009.50       1040.50        22.39 o                         
   7   5   0          1.13         -5.38         5.59 o                         
   8   5   0         20.19         35.13         8.57 o                         
   0   6   0       1427.51       1626.32        27.74 o                         
   1   6   0        253.52        259.19         4.94 o                         
   2   6   0        303.66        308.55         6.12 o                         
   3   6   0        951.65       1016.37        13.73 o                         
   4   6   0       2640.64       2543.57        29.52 o                         
   5   6   0       1110.50       1128.08        30.25 o                         
   6   6   0        142.09        128.17         7.02 o                         
   7   6   0        125.43        120.88        11.63 o                         
   8   6   0        242.29        252.18        29.80 o                         
   1   7   0         92.96         74.53         2.67 o                         
   2   7   0        273.78        267.74         5.42 o                         
   3   7   0       1516.34       1432.56        19.35 o                         
   4   7   0         26.70         26.07         2.73 o                         
   5   7   0          3.62          4.71         3.28 o                         
   6   7   0        110.02        126.48        10.65 o                         
   7   7   0        377.05        372.36        16.17 o                         
   8   7   0         38.23         48.35         7.64 o                         
   0   8   0          5.87          6.01         1.51 o                         
   1   8   0        803.43        769.36        11.19 o                         
   2   8   0        328.09        355.02         6.57 o                         
   3   8   0       1303.71       1229.72        19.97 o                         
   4   8   0       1086.00       1094.76        18.40 o                         
   5   8   0       1967.33       1944.68        32.74 o                         
   6   8   0         96.03        105.87        15.12 o                         
   7   8   0         16.67         21.49         5.42 o                         
   8   8   0        178.71        181.07        22.95 o                         
   1   9   0       1494.21       1602.85        20.30 o                         
   2   9   0       4275.47       4320.38        48.47 o                         
   3   9   0         31.04         36.50         3.03 o                         
   4   9   0        234.58        227.19         6.93 o                         
   5   9   0         27.34         39.65         3.78 o                         
   6   9   0        996.21       1022.08        29.41 o                         
   7   9   0          5.60         -3.63         5.47 o                         
   8   9   0          0.64         -4.96         8.08 o                         
   0  10   0       1120.74       1096.04        18.17 o                         
   1  10   0       1180.09       1258.53        16.66 o                         
   2  10   0        246.85        270.04         6.42 o                         
   3  10   0         47.63         44.49         3.02 o                         
   4  10   0       1270.97       1202.32        20.10 o                         
   5  10   0        489.05        502.28        10.99 o                         
   6  10   0        215.63        209.40        10.96 o                         
   7  10   0        163.25        162.05        28.51 o                         
   8  10   0        145.93        126.63        19.45 o                         
   1  11   0       2224.77       2448.64        29.04 o                         
   2  11   0       1900.45       2026.46        25.87 o                         
   3  11   0        356.91        376.68         7.90 o                         
   4  11   0         19.18         21.58         2.81 o                         
   5  11   0         84.32         77.91         4.61 o                         
   6  11   0        115.04        119.91        11.44 o                         
   7  11   0        154.69        155.82        10.06 o                         
   8  11   0         20.90         36.84        13.20 o                         
   0  12   0        675.44        723.23        13.99 o                         
   1  12   0       5828.19       6175.57        67.25 o                         
   2  12   0        456.01        503.97         9.21 o                         
   3  12   0       1420.39       1445.89        21.45 o                         
   4  12   0        955.21        939.43        17.24 o                         
   5  12   0        934.34        925.72        18.03 o                         
   6  12   0          0.16         -1.94         2.11 o                         
   7  12   0        207.43        226.50        25.15 o                         
   1  13   0        987.32        986.84        15.91 o                         
   2  13   0       1775.83       1787.80        27.36 o                         
   3  13   0       1483.19       1458.74        22.03 o                         
   4  13   0          4.72          1.95         2.30 o                         
   5  13   0        187.92        208.30         7.61 o                         
   6  13   0        168.41        157.81         9.60 o                         
   7  13   0        223.30        232.92        46.38 o                         
   0  14   0       4749.93       5038.64        69.34 o                         
   1  14   0        119.10        131.20         4.26 o                         
   2  14   0         10.17          7.64         2.07 o                         
   3  14   0         42.58         54.60         4.24 o                         
   4  14   0        747.11        724.51        16.63 o                         
   5  14   0          0.85          3.88         2.89 o                         
   6  14   0          4.36         17.80         4.69 o                         
   7  14   0         45.42         30.62        12.26 o                         
   1  15   0       1931.45       2060.75        25.41 o                         
   2  15   0       1990.38       2037.89        28.73 o                         
   3  15   0        334.24        325.29         9.65 o                         
   4  15   0        126.18        135.69         7.10 o                         
   5  15   0        165.30        157.54         9.24 o                         
   6  15   0        436.23        420.92        19.58 o                         
   7  15   0         47.43         49.29        15.54 o                         
   0  16   0        356.24        403.38        10.52 o                         
   1  16   0        898.87        854.04        14.68 o                         
   2  16   0          0.01         -1.71         1.94 o                         
   3  16   0        915.45        930.24        19.42 o                         
   4  16   0          4.85          1.05         4.02 o                         
   5  16   0        645.39        639.57        20.33 o                         
   6  16   0          0.09          0.98         5.17 o                         
   7  16   0         54.53         80.73        15.67 o                         
   1  17   0        567.86        568.69        12.14 o                         
   2  17   0        383.86        370.03        11.62 o                         
   3  17   0       2108.63       2162.07        35.85 o                         
   4  17   0          0.08          3.45         4.73 o                         
   5  17   0        306.53        298.81        11.63 o                         
   6  17   0          0.60         -1.89         4.37 o                         
   7  17   0        326.33        339.96        41.56 o                         
   0  18   0       2062.39       2069.88        41.90 o                         
   1  18   0        304.79        298.78         9.96 o                         
   2  18   0        283.50        282.24        10.68 o                         
   3  18   0         99.29         90.68         6.85 o                         
   4  18   0       1382.88       1383.77        34.28 o                         
   5  18   0        250.43        250.59        13.12 o                         
   6  18   0         87.06        107.98        12.74 o                         
   7  18   0          5.78          6.89         8.16 o                         
   1  19   0         38.66         52.40         4.67 o                         
   2  19   0        868.02        865.26        20.73 o                         
   3  19   0        144.32        133.98         8.63 o                         
   4  19   0        101.72        116.89        10.48 o                         
   5  19   0          8.96          9.80         6.18 o                         
   6  19   0        301.30        343.88        17.70 o                         
   7  19   0         10.05         35.71        10.44 o                         
   0  20   0       1005.33       1113.05        57.66 o                         
   1  20   0        808.05        797.95        16.95 o                         
   2  20   0          0.46         -0.49         2.42 o                         
   3  20   0       1254.72       1218.22        27.05 o                         
   4  20   0        593.09        605.45        22.42 o                         
   5  20   0        763.36        775.70        24.97 o                         
   6  20   0         19.70         16.26         6.85 o                         
   1  21   0        783.44        841.01        31.17 o                         
   2  21   0         93.31         92.58         7.30 o                         
   3  21   0       1279.66       1333.75        30.89 o                         
   4  21   0          3.51          4.83         4.03 o                         
   5  21   0        324.30        340.02        16.38 o                         
   6  21   0        112.05        134.03        11.86 o                         
   0  22   0       1435.49       1545.43        41.05 o                         
   1  22   0        961.82       1012.26        25.36 o                         
   2  22   0         39.37         43.40         6.90 o                         
   3  22   0        337.34        333.96        13.42 o                         
   4  22   0        340.24        337.57        16.15 o                         
   5  22   0        213.62        230.48        14.33 o                         
   6  22   0          6.11         -0.97         5.48 o                         
   1  23   0        559.80        573.01        18.37 o                         
   2  23   0       1120.54       1183.60        32.33 o                         
   3  23   0         66.97         71.78         7.19 o                         
   4  23   0         10.72          9.93         5.00 o                         
   5  23   0        135.20        140.96        12.88 o                         
   6  23   0        537.53        538.50        22.02 o                         
   0  24   0       1510.21       1691.03        44.98 o                         
   1  24   0        282.21        290.94        13.00 o                         
   2  24   0        255.36        272.92        13.14 o                         
   3  24   0         66.06         75.02         9.26 o                         
   4  24   0        452.44        434.21        30.29 o                         
   5  24   0         23.67         23.89         6.73 o                         
   6  24   0          7.76         14.86         8.67 o                         
   1  25   0        434.88        462.25        16.97 o                         
   2  25   0       1151.74       1161.49        29.78 o                         
   3  25   0        397.90        403.07        20.83 o                         
   4  25   0          5.43          3.20         5.37 o                         
   5  25   0        110.32        112.78        12.88 o                         
   0  26   0          0.05         -3.71         5.18 o                         
   1  26   0        883.61        953.23        26.16 o                         
   2  26   0          0.01         -2.82         2.82 o                         
   3  26   0          2.13          3.25         4.39 o                         
   4  26   0         38.04         35.74         7.73 o                         
   5  26   0        123.61        105.91        11.91 o                         
   1  27   0        441.58        428.32        16.83 o                         
   2  27   0         50.53         67.36         8.59 o                         
   3  27   0        194.87        224.05        13.40 o                         
   4  27   0         23.90         31.54        14.26 o                         
   5  27   0        145.36        150.44        14.05 o                         
   0  28   0        387.43        390.73        51.37 o                         
   1  28   0          0.15         -1.09         5.09 o                         
   2  28   0        289.87        283.19        14.36 o                         
   3  28   0          5.08          0.76         5.91 o                         
   4  28   0        328.52        353.55        22.15 o                         
   1  29   0         56.42         74.61        10.82 o                         
   2  29   0        495.13        533.14        20.38 o                         
   3  29   0         21.45         15.84         6.04 o                         
   4  29   0          8.81         15.89         5.65 o                         
   0  30   0         74.31         71.90        13.99 o                         
   1  30   0        105.56         97.90        13.17 o                         
   2  30   0         53.25         42.53         8.26 o                         
   3  30   0         24.10         24.01         8.57 o                         
   4  30   0         24.73         16.60         6.42 o                         
   1  31   0        392.14        434.40        22.62 o                         
   2  31   0         31.95         41.56         8.74 o                         
   3  31   0        332.88        330.07        17.23 o                         
   0  32   0        235.23        271.58        32.24 o                         
   1  32   0         53.82         37.61         8.49 o                         
   2  32   0          0.23         -2.74         7.63 o                         
   3  32   0         26.42         20.03         8.13 o                         
   1  33   0         25.89         28.57         8.23 o                         
   2  33   0       1251.50       1274.66        41.84 o                         
   0  34   0        256.72        277.38        26.56 o                         
   1  34   0        121.28        133.99        15.01 o                         
  -7   0   1       1185.66       1212.49        72.71 o                         
  -5   0   1        145.53        158.79        10.18 o                         
  -3   0   1       7180.44       6818.29        97.85 o                         
   3   0   1         28.16         56.11        21.09 o                         
   5   0   1       1169.74       1125.49        30.26 o                         
   7   0   1        324.24        385.82        34.64 o                         
  -8   1   1         56.32         65.53        11.58 o                         
  -7   1   1        283.95        304.88        37.24 o                         
  -6   1   1         48.76         72.79        12.15 o                         
  -5   1   1        828.75        778.71        11.65 o                         
  -4   1   1        632.33        591.89         9.13 o                         
  -3   1   1        903.46        971.17        11.30 o                         
  -2   1   1       1914.73       1846.32        19.04 o                         
  -1   1   1      14700.80      14410.87       235.29 o                         
   0   1   1        351.33        376.20        21.76 o                         
   1   1   1       2097.59       2901.05        98.27 o                         
   2   1   1        305.83        355.00        11.21 o                         
   3   1   1       2503.86       2241.75        29.19 o                         
   4   1   1        238.85        238.57         6.66 o                         
   5   1   1        292.35        298.78         9.21 o                         
   6   1   1        374.19        348.22        12.22 o                         
   7   1   1        882.38        889.01        23.59 o                         
   8   1   1        274.34        280.49        17.02 o                         
  -8   2   1        221.68        243.38        27.31 o                         
  -7   2   1         35.40         43.06         8.32 o                         
  -6   2   1        704.73        658.11        16.62 o                         
  -5   2   1          3.79         11.73         2.52 o                         
  -4   2   1       2003.91       1987.73        21.48 o                         
  -3   2   1        386.56        377.92         6.79 o                         
  -2   2   1       2614.22       2572.16        25.90 o                         
  -1   2   1         81.01        140.65         5.32 o                         
   1   2   1        829.16        777.75        11.10 o                         
   2   2   1       2531.04       2499.90        27.03 o                         
   3   2   1        511.91        588.01         9.55 o                         
   4   2   1        988.05        992.85        16.36 o                         
   5   2   1        852.25        806.32        18.84 o                         
   6   2   1        223.40        274.60        17.48 o                         
   7   2   1          6.88         16.98         4.48 o                         
   8   2   1         35.92         31.27         6.50 o                         
  -8   3   1         75.67         84.66        11.18 o                         
  -7   3   1        248.55        267.03        15.08 o                         
  -6   3   1        478.77        458.24        14.12 o                         
  -5   3   1         85.23         78.53         4.56 o                         
  -4   3   1        838.42        858.32        15.53 o                         
  -3   3   1        263.94        298.98         5.65 o                         
  -2   3   1       1049.45        915.26        10.91 o                         
  -1   3   1       1269.25       1319.80        14.62 o                         
   0   3   1       6490.69       6987.17        96.72 o                         
   1   3   1       1472.02       1450.32        17.08 o                         
   2   3   1        322.34        343.80         5.82 o                         
   3   3   1        122.69        109.63         3.66 o                         
   4   3   1       2267.15       2216.14        30.39 o                         
   5   3   1         20.10         22.78         3.21 o                         
   6   3   1        407.87        415.56        12.90 o                         
   7   3   1        165.59        191.25        10.89 o                         
   8   3   1        401.40        387.14        34.00 o                         
  -8   4   1        298.91        283.95        26.38 o                         
  -7   4   1        574.32        561.40        29.82 o                         
  -6   4   1         64.65         73.20         5.47 o                         
  -5   4   1        353.49        376.63         8.03 o                         
  -4   4   1       1046.54       1051.07        16.14 o                         
  -3   4   1       4202.80       3896.24        39.50 o                         
  -2   4   1          0.55         28.79        32.63 o                         
  -1   4   1       1437.23       2293.48        64.43 o                         
   0   4   1        693.38        736.15        10.65 o                         
   1   4   1      14757.06      14282.46       219.88 o                         
   2   4   1       1235.23       1175.38        14.36 o                         
   3   4   1         79.28        135.38        16.69 o                         
   4   4   1        930.39        882.55        12.01 o                         
   5   4   1       1031.90       1017.86        18.19 o                         
   6   4   1        225.63        206.89         9.07 o                         
   7   4   1         69.46         68.75         9.06 o                         
   8   4   1        362.79        390.47        21.02 o                         
  -8   5   1        193.51        231.58        40.45 o                         
  -7   5   1        273.26        280.10        15.07 o                         
  -6   5   1         99.40         88.16         7.25 o                         
  -5   5   1       1680.21       1587.39        25.40 o                         
  -4   5   1         26.80         35.71         2.66 o                         
  -3   5   1        300.70        420.23        13.63 o                         
  -2   5   1         40.41         48.50         2.03 o                         
  -1   5   1        143.94        120.56         3.17 o                         
   0   5   1       6737.68       7147.79        74.40 o                         
   1   5   1          3.42         12.05         1.45 o                         
   2   5   1         57.74         72.08         2.60 o                         
   3   5   1       4481.31       4066.54        51.45 o                         
   4   5   1         79.64         90.18         3.28 o                         
   5   5   1        197.59        214.98         9.22 o                         
   6   5   1          9.41         13.53         3.47 o                         
   7   5   1        401.19        425.44        20.11 o                         
   8   5   1          8.50         21.18        15.21 o                         
  -8   6   1         46.90         60.70        22.20 o                         
  -7   6   1         90.72         73.02         7.37 o                         
  -6   6   1         39.49         81.53         8.42 o                         
  -5   6   1        109.34        155.88        17.71 o                         
  -4   6   1       1336.10       1211.73        15.27 o                         
  -3   6   1       1478.93       1364.88        17.00 o                         
  -2   6   1        615.11        698.25        12.22 o                         
  -1   6   1       2245.42       2256.56        27.30 o                         
   0   6   1        217.78        231.12         5.14 o                         
   1   6   1        177.91        346.75        25.18 o                         
   2   6   1       2189.11       2172.28        24.29 o                         
   3   6   1       1025.44       1113.09        14.99 o                         
   4   6   1        269.49        302.70         6.92 o                         
   5   6   1       2262.41       2134.83        38.23 o                         
   6   6   1        609.17        586.18        20.97 o                         
   7   6   1          0.31          2.29         4.76 o                         
   8   6   1         47.99         36.37         9.71 o                         
  -8   7   1         29.47         31.51        19.08 o                         
  -7   7   1         19.09         21.37         5.87 o                         
  -6   7   1       2001.87       1945.84        46.03 o                         
  -5   7   1         24.75         35.08         4.14 o                         
  -4   7   1         15.75         19.86         2.82 o                         
  -3   7   1         77.95         91.62         2.96 o                         
  -2   7   1       1262.89       1492.06        40.75 o                         
  -1   7   1          0.19          6.99         1.25 o                         
   0   7   1        140.79        173.61         4.16 o                         
   1   7   1        184.52        192.69         4.73 o                         
   2   7   1       5755.89       5360.77        50.48 o                         
   3   7   1          0.01          5.29         1.30 o                         
   4   7   1       1097.59       1030.63        15.00 o                         
   5   7   1         17.08         17.57         2.38 o                         
   6   7   1        121.99        160.32        10.60 o                         
   7   7   1         58.51         54.05         8.07 o                         
   8   7   1         25.22         37.00        13.39 o                         
  -8   8   1        364.93        406.64        46.49 o                         
  -7   8   1        331.42        302.68        23.73 o                         
  -6   8   1          7.58          1.75         3.69 o                         
  -5   8   1       1043.79       1115.84        25.80 o                         
  -4   8   1        602.56        562.29        10.40 o                         
  -3   8   1       2048.42       1907.69        22.59 o                         
  -2   8   1       2323.04       2304.78        26.17 o                         
  -1   8   1       2899.28       3036.00        36.70 o                         
   0   8   1        127.18        196.92         4.45 o                         
   1   8   1       2669.24       2732.99        32.92 o                         
   2   8   1       1591.59       1625.79        20.82 o                         
   3   8   1          0.78         13.74         4.71 o                         
   4   8   1        627.34        614.50        10.59 o                         
   5   8   1       1003.66       1005.76        16.33 o                         
   6   8   1        944.98        892.45        22.10 o                         
   7   8   1         82.86         94.25        17.33 o                         
   8   8   1         42.71         66.94        21.19 o                         
  -8   9   1          0.28          8.18        14.83 o                         
  -7   9   1         88.32         93.11        24.84 o                         
  -6   9   1         59.89         49.28        10.79 o                         
  -5   9   1       1284.53       1257.55        24.81 o                         
  -4   9   1         82.20         90.09         4.78 o                         
  -3   9   1       1229.01       1380.33        24.69 o                         
  -2   9   1       1291.45       1300.75        17.54 o                         
  -1   9   1       2940.88       2655.52        29.25 o                         
   0   9   1        798.76        837.71        11.98 o                         
   1   9   1        553.44        801.49        11.62 o                         
   2   9   1       1201.52       1256.91        16.40 o                         
   3   9   1       4285.55       4000.60        44.22 o                         
   4   9   1         35.36         45.67         3.06 o                         
   5   9   1          1.34          6.05         2.68 o                         
   6   9   1          0.37         -0.43         2.80 o                         
   7   9   1        371.10        358.16        17.45 o                         
   8   9   1         16.47         13.90         6.06 o                         
  -8  10   1        164.04        171.77        33.39 o                         
  -7  10   1        442.91        462.16        36.36 o                         
  -6  10   1         46.92         40.14        10.27 o                         
  -5  10   1        178.83        220.42        13.67 o                         
  -4  10   1        394.82        392.30         9.77 o                         
  -3  10   1       2431.98       2286.33        31.72 o                         
  -2  10   1        457.75        631.88        10.53 o                         
  -1  10   1        404.21        621.89        12.83 o                         
   0  10   1        236.78        244.93         5.49 o                         
   1  10   1       2288.82       2005.87        24.49 o                         
   2  10   1       1850.91       1868.79        22.79 o                         
   3  10   1        181.63        308.72        16.77 o                         
   4  10   1         89.06         83.45         4.65 o                         
   5  10   1       1358.64       1320.96        23.17 o                         
   6  10   1        126.24        124.41         8.66 o                         
   7  10   1          0.54         18.75         8.41 o                         
   8  10   1        131.27        129.96        19.27 o                         
  -8  11   1         34.07         40.71        23.37 o                         
  -7  11   1          1.44          5.08        17.53 o                         
  -6  11   1        698.36        719.89        41.13 o                         
  -5  11   1        126.31        105.27         7.98 o                         
  -4  11   1        115.06        110.65         6.72 o                         
  -3  11   1          6.62         12.11         2.71 o                         
  -2  11   1       4218.02       4339.32        47.19 o                         
  -1  11   1       2472.03       2451.80        30.92 o                         
   0  11   1       1403.14       1538.53        20.66 o                         
   2  11   1       4799.90       4854.87        52.18 o                         
   3  11   1        128.68        128.89         4.76 o                         
   4  11   1          3.17         10.09         2.23 o                         
   5  11   1         31.13         38.20         3.97 o                         
   6  11   1        352.03        348.17        11.26 o                         
   7  11   1         19.90         24.44         6.01 o                         
  -7  12   1          4.24          7.07        15.30 o                         
  -6  12   1        310.65        349.53        25.03 o                         
  -5  12   1         58.67         55.39         4.59 o                         
  -4  12   1       1274.88       1270.67        23.52 o                         
  -3  12   1        229.22        275.67         8.72 o                         
  -2  12   1       1755.80       1828.55        26.97 o                         
  -1  12   1        777.55        820.07        12.58 o                         
   0  12   1       5681.10       5994.96        73.73 o                         
   1  12   1        101.16        151.86         5.33 o                         
   2  12   1       1462.55       1429.24        20.21 o                         
   3  12   1        887.93        896.48        15.86 o                         
   4  12   1       1738.63       1686.43        28.89 o                         
   5  12   1        436.95        418.40        11.29 o                         
   6  12   1        843.73        843.21        16.81 o                         
   7  12   1          0.04          1.35         5.15 o                         
  -7  13   1          8.00         12.99         7.94 o                         
  -6  13   1        449.09        434.89        13.98 o                         
  -5  13   1        430.13        402.24         9.99 o                         
  -4  13   1        183.10        175.62         9.71 o                         
  -3  13   1        811.43        808.80        15.15 o                         
  -2  13   1       5766.70       5588.53        71.09 o                         
  -1  13   1       5621.70       5433.20        60.43 o                         
   0  13   1        499.01        519.80         9.80 o                         
   2  13   1        608.27       1077.12        34.67 o                         
   3  13   1        804.88        768.66        14.29 o                         
   4  13   1        134.42        126.08         7.06 o                         
   5  13   1        201.85        189.17        11.25 o                         
   6  13   1        270.84        309.14         9.72 o                         
   7  13   1        151.85        139.20        14.62 o                         
  -7  14   1        370.60        405.50        29.45 o                         
  -6  14   1         29.23         37.70         4.03 o                         
  -5  14   1         43.73         42.04         4.97 o                         
  -4  14   1        465.49        425.12        12.23 o                         
  -3  14   1       1310.83       1215.19        22.83 o                         
  -2  14   1        135.39        139.23         5.37 o                         
  -1  14   1        327.62        628.39        13.25 o                         
   0  14   1        455.92        497.11         9.72 o                         
   1  14   1       2833.49       2549.84        31.82 o                         
   2  14   1         20.39         34.89         3.08 o                         
   3  14   1        154.16        226.06         9.21 o                         
   4  14   1          5.78         14.93         3.48 o                         
   5  14   1       1016.74        964.95        20.70 o                         
   6  14   1         10.84         15.41         3.57 o                         
   7  14   1         91.73        104.90        10.24 o                         
  -7  15   1         10.23          4.46         9.26 o                         
  -6  15   1         12.69         10.04         3.11 o                         
  -5  15   1        652.87        612.13        14.65 o                         
  -4  15   1        137.31        153.93         7.67 o                         
  -3  15   1         83.34        132.65         8.22 o                         
  -2  15   1        383.14        394.75         9.84 o                         
  -1  15   1       3514.29       3330.23        37.89 o                         
   0  15   1       1108.91       1221.54        18.16 o                         
   2  15   1        205.11        226.42         8.53 o                         
   3  15   1        790.92        730.87        18.49 o                         
   4  15   1         58.11         54.21         5.71 o                         
   5  15   1         48.79         73.01         8.57 o                         
   6  15   1          7.49          2.06         3.65 o                         
   7  15   1        446.16        455.98        19.61 o                         
  -7  16   1         47.29         58.90        27.14 o                         
  -6  16   1        173.26        180.33        14.26 o                         
  -5  16   1        237.59        239.91        10.29 o                         
  -4  16   1       1722.77       1690.23        30.81 o                         
  -3  16   1         36.15         36.69         3.94 o                         
  -2  16   1        604.67        618.99        14.42 o                         
  -1  16   1        254.41        285.90         7.04 o                         
   0  16   1       2174.73       2213.07        29.05 o                         
   1  16   1        113.59        134.86         5.67 o                         
   2  16   1        808.39        735.56        16.34 o                         
   3  16   1         41.56         41.99         4.51 o                         
   4  16   1       1224.40       1227.69        26.94 o                         
   5  16   1         93.47         96.10         9.15 o                         
   6  16   1        752.42        757.71        23.27 o                         
   7  16   1         15.17         18.69        11.32 o                         
  -7  17   1          0.34          1.73         8.34 o                         
  -6  17   1        360.11        353.90        15.10 o                         
  -5  17   1         39.10         43.10         5.61 o                         
  -4  17   1        299.22        419.87        17.56 o                         
  -3  17   1          1.60         -0.01         1.99 o                         
  -2  17   1       1181.85       1060.54        23.34 o                         
  -1  17   1        304.25        309.29         8.48 o                         
   0  17   1        165.78        153.28         6.24 o                         
   1  17   1         33.57         62.78         4.71 o                         
   2  17   1        452.86        495.10        20.85 o                         
   3  17   1          9.35          7.31         2.94 o                         
   4  17   1       2095.66       2077.28        45.90 o                         
   5  17   1         27.04         37.19         6.18 o                         
   6  17   1        213.01        225.44        18.03 o                         
   7  17   1          7.83          3.35         8.53 o                         
  -7  18   1        252.08        242.73        33.60 o                         
  -6  18   1         26.39         12.92         6.14 o                         
  -5  18   1         36.34         40.16         6.54 o                         
  -4  18   1        648.72        632.03        18.49 o                         
  -3  18   1       1314.24       1224.14        29.93 o                         
  -2  18   1        163.97        169.49         8.89 o                         
  -1  18   1        139.12        282.39        11.81 o                         
   0  18   1        543.91        545.34        11.83 o                         
   1  18   1       1379.37       1229.31        22.59 o                         
   2  18   1        308.61        288.34        13.98 o                         
   3  18   1          0.01         27.47         9.47 o                         
   4  18   1         42.14         55.23         7.62 o                         
   5  18   1        640.17        611.42        21.13 o                         
   6  18   1          8.88         12.45         6.17 o                         
   7  18   1        142.41        130.61        20.11 o                         
  -7  19   1        194.85        187.00        38.50 o                         
  -6  19   1          6.13         11.06         4.55 o                         
  -5  19   1        450.90        466.62        18.07 o                         
  -4  19   1         46.77         47.95         7.20 o                         
  -3  19   1          1.06        102.82        22.39 o                         
  -2  19   1        493.96        466.02        14.07 o                         
  -1  19   1        700.54        608.08        13.39 o                         
   0  19   1          8.01          5.26         2.29 o                         
   1  19   1        123.59        172.36         8.56 o                         
   2  19   1         31.41         66.36         5.95 o                         
   3  19   1       2296.54       2172.42        90.22 o                         
   4  19   1         40.45         44.31         7.22 o                         
   5  19   1        164.72        181.62        21.30 o                         
   6  19   1          6.92         -0.08         4.40 o                         
   7  19   1        452.41        447.65        29.44 o                         
  -6  20   1        135.39        125.86        10.84 o                         
  -5  20   1         27.57         35.12         6.26 o                         
  -4  20   1       1251.89       1251.80        33.26 o                         
  -3  20   1        362.26        319.04        11.66 o                         
  -2  20   1        544.53        522.77        15.40 o                         
  -1  20   1          8.05         83.32         4.91 o                         
   0  20   1        470.84        494.47        13.67 o                         
   1  20   1        727.97        680.39        21.07 o                         
   2  20   1        391.56        378.53        13.07 o                         
   3  20   1         25.21         44.42         5.50 o                         
   4  20   1        314.82        345.51        19.71 o                         
   5  20   1        134.52        126.24        14.81 o                         
   6  20   1        227.61        241.16        15.67 o                         
  -6  21   1        618.06        628.59        33.14 o                         
  -5  21   1        155.65        158.70        12.93 o                         
  -4  21   1        432.63        492.03        19.31 o                         
  -3  21   1        123.49        120.57         8.21 o                         
  -2  21   1        864.44        982.27        24.89 o                         
  -1  21   1         34.95         37.79         4.11 o                         
   0  21   1        721.63        751.33        17.88 o                         
   1  21   1         98.62         85.21         8.51 o                         
   2  21   1       1881.36       1883.83        43.14 o                         
   3  21   1        184.60        170.53        10.26 o                         
   4  21   1       1644.09       1598.43        40.06 o                         
   5  21   1          0.02          3.57         4.39 o                         
   6  21   1        488.96        517.02        24.73 o                         
  -6  22   1          1.03         -7.56         7.56 o                         
  -5  22   1         21.68         16.08         5.73 o                         
  -4  22   1        287.67        309.75        15.53 o                         
  -3  22   1        824.37        722.00        19.63 o                         
  -2  22   1        200.79        230.55        10.55 o                         
  -1  22   1          2.95        102.05         6.92 o                         
   0  22   1       1323.36       1402.73        27.74 o                         
   1  22   1        974.62        902.78        24.75 o                         
   2  22   1        569.96        553.35        20.10 o                         
   3  22   1         34.89         53.57         8.94 o                         
   4  22   1        413.52        400.92        17.79 o                         
   5  22   1         48.48         42.07         7.30 o                         
   6  22   1        107.88         94.90        10.99 o                         
  -6  23   1        137.65        150.34        12.73 o                         
  -5  23   1        216.41        222.59        15.04 o                         
  -4  23   1        237.50        197.14        13.09 o                         
  -3  23   1          4.54         38.42        26.02 o                         
  -2  23   1          3.02         10.07         3.23 o                         
  -1  23   1        967.97        936.12        23.21 o                         
   0  23   1        662.66        686.18        17.28 o                         
   1  23   1         17.68        103.43         8.83 o                         
   2  23   1        162.80        168.24        12.18 o                         
   3  23   1        938.86        895.72        28.02 o                         
   4  23   1         34.93         36.38         7.14 o                         
   5  23   1          7.80         13.57         7.22 o                         
   6  23   1          5.73         -4.43         6.85 o                         
  -6  24   1         21.13         27.27         7.66 o                         
  -5  24   1         42.27         41.09         9.00 o                         
  -4  24   1        195.27        194.25        17.11 o                         
  -3  24   1        720.47        639.30        17.57 o                         
  -2  24   1         46.82         53.79         6.94 o                         
  -1  24   1        534.52        740.64        20.30 o                         
   0  24   1        338.66        348.36        13.89 o                         
   1  24   1       2115.16       2047.74        42.40 o                         
   2  24   1         52.86         47.78         7.06 o                         
   3  24   1          0.75         16.61         6.02 o                         
   4  24   1         54.76         59.16         8.75 o                         
   5  24   1        813.96        760.91        27.07 o                         
   6  24   1          0.99         -5.63         5.63 o                         
  -5  25   1        479.14        437.09        20.62 o                         
  -4  25   1         55.36         66.23         9.53 o                         
  -3  25   1         48.16         79.31         7.25 o                         
  -2  25   1        428.52        423.44        16.46 o                         
  -1  25   1        733.88        728.54        25.97 o                         
   0  25   1       1025.23       1062.19        26.95 o                         
   1  25   1         28.27         88.87         8.50 o                         
   2  25   1        359.06        375.78        17.13 o                         
   3  25   1        365.50        334.08        16.90 o                         
   4  25   1        126.61        141.82        14.00 o                         
   5  25   1          7.31          3.75         6.48 o                         
  -5  26   1          0.97          2.12         7.51 o                         
  -4  26   1        213.34        214.44        16.65 o                         
  -3  26   1         29.28         27.65         6.80 o                         
  -2  26   1          1.62         31.71         8.24 o                         
  -1  26   1          2.07          1.13         4.90 o                         
   0  26   1       1091.73       1132.96        28.53 o                         
   1  26   1          0.87          2.45         3.42 o                         
   2  26   1        415.02        392.97        16.46 o                         
   3  26   1          3.76         -0.76         4.24 o                         
   4  26   1        188.11        200.52        17.42 o                         
   5  26   1         33.96         27.91         7.18 o                         
  -5  27   1        216.21        207.12        20.22 o                         
  -4  27   1         88.68         90.36         9.53 o                         
  -3  27   1         27.70         25.87         6.14 o                         
  -2  27   1        783.26        784.39        28.22 o                         
  -1  27   1        130.89        129.25        12.72 o                         
   0  27   1        358.74        395.31        19.60 o                         
   1  27   1         42.78         60.23        12.26 o                         
   2  27   1        355.07        373.03        17.18 o                         
   3  27   1        107.78        116.43        11.93 o                         
   4  27   1         82.48         71.43         9.99 o                         
   5  27   1         18.51         19.66         9.01 o                         
  -4  28   1          2.51         -4.81         7.25 o                         
  -3  28   1        261.45        248.83        21.25 o                         
  -2  28   1          1.27          2.35         4.84 o                         
  -1  28   1        155.91        221.32        15.73 o                         
   0  28   1         69.13         69.95         7.65 o                         
   1  28   1        353.85        373.44        15.95 o                         
   2  28   1          6.84         11.19         4.61 o                         
   3  28   1        149.45        145.18        13.33 o                         
   4  28   1         15.40         17.91         6.41 o                         
  -4  29   1          1.96          2.58         6.51 o                         
  -3  29   1        253.75        247.60        16.76 o                         
  -2  29   1          2.77         11.55         5.65 o                         
  -1  29   1        644.29        586.47        25.11 o                         
   0  29   1         32.97         37.23        10.56 o                         
   1  29   1        183.19        235.02        13.09 o                         
   2  29   1         82.33         77.86         9.14 o                         
   3  29   1        375.17        375.79        20.54 o                         
   4  29   1         20.47         17.41         8.06 o                         
  -4  30   1        383.90        316.62        21.20 o                         
  -3  30   1         94.82         77.58        11.13 o                         
  -2  30   1         64.81         68.76        11.76 o                         
  -1  30   1          7.61         21.65         6.98 o                         
   0  30   1        222.09        251.37        18.74 o                         
   1  30   1         64.78         70.41         8.90 o                         
   2  30   1        153.22        140.12        12.77 o                         
   3  30   1         34.77         43.44         7.95 o                         
   4  30   1         63.22         75.33        10.63 o                         
  -3  31   1         11.91         19.82         9.72 o                         
  -2  31   1        381.69        376.82        20.59 o                         
  -1  31   1         11.59         12.70         6.44 o                         
   0  31   1         32.51         36.45         9.51 o                         
   1  31   1         22.89         16.54         6.51 o                         
   2  31   1        338.17        361.47        21.69 o                         
   3  31   1        141.42        117.17        11.71 o                         
  -3  32   1        371.70        352.51        20.71 o                         
  -2  32   1          5.56          9.64         6.04 o                         
  -1  32   1         16.31         24.17         7.78 o                         
   0  32   1         71.80         69.32        11.51 o                         
   1  32   1        181.62        176.53        17.15 o                         
   2  32   1         48.14         24.50         7.42 o                         
   3  32   1          0.61         19.75         6.50 o                         
  -2  33   1         48.18         51.95         9.83 o                         
  -1  33   1       1196.27       1146.90        45.59 o                         
   0  33   1          8.68          9.27         7.18 o                         
   1  33   1        175.13        278.90        20.79 o                         
   2  33   1        121.37        101.78        10.78 o                         
  -1  34   1          8.67         27.76         8.82 o                         
   0  34   1        153.04        158.48        16.95 o                         
   1  34   1        271.46        238.64        20.37 o                         
  -8   0   2         59.75         64.89        14.05 o                         
  -6   0   2        653.37        631.28        21.40 o                         
  -4   0   2       1213.37       1246.20        24.77 o                         
  -2   0   2       3892.57       3723.89        55.36 o                         
   0   0   2       1238.39       1332.93        32.94 o                         
   2   0   2       1755.03       1768.23        32.62 o                         
   4   0   2        161.94        184.92        10.84 o                         
   6   0   2        586.05        570.01        28.33 o                         
   8   0   2        167.37        172.65        15.18 o                         
  -8   1   2        259.76        289.80        16.11 o                         
  -7   1   2          1.22          8.72         6.77 o                         
  -6   1   2        319.73        318.62        11.12 o                         
  -5   1   2        213.16        196.73         8.48 o                         
  -4   1   2       1377.97       1428.61        18.51 o                         
  -3   1   2        440.39        480.74         8.21 o                         
  -2   1   2       2369.46       2298.65        22.28 o                         
  -1   1   2       5076.85       4883.12        54.11 o                         
   0   1   2      15974.37      16317.94       276.85 o                         
   1   1   2        603.80        854.86        17.97 o                         
   2   1   2       1154.93       1231.26        17.21 o                         
   3   1   2        381.97        345.87         6.41 o                         
   4   1   2       1978.99       1829.65        26.83 o                         
   5   1   2        369.76        368.84        12.45 o                         
   6   1   2         93.75         81.35         8.77 o                         
   7   1   2        148.04        149.59        11.08 o                         
   8   1   2        684.70        689.42        19.56 o                         
  -8   2   2         25.00         17.40         6.69 o                         
  -7   2   2        309.67        327.91        13.05 o                         
  -6   2   2          1.22          5.51         3.31 o                         
  -5   2   2        403.80        382.58         8.98 o                         
  -4   2   2        168.69        160.43         4.73 o                         
  -3   2   2       4755.36       4622.72        48.39 o                         
  -2   2   2        135.69        143.97         2.82 o                         
  -1   2   2        485.89        548.55         7.35 o                         
   0   2   2        203.88        239.29         5.28 o                         
   1   2   2       1037.27       1068.66        15.78 o                         
   2   2   2        323.63        293.52         5.95 o                         
   3   2   2       1116.18       1189.39        23.76 o                         
   4   2   2         10.58         22.05         2.92 o                         
   5   2   2        423.87        417.55        13.19 o                         
   6   2   2        160.43        155.43        10.44 o                         
   7   2   2        485.65        520.16        18.12 o                         
   8   2   2          1.06          2.12         4.36 o                         
  -8   3   2          3.06          1.04        21.74 o                         
  -7   3   2          1.39         -1.83         5.29 o                         
  -6   3   2        227.43        206.31         8.23 o                         
  -5   3   2        881.72        838.43        14.62 o                         
  -4   3   2        338.51        338.84         6.78 o                         
  -3   3   2         52.14         50.07         3.91 o                         
  -2   3   2         40.95        104.59         6.65 o                         
  -1   3   2        635.65        585.64         8.56 o                         
   0   3   2       4177.41       4408.29        49.56 o                         
   1   3   2        118.48        155.87         4.10 o                         
   2   3   2       1313.78       1342.80        17.40 o                         
   3   3   2        930.83        789.08        11.91 o                         
   4   3   2        346.36        330.29         6.77 o                         
   5   3   2        352.88        375.85        11.18 o                         
   6   3   2         24.57         30.23         5.01 o                         
   7   3   2        318.90        298.10        13.08 o                         
   8   3   2         94.79        110.90        13.95 o                         
  -8   4   2         51.55         71.78        23.42 o                         
  -7   4   2        291.85        278.02        14.75 o                         
  -6   4   2        996.97        979.60        19.73 o                         
  -5   4   2         45.02         50.38         3.32 o                         
  -4   4   2        593.29        570.60         9.47 o                         
  -3   4   2        428.80        419.93         6.26 o                         
  -2   4   2       4870.24       4934.35        55.36 o                         
  -1   4   2       3500.18       3727.97        42.99 o                         
   0   4   2        705.03        772.68        10.79 o                         
   1   4   2       3003.57       3123.73        39.22 o                         
   2   4   2       8198.25       7906.83        84.10 o                         
   3   4   2       1330.22       1308.04        17.31 o                         
   4   4   2        116.33        110.27         5.00 o                         
   5   4   2        769.30        763.68        16.90 o                         
   6   4   2        659.08        688.63        16.95 o                         
   7   4   2        130.44        147.05        10.85 o                         
   8   4   2         23.54         25.94         6.08 o                         
  -8   5   2        135.96        132.83        33.06 o                         
  -7   5   2          0.01          2.62         9.03 o                         
  -6   5   2        883.93        868.76        20.84 o                         
  -5   5   2         96.87         85.84         4.02 o                         
  -4   5   2       2007.17       1956.12        21.39 o                         
  -3   5   2        842.12        865.34        10.88 o                         
  -2   5   2        802.00        816.82        11.69 o                         
  -1   5   2        227.49        244.00         5.24 o                         
   0   5   2        247.38        227.25         5.03 o                         
   1   5   2        277.28        326.17         6.33 o                         
   2   5   2        498.37        523.57         8.85 o                         
   3   5   2        217.22        263.89         6.72 o                         
   4   5   2       2905.77       2797.79        34.37 o                         
   5   5   2        109.81        121.46         7.03 o                         
   6   5   2         52.63         59.76         6.33 o                         
   7   5   2        118.33        126.97         9.58 o                         
   8   5   2        335.25        348.90        19.08 o                         
  -8   6   2         93.30        114.20        26.59 o                         
  -7   6   2        337.61        364.79        39.90 o                         
  -6   6   2         26.30         37.19         8.53 o                         
  -5   6   2         60.85         58.08         6.63 o                         
  -4   6   2         17.95         22.97         1.85 o                         
  -3   6   2       1365.35       1280.60        15.74 o                         
  -2   6   2        887.60        882.12        12.69 o                         
  -1   6   2         72.59        232.57         8.23 o                         
   0   6   2        978.80       1149.45        18.60 o                         
   1   6   2       1495.84       1384.83        18.59 o                         
   2   6   2       1582.31       1470.64        18.17 o                         
   3   6   2       2617.94       2567.15        31.11 o                         
   4   6   2        120.19        124.67         4.64 o                         
   5   6   2         14.82         25.27         2.86 o                         
   6   6   2        634.12        608.89        18.19 o                         
   7   6   2         77.79         88.35        12.37 o                         
   8   6   2          5.14          5.73         5.55 o                         
  -8   7   2          0.01         11.05        15.15 o                         
  -7   7   2          0.45         15.49        11.46 o                         
  -6   7   2         43.34         39.69         9.32 o                         
  -5   7   2       2575.75       2516.21        49.77 o                         
  -4   7   2          0.06         -0.68         1.22 o                         
  -3   7   2        384.62        411.65        19.06 o                         
  -2   7   2         16.32         42.16         3.46 o                         
  -1   7   2        926.65        869.19        12.21 o                         
   0   7   2        257.51        294.70         6.13 o                         
   1   7   2       1046.92       1076.58        15.50 o                         
   2   7   2        591.50        596.21         9.46 o                         
   3   7   2       4530.98       4294.01        46.94 o                         
   4   7   2          1.62          6.76         2.04 o                         
   5   7   2        597.46        605.32        12.85 o                         
   6   7   2         80.88         95.93         7.60 o                         
   7   7   2        275.59        272.38        15.56 o                         
   8   7   2         12.48          6.35         6.34 o                         
  -8   8   2         56.39         63.76        26.01 o                         
  -7   8   2        517.13        582.28        53.01 o                         
  -6   8   2        507.14        492.32        44.94 o                         
  -5   8   2          3.05          3.73         3.26 o                         
  -4   8   2        782.09        752.36        12.69 o                         
  -3   8   2        168.42        147.65         4.05 o                         
  -2   8   2       3803.95       3956.30        44.80 o                         
  -1   8   2       1608.00       2101.74        40.17 o                         
   0   8   2       1403.74       1473.42        18.61 o                         
   1   8   2       5397.30       5144.23        56.28 o                         
   2   8   2       4905.50       4915.03        54.59 o                         
   3   8   2        210.19        211.10         5.61 o                         
   4   8   2          1.57          2.33         2.13 o                         
   5   8   2        765.47        733.94        13.90 o                         
   6   8   2        578.10        586.21        21.78 o                         
   7   8   2         72.01        109.98        11.23 o                         
   8   8   2         67.57         76.95        11.28 o                         
  -8   9   2        208.46        242.50        44.69 o                         
  -7   9   2         13.85         26.76        15.51 o                         
  -6   9   2        563.87        636.40        52.09 o                         
  -5   9   2         16.01         16.63         2.56 o                         
  -4   9   2       2086.13       1999.19        25.82 o                         
  -3   9   2        113.44        111.66         4.76 o                         
  -2   9   2       2959.41       2997.81        34.93 o                         
  -1   9   2       1516.62       1589.59        23.40 o                         
   0   9   2       4677.98       4772.38        52.55 o                         
   1   9   2        893.40       1027.59        14.67 o                         
   2   9   2        667.54        839.49        25.63 o                         
   3   9   2        100.58        116.02         4.31 o                         
   4   9   2       2078.79       2014.24        29.43 o                         
   5   9   2        242.68        239.24         7.10 o                         
   6   9   2         96.84        104.27         6.46 o                         
   7   9   2         36.60         37.75         7.59 o                         
   8   9   2        132.92        139.99        12.91 o                         
  -8  10   2        219.82        278.65        46.84 o                         
  -7  10   2          8.88         -9.39         9.69 o                         
  -6  10   2        529.69        534.31        48.50 o                         
  -5  10   2          0.32          9.24         3.13 o                         
  -4  10   2          8.91         20.73         2.60 o                         
  -3  10   2         18.08         19.86         2.13 o                         
  -2  10   2       4841.50       4850.33        51.40 o                         
  -1  10   2       2149.79       2236.57        29.27 o                         
   0  10   2        198.78        186.04         5.34 o                         
   1  10   2        319.83        533.07        13.59 o                         
   2  10   2       2823.85       2993.76        38.42 o                         
   3  10   2        333.88        365.77         7.97 o                         
   4  10   2        577.64        530.32        11.17 o                         
   5  10   2        124.48        118.55         5.31 o                         
   6  10   2       1192.93       1125.25        27.86 o                         
   7  10   2         20.91         29.37         7.24 o                         
  -7  11   2         14.46        -11.51        11.51 o                         
  -6  11   2          3.12         -4.09         8.47 o                         
  -5  11   2       1849.39       1798.65        29.86 o                         
  -4  11   2         99.58         91.27         6.09 o                         
  -3  11   2         59.40        119.14        10.43 o                         
  -2  11   2        852.57        855.49        13.43 o                         
  -1  11   2      10280.43      10059.51       121.73 o                         
   0  11   2       1120.39       1191.36        16.62 o                         
   2  11   2         87.77        143.35         5.75 o                         
   3  11   2       3453.66       3193.92        40.89 o                         
   4  11   2          8.98         12.97         2.52 o                         
   5  11   2          3.82          3.14         3.47 o                         
   6  11   2         19.38         21.34         3.40 o                         
   7  11   2        178.15        164.98        23.41 o                         
  -7  12   2        630.42        644.31        58.72 o                         
  -6  12   2         88.59         61.04        18.56 o                         
  -5  12   2        151.73        180.17        12.09 o                         
  -4  12   2         49.11         56.17         4.55 o                         
  -3  12   2       2743.74       2627.81        37.98 o                         
  -2  12   2         90.46        109.26         4.28 o                         
  -1  12   2       2573.14       2839.14        36.90 o                         
   0  12   2          2.41          2.09         1.41 o                         
   1  12   2       3952.75       4012.50        46.52 o                         
   2  12   2         20.78         34.69         3.80 o                         
   3  12   2         78.56        199.26        16.05 o                         
   4  12   2          7.09          0.71         2.30 o                         
   5  12   2       1734.62       1640.02        29.24 o                         
   6  12   2         34.57         35.01         5.82 o                         
   7  12   2        483.42        508.24        27.26 o                         
  -7  13   2        108.96        163.25        35.55 o                         
  -6  13   2          3.00          8.84         4.07 o                         
  -5  13   2        781.34        762.94        18.25 o                         
  -4  13   2        477.13        512.15        13.34 o                         
  -3  13   2         10.97         32.31         4.13 o                         
  -2  13   2       1527.98       1494.30        21.10 o                         
  -1  13   2       7660.02       7394.85        80.78 o                         
   0  13   2       4418.22       4606.13        55.40 o                         
   2  13   2          1.45        124.95        27.87 o                         
   3  13   2        907.88        813.73        21.60 o                         
   4  13   2        502.57        480.74        13.65 o                         
   5  13   2        100.56        114.56         6.83 o                         
   6  13   2          0.26          4.08         3.63 o                         
   7  13   2        435.59        486.38        22.04 o                         
  -7  14   2         61.57         81.01        28.72 o                         
  -6  14   2        768.30        764.96        30.97 o                         
  -5  14   2         14.29         14.31         4.61 o                         
  -4  14   2        582.97        544.57        14.19 o                         
  -3  14   2       1561.08       1453.75        24.87 o                         
  -2  14   2       3576.62       3492.12        45.90 o                         
  -1  14   2       1226.75       1224.35        17.15 o                         
   0  14   2        265.60        278.27         7.02 o                         
   1  14   2         36.98        173.19         6.56 o                         
   2  14   2       1574.00       1624.48        23.51 o                         
   3  14   2          0.81         29.11         5.33 o                         
   4  14   2        294.41        291.65        11.86 o                         
   5  14   2         17.02         16.85         4.14 o                         
   6  14   2       1074.65       1069.28        26.23 o                         
   7  14   2          6.85         10.25         9.13 o                         
  -7  15   2          0.06          3.28        13.92 o                         
  -6  15   2         10.21          7.51         3.64 o                         
  -5  15   2         55.74         60.86         5.46 o                         
  -4  15   2        404.70        413.84        12.33 o                         
  -3  15   2        155.34        131.05         6.84 o                         
  -2  15   2         87.74         88.38         5.08 o                         
  -1  15   2        899.43        869.13        13.73 o                         
   0  15   2       2113.21       2173.16        31.45 o                         
   1  15   2         66.70        155.76         6.07 o                         
   2  15   2         44.13         60.04         4.65 o                         
   3  15   2         90.63         84.26         7.66 o                         
   4  15   2        579.39        543.44        18.81 o                         
   5  15   2         18.01         20.64         4.96 o                         
   6  15   2          9.78          2.94         4.80 o                         
   7  15   2          2.96         10.34         8.25 o                         
  -7  16   2        439.46        506.64        56.89 o                         
  -6  16   2        114.97        109.93        15.14 o                         
  -5  16   2        313.11        344.21        13.03 o                         
  -4  16   2       1081.16        967.42        22.93 o                         
  -3  16   2       2235.99       2173.87        35.02 o                         
  -2  16   2         57.87         67.86         5.00 o                         
  -1  16   2        597.07        584.66        13.71 o                         
   0  16   2        645.65        679.05        15.08 o                         
   1  16   2        571.61        563.98        12.22 o                         
   2  16   2        106.21         90.17         4.90 o                         
   3  16   2       1306.22       1364.37        29.44 o                         
   4  16   2        105.00        131.79        10.22 o                         
   5  16   2        580.95        562.11        19.91 o                         
   6  16   2          0.83         -3.22         4.97 o                         
   7  16   2        751.91        723.11        32.15 o                         
  -7  17   2          6.84         -5.15        14.36 o                         
  -6  17   2         34.65         17.53         7.85 o                         
  -5  17   2       1119.01       1117.34        25.96 o                         
  -4  17   2          1.81          2.39         3.03 o                         
  -3  17   2        166.35        233.19        15.10 o                         
  -2  17   2        490.57        448.42        11.01 o                         
  -1  17   2       1534.52       1376.81        24.72 o                         
   0  17   2          7.60         10.53         2.78 o                         
   1  17   2        164.24        276.41        14.31 o                         
   2  17   2         27.96         67.19         5.47 o                         
   3  17   2        734.06        667.99        18.30 o                         
   4  17   2         12.40         18.65         5.13 o                         
   5  17   2        847.49        909.02        26.99 o                         
   6  17   2         24.20         37.46         6.52 o                         
   7  17   2        401.09        393.12        21.12 o                         
  -7  18   2          8.92          2.38        16.36 o                         
  -6  18   2        465.17        469.68        19.06 o                         
  -5  18   2          1.12          0.94         4.96 o                         
  -4  18   2        104.85        111.92         8.08 o                         
  -3  18   2        307.15        321.89        10.08 o                         
  -2  18   2        165.02        220.62         7.68 o                         
  -1  18   2          8.47         34.96         3.99 o                         
   0  18   2          1.48          2.38         2.25 o                         
   1  18   2        357.95        327.65        12.14 o                         
   2  18   2        776.56        703.29        16.17 o                         
   3  18   2        350.52        348.79        14.31 o                         
   4  18   2        206.44        183.48        12.26 o                         
   5  18   2         17.31         12.75         5.11 o                         
   6  18   2        352.74        347.11        19.61 o                         
   7  18   2         18.07         17.49         6.34 o                         
  -6  19   2        260.48        271.21        15.18 o                         
  -5  19   2         28.31         25.58         5.66 o                         
  -4  19   2        971.46       1028.85        25.83 o                         
  -3  19   2         23.07         27.72         3.53 o                         
  -2  19   2        171.11        169.15         8.09 o                         
  -1  19   2        170.31        158.53         6.63 o                         
   0  19   2       1412.27       1342.82        24.61 o                         
   1  19   2          4.70         15.07         3.76 o                         
   2  19   2          5.40         13.60         4.65 o                         
   3  19   2         14.17         15.07         4.89 o                         
   4  19   2       1744.10       1777.53        42.80 o                         
   5  19   2         99.13        105.98        12.99 o                         
   6  19   2         65.74         58.67        12.07 o                         
  -6  20   2         10.98         12.15         5.58 o                         
  -5  20   2         20.82         15.05         5.82 o                         
  -4  20   2         77.50         97.24         8.53 o                         
  -3  20   2       1545.32       1445.69        29.91 o                         
  -2  20   2        158.30        204.36        12.40 o                         
  -1  20   2        181.79        221.68         9.01 o                         
   0  20   2        356.77        401.14        12.12 o                         
   1  20   2        552.13        518.21        17.77 o                         
   2  20   2        801.93        828.73        31.30 o                         
   3  20   2        213.23        276.01        22.54 o                         
   4  20   2          0.22         -2.88         4.23 o                         
   5  20   2        236.97        213.14        14.54 o                         
   6  20   2         10.49          2.59         5.57 o                         
  -6  21   2         58.82         48.88         8.52 o                         
  -5  21   2        608.15        592.95        27.69 o                         
  -4  21   2         10.34         16.53         5.13 o                         
  -3  21   2        795.22        868.93        21.22 o                         
  -2  21   2        386.98        362.39        12.96 o                         
  -1  21   2        824.38        836.43        19.02 o                         
   0  21   2          2.65          7.57         3.18 o                         
   1  21   2        769.57        825.48        20.71 o                         
   2  21   2         62.87         67.22         9.25 o                         
   3  21   2       1409.03       1330.90        35.62 o                         
   4  21   2         63.63         59.51         8.47 o                         
   5  21   2        710.48        680.30        26.24 o                         
   6  21   2         23.34         15.96         8.21 o                         
  -6  22   2        138.97        125.49        13.06 o                         
  -5  22   2         12.71         17.57         6.95 o                         
  -4  22   2         38.72         51.13        10.50 o                         
  -3  22   2        587.77        561.39        18.62 o                         
  -2  22   2        228.54        247.10        13.70 o                         
  -1  22   2        202.09        418.94        18.36 o                         
   0  22   2          0.24          0.33         3.01 o                         
   1  22   2       2134.15       1991.64        38.19 o                         
   2  22   2        282.81        310.26        15.05 o                         
   3  22   2        171.99        180.65        23.51 o                         
   4  22   2          0.13          3.07         5.26 o                         
   5  22   2        179.72        154.21        16.35 o                         
   6  22   2         51.13         31.72         9.37 o                         
  -6  23   2        217.43        237.66        20.50 o                         
  -5  23   2          2.24          5.58         5.39 o                         
  -4  23   2        393.69        394.72        21.72 o                         
  -3  23   2         17.91         18.66         4.19 o                         
  -2  23   2        100.80        116.88         8.75 o                         
  -1  23   2         24.89         31.71         4.76 o                         
   0  23   2       1620.90       1730.71        32.52 o                         
   1  23   2        108.95        111.33         8.12 o                         
   2  23   2        353.43        333.98        16.00 o                         
   3  23   2         60.98         46.86        12.91 o                         
   4  23   2        587.65        572.67        27.12 o                         
   5  23   2         10.76          3.33         5.77 o                         
   6  23   2        164.16        161.62        24.31 o                         
  -5  24   2          1.04         -4.95         6.35 o                         
  -4  24   2         83.47        104.01        13.15 o                         
  -3  24   2        414.81        349.24        18.65 o                         
  -2  24   2       1650.46       1657.00        36.61 o                         
  -1  24   2         16.73         46.29         5.54 o                         
   0  24   2        116.48        121.89         8.30 o                         
   1  24   2        309.96        273.07        11.30 o                         
   2  24   2       1446.56       1502.61        38.85 o                         
   3  24   2          1.39         10.52         4.80 o                         
   4  24   2         16.44         21.41         6.22 o                         
   5  24   2         62.58         50.36         9.04 o                         
  -5  25   2        121.29        110.73        15.11 o                         
  -4  25   2        240.36        255.08        14.91 o                         
  -3  25   2        109.85        165.27        19.38 o                         
  -2  25   2        551.44        564.00        22.50 o                         
  -1  25   2        638.99        653.20        19.25 o                         
   0  25   2        175.10        178.28        10.19 o                         
   1  25   2        533.80        562.89        19.48 o                         
   2  25   2         13.71         55.21        12.94 o                         
   3  25   2        772.25        683.50        24.94 o                         
   4  25   2        149.78        137.78        14.31 o                         
   5  25   2         12.02         17.63         8.64 o                         
  -5  26   2         49.01         62.72        10.52 o                         
  -4  26   2          5.26         11.91         5.82 o                         
  -3  26   2        974.38        916.92        24.98 o                         
  -2  26   2         39.41         40.39         9.00 o                         
  -1  26   2        234.38        406.83        14.84 o                         
   0  26   2          0.98         -2.88         4.31 o                         
   1  26   2       1437.72       1351.68        33.12 o                         
   2  26   2          8.87         12.80         5.97 o                         
   3  26   2         48.12         75.53         9.01 o                         
   4  26   2          1.25         -1.54         6.76 o                         
   5  26   2        522.92        518.80        22.96 o                         
  -5  27   2        313.25        311.50        18.05 o                         
  -4  27   2        142.92        165.26        15.49 o                         
  -3  27   2         16.62         15.94         8.34 o                         
  -2  27   2          1.28         -0.74         6.13 o                         
  -1  27   2        290.03        317.54        16.40 o                         
   0  27   2        323.36        327.32        14.23 o                         
   1  27   2        361.75        403.40        16.68 o                         
   2  27   2          1.84         12.14         4.77 o                         
   3  27   2         23.98          8.87        10.56 o                         
   4  27   2        288.37        276.80        16.86 o                         
   5  27   2        250.94        287.02        18.11 o                         
  -4  28   2        175.43        152.73        14.41 o                         
  -3  28   2         83.36         66.72         9.87 o                         
  -2  28   2        511.27        500.00        26.43 o                         
  -1  28   2        126.00        126.78         9.12 o                         
   0  28   2        143.65        139.09        10.43 o                         
   1  28   2          9.15         21.21         5.44 o                         
   2  28   2        448.86        456.72        18.83 o                         
   3  28   2         38.74         48.96         8.05 o                         
   4  28   2          3.55         13.20         6.37 o                         
  -4  29   2        665.57        689.22        27.14 o                         
  -3  29   2          0.58         17.56         6.44 o                         
  -2  29   2        350.92        330.67        18.59 o                         
  -1  29   2         75.91         58.57        15.87 o                         
   0  29   2        438.40        444.90        17.31 o                         
   1  29   2          8.99          0.69         3.98 o                         
   2  29   2          6.39         21.28         5.84 o                         
   3  29   2        293.90        291.11        18.15 o                         
   4  29   2        412.88        431.90        24.73 o                         
  -3  30   2        199.17        187.22        14.96 o                         
  -2  30   2         65.85         71.47        10.63 o                         
  -1  30   2         57.58         96.64        11.65 o                         
   0  30   2          4.75          7.24         6.60 o                         
   1  30   2        413.51        395.66        17.39 o                         
   2  30   2         72.06         82.10        11.01 o                         
   3  30   2        286.27        293.27        18.29 o                         
  -3  31   2        108.35        103.75        12.48 o                         
  -2  31   2          5.75          6.20         5.84 o                         
  -1  31   2        368.60        361.19        22.38 o                         
   0  31   2          1.56          4.35         4.55 o                         
   1  31   2          4.14         26.03         6.04 o                         
   2  31   2         16.47         29.59         6.64 o                         
   3  31   2        114.31        122.17        12.13 o                         
  -2  32   2        219.47        236.46        19.95 o                         
  -1  32   2         22.32         42.34         8.78 o                         
   0  32   2        339.48        358.42        16.17 o                         
   1  32   2        180.69        206.17        13.48 o                         
   2  32   2        389.02        382.54        18.88 o                         
  -2  33   2         16.97         14.73         9.63 o                         
  -1  33   2          5.04          5.98         6.67 o                         
   0  33   2        569.98        574.03        28.34 o                         
   1  33   2          2.44         12.76         4.91 o                         
   2  33   2         85.44         85.38         9.83 o                         
   0  34   2        194.52        193.78        17.88 o                         
  -7   0   3        433.95        438.03        23.63 o                         
  -5   0   3         85.74         97.74         6.83 o                         
  -3   0   3       7352.21       7362.34       118.19 o                         
  -1   0   3       3543.95       3246.31        60.96 o                         
   1   0   3        987.45       1140.35        24.14 o                         
   3   0   3       1491.70       1560.09        48.59 o                         
   5   0   3        231.02        215.36        16.98 o                         
   7   0   3        669.19        692.21        33.79 o                         
  -8   1   3        192.41        216.81        21.13 o                         
  -7   1   3        273.74        299.44        16.64 o                         
  -6   1   3         48.09         57.95         4.82 o                         
  -5   1   3       1195.58       1183.55        18.80 o                         
  -4   1   3        915.46        933.20        14.01 o                         
  -3   1   3       1264.47       1295.38        16.02 o                         
  -2   1   3        803.42        823.44        11.75 o                         
  -1   1   3       2353.99       2480.27        29.35 o                         
   0   1   3       1333.27       1396.47        19.24 o                         
   1   1   3       2356.59       2361.89        31.67 o                         
   2   1   3         52.10        124.62         6.89 o                         
   3   1   3       1518.44       1420.10        21.27 o                         
   4   1   3        634.71        604.78        11.46 o                         
   5   1   3        898.91        853.56        19.76 o                         
   6   1   3        141.45        145.63        10.78 o                         
   7   1   3         10.47         11.31         3.96 o                         
   8   1   3         56.44         51.01         7.69 o                         
  -8   2   3          0.24         18.17        10.41 o                         
  -7   2   3         18.49         22.98         4.61 o                         
  -6   2   3        385.14        393.39        11.66 o                         
  -5   2   3         37.12         42.20         3.26 o                         
  -4   2   3         20.10         23.76         2.41 o                         
  -3   2   3        143.25        125.54         3.02 o                         
  -2   2   3       5542.79       5337.50        51.40 o                         
  -1   2   3        268.92        266.84         6.16 o                         
   0   2   3        257.46        253.78         5.23 o                         
   1   2   3          2.83         19.57         1.98 o                         
   2   2   3        534.48        736.39        22.50 o                         
   3   2   3          0.66          3.90         1.35 o                         
   4   2   3       1067.59        980.98        17.80 o                         
   5   2   3         90.79        100.51         7.49 o                         
   6   2   3        373.67        394.11        14.94 o                         
   7   2   3         20.68         18.87         5.21 o                         
   8   2   3        197.92        238.01        19.22 o                         
  -8   3   3        364.89        368.42        41.68 o                         
  -7   3   3        268.30        251.34        14.01 o                         
  -6   3   3         71.77         84.70         5.15 o                         
  -5   3   3         90.30         96.45         4.25 o                         
  -4   3   3       2641.40       2567.44        29.61 o                         
  -3   3   3        782.36        833.92        10.34 o                         
  -2   3   3          0.31          0.94         0.72 o                         
  -1   3   3         87.54        351.93        14.45 o                         
   0   3   3       4584.65       4597.47        52.58 o                         
   1   3   3       3660.66       3413.23        51.71 o                         
   2   3   3         14.85          7.48         1.56 o                         
   3   3   3       1044.48       1062.65        15.25 o                         
   4   3   3       1939.68       1842.98        34.10 o                         
   5   3   3        451.51        443.04        14.23 o                         
   6   3   3        160.24        161.85        10.35 o                         
   7   3   3          6.61          5.09         5.58 o                         
   8   3   3        239.11        238.93        13.23 o                         
  -7   4   3        255.99        238.40        18.41 o                         
  -6   4   3        419.17        429.73        19.27 o                         
  -5   4   3        479.67        478.30        12.01 o                         
  -4   4   3          0.01         -0.05         1.37 o                         
  -3   4   3        882.38        989.96        14.88 o                         
  -2   4   3         36.77        152.24        15.02 o                         
  -1   4   3        537.16        425.05         8.91 o                         
   0   4   3        243.72        279.47         6.15 o                         
   1   4   3         21.24         45.75         4.12 o                         
   2   4   3       1512.66       1455.75        20.70 o                         
   3   4   3       3282.01       3013.58        36.41 o                         
   4   4   3          1.84          3.66         1.83 o                         
   5   4   3         98.52        121.18        11.60 o                         
   6   4   3         74.28        106.91        10.72 o                         
   7   4   3        324.54        364.18        17.24 o                         
   8   4   3         45.65         33.90         8.35 o                         
  -8   5   3          6.88         18.88        17.23 o                         
  -7   5   3        208.02        200.94        13.97 o                         
  -6   5   3        104.49        114.79         8.13 o                         
  -5   5   3       1246.14       1232.86        21.34 o                         
  -4   5   3         82.27         85.27         3.18 o                         
  -3   5   3       2713.32       2431.89        26.27 o                         
  -2   5   3        913.57        967.37        13.66 o                         
  -1   5   3       5407.90       5771.96        76.19 o                         
   0   5   3        210.45        233.89         5.69 o                         
   1   5   3       6388.79       6302.73        72.07 o                         
   2   5   3         28.69         52.21         8.61 o                         
   3   5   3        285.75        365.89        16.06 o                         
   4   5   3        280.69        257.06         7.60 o                         
   5   5   3       2044.61       1975.56        29.48 o                         
   6   5   3         69.70         94.55         9.24 o                         
   7   5   3        129.31        133.66        10.82 o                         
   8   5   3         47.57         52.04         8.71 o                         
  -8   6   3         37.05         10.17        14.60 o                         
  -7   6   3        119.49        145.75        30.23 o                         
  -6   6   3        502.99        496.47        16.90 o                         
  -5   6   3        387.10        360.06        10.08 o                         
  -4   6   3        433.33        438.47         9.18 o                         
  -3   6   3         37.62         68.84         5.17 o                         
  -2   6   3        349.08        338.83         7.70 o                         
  -1   6   3        970.76        958.98        17.28 o                         
   0   6   3        503.78        603.15         9.97 o                         
   1   6   3        967.86       1046.43        15.58 o                         
   2   6   3       1132.18       1078.90        17.06 o                         
   3   6   3       1062.67       1001.13        15.41 o                         
   4   6   3       1468.52       1420.01        31.98 o                         
   5   6   3          7.62         10.93         2.65 o                         
   6   6   3         81.94        122.68         9.91 o                         
   7   6   3        111.26        129.99        10.32 o                         
   8   6   3         18.20         10.56         5.71 o                         
  -8   7   3        317.27        325.37        40.93 o                         
  -7   7   3          1.94         21.13        13.36 o                         
  -6   7   3         10.93          5.11         6.90 o                         
  -5   7   3        284.89        271.52         9.19 o                         
  -4   7   3       2028.16       1887.25        26.23 o                         
  -3   7   3          0.38          8.12         3.14 o                         
  -2   7   3        139.46        222.79        21.85 o                         
  -1   7   3         37.25         28.39         2.62 o                         
   0   7   3       4961.96       5039.70        62.29 o                         
   1   7   3          4.83          7.53         1.56 o                         
   2   7   3       1691.87       1627.19        25.71 o                         
   3   7   3        908.25        900.38        14.38 o                         
   4   7   3       1518.68       1539.88        24.38 o                         
   5   7   3         46.35         44.52         4.61 o                         
   6   7   3        176.23        172.89        12.11 o                         
   7   7   3         77.28         90.15         8.65 o                         
   8   7   3        286.89        269.45        17.68 o                         
  -8   8   3         20.87         14.95        16.62 o                         
  -7   8   3         62.88         53.14        19.40 o                         
  -6   8   3        927.29        903.28        21.61 o                         
  -5   8   3        524.23        470.35        12.61 o                         
  -4   8   3        342.51        330.52         7.64 o                         
  -3   8   3        119.52        161.91        10.91 o                         
  -2   8   3       1397.59       1938.77        67.45 o                         
  -1   8   3       1398.62       1409.73        19.43 o                         
   0   8   3       1009.26       1072.17        15.87 o                         
   1   8   3        633.11        721.26        12.31 o                         
   2   8   3       9391.62       9073.88        92.71 o                         
   3   8   3       2032.29       1976.23        28.46 o                         
   4   8   3         81.66         92.96         5.63 o                         
   5   8   3         13.91         13.54         3.03 o                         
   6   8   3        502.59        512.91        21.25 o                         
   7   8   3        186.29        201.79        12.49 o                         
  -7   9   3        159.13        168.98        31.86 o                         
  -6   9   3          2.97         15.40         3.22 o                         
  -5   9   3        455.52        488.86        10.19 o                         
  -4   9   3         37.24         33.07         3.00 o                         
  -3   9   3       3062.38       2793.49        38.61 o                         
  -2   9   3          2.55         10.81         1.38 o                         
  -1   9   3       3569.36       3844.78        46.28 o                         
   0   9   3        133.02        180.65         5.31 o                         
   1   9   3       3474.69       3547.44        46.64 o                         
   2   9   3         93.23        105.67         4.31 o                         
   3   9   3        174.67        284.61        15.65 o                         
   4   9   3         19.38         19.78         2.90 o                         
   5   9   3       1048.45       1018.85        18.68 o                         
   6   9   3         53.03         54.31         4.31 o                         
   7   9   3        116.62        129.72         9.65 o                         
  -7  10   3        160.43        151.93        29.17 o                         
  -6  10   3          4.96          3.88         2.79 o                         
  -5  10   3        795.36        778.86        15.83 o                         
  -4  10   3          6.17          8.30         2.00 o                         
  -3  10   3        208.58        282.67        10.91 o                         
  -2  10   3         14.55         29.63         4.09 o                         
  -1  10   3       6131.41       5921.23        69.05 o                         
   0  10   3        270.53        289.26         7.08 o                         
   1  10   3       1623.61       2043.08        38.43 o                         
   2  10   3        636.47        595.04        11.00 o                         
   3  10   3       1709.93       1628.67        30.83 o                         
   4  10   3         19.88         16.18         3.56 o                         
   5  10   3        359.00        347.54        10.86 o                         
   6  10   3          4.60          5.33         2.79 o                         
   7  10   3        502.34        505.79        21.21 o                         
  -7  11   3        234.05        197.35        40.66 o                         
  -6  11   3         10.73          8.88         7.74 o                         
  -5  11   3          4.22          9.99         2.29 o                         
  -4  11   3       1918.91       1885.99        28.35 o                         
  -3  11   3        269.72        262.62         7.67 o                         
  -2  11   3        244.81        269.96         5.63 o                         
  -1  11   3        378.18        527.25        16.17 o                         
   0  11   3       6025.91       6373.41        69.89 o                         
   1  11   3       1616.43       1559.86        21.37 o                         
   2  11   3        310.49        290.93         7.49 o                         
   3  11   3         68.93         76.61         5.68 o                         
   4  11   3       1594.40       1548.26        25.14 o                         
   5  11   3        275.24        292.28        10.58 o                         
   6  11   3         58.39         69.86         5.74 o                         
   7  11   3          0.10          0.08         4.92 o                         
  -7  12   3          0.79          3.02        11.89 o                         
  -6  12   3        611.46        647.35        22.15 o                         
  -5  12   3          1.50          0.54         3.00 o                         
  -4  12   3          0.90          1.45         1.84 o                         
  -3  12   3         13.84         17.91         3.33 o                         
  -2  12   3       4684.51       4775.28        58.33 o                         
  -1  12   3       1253.15       1263.64        18.52 o                         
   0  12   3       1115.49       1217.02        17.67 o                         
   1  12   3        644.52        735.89        12.76 o                         
   2  12   3       2680.12       2869.37        39.10 o                         
   3  12   3         56.15         63.70         5.44 o                         
   4  12   3         31.98         39.36         4.27 o                         
   5  12   3         97.26         90.00         5.91 o                         
   6  12   3        995.67        965.18        19.44 o                         
   7  12   3         22.85         29.55         7.56 o                         
  -7  13   3         19.60         12.03        17.27 o                         
  -6  13   3          1.01         -4.27         4.30 o                         
  -5  13   3        106.05        113.23         6.40 o                         
  -4  13   3       1355.88       1358.85        22.39 o                         
  -3  13   3        446.60        447.84        11.94 o                         
  -2  13   3         44.01         46.01         3.19 o                         
  -1  13   3       1327.03       1349.98        20.72 o                         
   0  13   3       3544.30       3692.70        46.34 o                         
   1  13   3        597.48        633.67        11.02 o                         
   2  13   3        122.25        118.98         5.85 o                         
   3  13   3         57.16         59.88         6.09 o                         
   4  13   3       1342.57       1329.68        26.50 o                         
   5  13   3        296.03        310.71        12.51 o                         
   6  13   3        198.30        192.49        10.37 o                         
   7  13   3         13.65         22.34         7.06 o                         
  -7  14   3        158.35        163.33        36.57 o                         
  -6  14   3        134.26        140.49         9.10 o                         
  -5  14   3       1006.78        982.67        21.07 o                         
  -4  14   3         72.16         83.46         5.72 o                         
  -3  14   3        672.72        663.92        29.64 o                         
  -2  14   3        559.08        518.78        11.69 o                         
  -1  14   3       4428.68       4182.90        56.24 o                         
   0  14   3        315.41        338.58         7.99 o                         
   2  14   3          3.80         32.40         7.44 o                         
   3  14   3       1182.50       1059.01        24.08 o                         
   4  14   3        109.17        112.39        10.04 o                         
   5  14   3        286.43        324.37        14.53 o                         
   6  14   3        218.83        224.16        12.47 o                         
   7  14   3        806.39        893.72        33.15 o                         
  -7  15   3        175.89        227.67        41.64 o                         
  -6  15   3          4.39          9.18         5.41 o                         
  -5  15   3        543.90        546.59        15.31 o                         
  -4  15   3        273.28        285.52        10.84 o                         
  -3  15   3        103.84        106.26         7.36 o                         
  -2  15   3        145.70        159.20         7.19 o                         
  -1  15   3        174.63        302.24         9.59 o                         
   0  15   3       1447.48       1498.93        24.23 o                         
   1  15   3       1275.31       1133.77        17.80 o                         
   2  15   3        167.35        170.31         6.74 o                         
   3  15   3         45.19         37.52         3.80 o                         
   4  15   3        334.30        339.29        14.98 o                         
   5  15   3        530.13        534.17        19.37 o                         
   6  15   3        152.01        161.72        11.47 o                         
   7  15   3          2.47          2.29         6.32 o                         
  -7  16   3         42.52         -1.60        15.68 o                         
  -6  16   3        613.85        615.36        21.35 o                         
  -5  16   3        131.81        150.49         9.15 o                         
  -4  16   3         15.82         30.72         4.41 o                         
  -3  16   3        641.34        637.12        15.24 o                         
  -2  16   3        789.87        760.05        14.84 o                         
  -1  16   3        154.31        141.65         6.59 o                         
   0  16   3         28.73         31.10         3.61 o                         
   1  16   3         85.27        107.29         5.69 o                         
   2  16   3        143.47        187.59         7.93 o                         
   3  16   3        683.83        714.36        22.16 o                         
   4  16   3        586.83        574.44        20.87 o                         
   5  16   3         43.93         58.64         7.86 o                         
   6  16   3        360.72        382.81        16.65 o                         
   7  16   3        152.42        153.13        22.11 o                         
  -7  17   3        135.90        131.22        33.52 o                         
  -6  17   3          3.59          3.60         4.47 o                         
  -5  17   3        178.36        181.61        10.20 o                         
  -4  17   3       1764.05       1704.34        38.05 o                         
  -3  17   3          1.06          1.43         3.04 o                         
  -2  17   3         99.97        142.60         7.89 o                         
  -1  17   3        699.44        699.60        15.70 o                         
   0  17   3       2225.54       2209.07        34.50 o                         
   1  17   3        402.56        454.10        12.58 o                         
   2  17   3        619.03        577.84        16.50 o                         
   3  17   3          0.79          3.48         3.97 o                         
   4  17   3       1054.48       1065.24        29.87 o                         
   5  17   3        254.01        251.67        13.83 o                         
   6  17   3        231.68        245.52        14.37 o                         
   7  17   3          0.34         -4.89         4.89 o                         
  -6  18   3         50.18         53.60         8.62 o                         
  -5  18   3        459.44        456.45        16.63 o                         
  -4  18   3         99.35        114.05        10.02 o                         
  -3  18   3        159.61        260.90        14.25 o                         
  -2  18   3        268.26        269.13         8.27 o                         
  -1  18   3         13.18         22.80         3.45 o                         
   0  18   3        157.45        179.46         8.18 o                         
   1  18   3          2.48          6.45         2.85 o                         
   2  18   3        407.19        388.60        12.46 o                         
   3  18   3        895.06        849.74        25.69 o                         
   4  18   3        249.58        247.64        13.71 o                         
   5  18   3         61.09         53.12         8.09 o                         
   6  18   3         24.36         10.18         4.96 o                         
  -6  19   3         51.73         63.90        10.33 o                         
  -5  19   3        216.90        218.56        11.94 o                         
  -4  19   3         42.06         50.16         8.24 o                         
  -3  19   3        602.32        558.09        13.03 o                         
  -2  19   3        793.39        738.58        16.13 o                         
  -1  19   3          6.01        179.89         9.80 o                         
   0  19   3          5.58          9.46         3.40 o                         
   1  19   3       1463.88       1327.82        27.90 o                         
   2  19   3          4.80         36.64         6.03 o                         
   3  19   3          8.68         12.47         4.50 o                         
   4  19   3         14.45         29.37         6.30 o                         
   5  19   3        281.85        254.85        14.85 o                         
   6  19   3          7.01         10.43         4.99 o                         
  -6  20   3        781.50        784.82        28.14 o                         
  -5  20   3        137.96        150.22        13.26 o                         
  -4  20   3          2.07         10.65         3.42 o                         
  -3  20   3        156.11        222.85        10.11 o                         
  -2  20   3       1216.75       1187.13        22.81 o                         
  -1  20   3        606.49        627.38        16.13 o                         
   0  20   3        167.36        178.56         8.65 o                         
   1  20   3        740.03        745.90        20.06 o                         
   2  20   3        840.06        858.12        20.82 o                         
   3  20   3        970.88        925.36        28.21 o                         
   4  20   3        537.06        518.08        20.66 o                         
   5  20   3          3.19         -4.82         4.82 o                         
   6  20   3        525.41        522.22        21.81 o                         
  -6  21   3         15.66          5.58         6.38 o                         
  -5  21   3        133.88        123.56        10.13 o                         
  -4  21   3        759.08        765.14        20.39 o                         
  -3  21   3          0.34         -2.68         3.44 o                         
  -2  21   3        123.82        119.65         6.67 o                         
  -1  21   3          9.06         21.07         3.73 o                         
   0  21   3       1366.21       1370.17        42.14 o                         
   1  21   3        112.81         98.27        10.30 o                         
   2  21   3         26.73         33.83         4.55 o                         
   3  21   3          0.18         -3.20         3.20 o                         
   4  21   3        418.48        414.60        18.77 o                         
   5  21   3          6.35          0.34         5.01 o                         
   6  21   3         15.83         12.43         6.41 o                         
  -6  22   3        320.81        309.98        35.55 o                         
  -5  22   3          6.99         13.17         5.42 o                         
  -4  22   3          1.01          2.90         3.48 o                         
  -3  22   3        168.73        152.68         7.56 o                         
  -2  22   3       1311.91       1420.16        26.67 o                         
  -1  22   3          1.68          8.11         3.16 o                         
   0  22   3         87.52         92.30         7.13 o                         
   1  22   3         36.37         26.12         5.54 o                         
   2  22   3       1920.18       1780.82        35.68 o                         
   3  22   3        104.98        103.54        11.58 o                         
   4  22   3         17.77         11.55         5.13 o                         
   5  22   3          0.10         -3.41         4.87 o                         
   6  22   3         52.58         46.17         9.29 o                         
  -6  23   3          9.88         -7.13        19.25 o                         
  -5  23   3        128.46        140.35        14.55 o                         
  -4  23   3          1.25          4.89         4.43 o                         
  -3  23   3       1710.14       1702.27        34.56 o                         
  -2  23   3          8.50          6.34         3.24 o                         
  -1  23   3        346.14        480.98        16.01 o                         
   0  23   3         15.50         18.31         4.65 o                         
   1  23   3       1691.17       1542.05        32.47 o                         
   2  23   3          1.44         -1.02         3.97 o                         
   3  23   3        784.41        829.31        28.77 o                         
   4  23   3         27.89         33.75         7.02 o                         
   5  23   3        415.13        380.94        22.59 o                         
  -5  24   3         24.87         24.59         6.84 o                         
  -4  24   3          5.29         -1.96         4.17 o                         
  -3  24   3        448.28        443.09        13.09 o                         
  -2  24   3        371.15        355.89        10.94 o                         
  -1  24   3       1207.37       1149.76        27.74 o                         
   0  24   3         17.38         25.87         6.18 o                         
   1  24   3        285.56        383.17        13.89 o                         
   2  24   3        152.97        176.25        14.57 o                         
   3  24   3        131.35        131.48        15.24 o                         
   4  24   3         17.52          6.17         5.72 o                         
   5  24   3         36.20         35.70        10.07 o                         
  -5  25   3        159.56        191.98        14.74 o                         
  -4  25   3        339.08        356.95        17.99 o                         
  -3  25   3        203.07        190.27        14.19 o                         
  -2  25   3        189.86        194.26         8.28 o                         
  -1  25   3        409.59        402.91        14.93 o                         
   0  25   3       1193.22       1200.50        29.80 o                         
   1  25   3         70.53        102.98        10.37 o                         
   2  25   3          2.48         12.02         5.11 o                         
   3  25   3         32.39         27.42         8.16 o                         
   4  25   3        842.87        840.05        34.84 o                         
   5  25   3        369.13        379.27        23.56 o                         
  -5  26   3          4.80         -2.22         7.61 o                         
  -4  26   3         13.17          8.46         5.59 o                         
  -3  26   3        186.11        171.30        13.02 o                         
  -2  26   3       1880.50       1902.21        57.38 o                         
  -1  26   3        193.62        188.41        10.59 o                         
   0  26   3        636.82        687.16        22.82 o                         
   1  26   3         30.94         42.13         5.43 o                         
   2  26   3       1337.57       1355.98        37.70 o                         
   3  26   3          9.70         12.52         5.58 o                         
   4  26   3         11.55          6.41         5.10 o                         
   5  26   3         15.03         26.71        10.64 o                         
  -4  27   3        146.59        158.20        19.07 o                         
  -3  27   3        413.81        413.26        29.40 o                         
  -2  27   3         24.96         28.61         6.80 o                         
  -1  27   3         27.94         40.82         7.03 o                         
   0  27   3         13.63         18.17         4.72 o                         
   1  27   3        234.69        215.27        10.80 o                         
   2  27   3         90.51         76.44         9.81 o                         
   3  27   3         86.84         90.09        11.14 o                         
   4  27   3         15.13          8.99         6.15 o                         
  -4  28   3          0.07         10.31         7.69 o                         
  -3  28   3        359.56        389.45        20.78 o                         
  -2  28   3        190.40        210.38        16.08 o                         
  -1  28   3        981.47        885.53        30.06 o                         
   0  28   3          6.26         10.51         3.97 o                         
   1  28   3        147.38        215.48        13.20 o                         
   2  28   3         64.50         48.53         8.35 o                         
   3  28   3        720.81        707.83        34.22 o                         
   4  28   3         15.99          6.02         6.39 o                         
  -4  29   3        198.28        229.52        24.94 o                         
  -3  29   3        240.44        197.17        15.23 o                         
  -2  29   3         77.84         86.70        10.72 o                         
  -1  29   3         30.92         55.69         7.57 o                         
   0  29   3        192.57        205.31        20.32 o                         
   1  29   3        265.71        258.58        15.37 o                         
   2  29   3         51.13         51.46         8.58 o                         
   3  29   3         42.13         45.70         8.97 o                         
   4  29   3        379.50        375.81        26.00 o                         
  -3  30   3         28.96         42.96         9.09 o                         
  -2  30   3        263.52        319.09        18.31 o                         
  -1  30   3         14.59          7.33         4.33 o                         
   0  30   3         23.46         24.49         5.67 o                         
   1  30   3         33.53         34.59         7.42 o                         
   2  30   3        708.45        644.71        29.84 o                         
   3  30   3        109.48        114.63        13.92 o                         
  -3  31   3          3.57          0.72         7.35 o                         
  -2  31   3         47.42         61.31        11.86 o                         
  -1  31   3          0.85          4.04         4.05 o                         
   0  31   3        235.56        255.21        13.72 o                         
   1  31   3         99.63         92.09        10.21 o                         
   2  31   3        301.37        285.22        17.86 o                         
   3  31   3         35.48         33.47         8.09 o                         
  -2  32   3        100.80        101.05        12.42 o                         
  -1  32   3        286.43        274.23        19.12 o                         
   0  32   3          4.42          0.86         6.72 o                         
   1  32   3        385.18        350.24        18.02 o                         
   2  32   3        100.32        113.16        11.89 o                         
  -1  33   3        160.56        161.07        16.03 o                         
   0  33   3         84.16         84.89         9.77 o                         
   1  33   3        391.25        378.10        17.69 o                         
  -8   0   4         81.61        117.34        23.50 o                         
  -6   0   4        899.02        909.47        27.04 o                         
  -4   0   4          4.44          2.06         5.78 o                         
  -2   0   4       4097.95       4096.38        60.40 o                         
   0   0   4       3012.64       3093.82        66.70 o                         
   2   0   4       1433.40       1455.91        30.59 o                         
   4   0   4       1388.14       1367.33        46.80 o                         
   6   0   4         98.07        114.38        19.71 o                         
   8   0   4        100.43        110.43        18.73 o                         
  -8   1   4        308.69        330.81        25.56 o                         
  -7   1   4        214.26        226.63        12.50 o                         
  -6   1   4        325.21        314.22         9.00 o                         
  -5   1   4          0.07          0.23         2.15 o                         
  -4   1   4       3014.24       2975.28        35.26 o                         
  -3   1   4       1858.61       1861.76        33.51 o                         
  -2   1   4       2533.48       2456.08        28.48 o                         
  -1   1   4        466.16        549.58        10.51 o                         
   0   1   4       2097.42       2123.84        28.88 o                         
   1   1   4       1177.05        984.79        15.34 o                         
   2   1   4        753.33        759.95        15.54 o                         
   3   1   4        340.63        375.95         9.25 o                         
   4   1   4       2274.77       2245.93        41.29 o                         
   5   1   4        838.70        780.45        21.41 o                         
   6   1   4        479.63        480.53        18.89 o                         
   7   1   4         39.88         43.92         6.54 o                         
   8   1   4         10.68          4.70         7.24 o                         
  -8   2   4          0.06          4.10        17.26 o                         
  -7   2   4         31.46         44.31         6.64 o                         
  -6   2   4        130.57        112.73         6.94 o                         
  -5   2   4        328.12        347.59         8.15 o                         
  -4   2   4         56.58         47.66         2.87 o                         
  -3   2   4         23.91         47.32         4.10 o                         
  -2   2   4        493.37        536.84         8.09 o                         
  -1   2   4       5473.45       5069.35        62.33 o                         
   0   2   4        551.25        619.94        10.40 o                         
   1   2   4        611.46        940.02        19.83 o                         
   2   2   4        260.47        293.41         9.94 o                         
   3   2   4       1251.39       1011.11        17.39 o                         
   4   2   4         40.57         39.18         3.53 o                         
   5   2   4        496.50        503.57        13.39 o                         
   6   2   4         43.84         59.07         8.20 o                         
   7   2   4        302.77        307.74        14.24 o                         
   8   2   4          8.55         -1.33         4.63 o                         
  -8   3   4         54.31         77.46        20.45 o                         
  -7   3   4        696.60        680.99        21.63 o                         
  -6   3   4        227.99        225.10         8.86 o                         
  -5   3   4        102.50        115.40         8.68 o                         
  -4   3   4        187.28        240.22         9.74 o                         
  -3   3   4       3936.38       3682.35        43.98 o                         
  -2   3   4        236.48        259.04         5.74 o                         
  -1   3   4         34.67        233.35        12.30 o                         
   0   3   4         12.71          5.87         1.38 o                         
   1   3   4       3028.56       2691.43        39.58 o                         
   2   3   4       1064.23       1012.80        16.53 o                         
   4   3   4        796.93        729.34        14.61 o                         
   5   3   4       1037.42       1032.65        20.07 o                         
   6   3   4        141.01        162.29        11.23 o                         
   7   3   4         99.51        147.32        16.85 o                         
  -8   4   4         58.60         57.63        28.29 o                         
  -7   4   4          0.07          7.64         5.35 o                         
  -6   4   4        476.44        463.41        13.44 o                         
  -5   4   4       1428.94       1334.40        24.12 o                         
  -4   4   4         53.35        104.93         5.14 o                         
  -3   4   4         93.02        123.31         6.18 o                         
  -2   4   4       1454.87       1372.74        19.05 o                         
  -1   4   4        756.47        679.82        10.66 o                         
   0   4   4       1582.75       1561.52        21.14 o                         
   1   4   4        319.51        410.16         8.56 o                         
   2   4   4        564.92        586.29        13.14 o                         
   3   4   4        883.41        797.56        14.72 o                         
   4   4   4       1705.41       1540.37        24.19 o                         
   5   4   4        151.29        198.41         9.74 o                         
   6   4   4        112.95        137.28        17.16 o                         
   7   4   4         93.86        100.21         9.86 o                         
  -7   5   4        104.33         96.50        19.77 o                         
  -6   5   4        634.13        634.67        21.04 o                         
  -5   5   4        266.06        253.93         9.15 o                         
  -4   5   4        916.59        873.42        13.31 o                         
  -3   5   4        203.07        195.07         6.62 o                         
  -2   5   4       3009.37       3106.98        38.58 o                         
  -1   5   4        878.02        944.95        15.33 o                         
   0   5   4       3357.98       3443.33        41.56 o                         
   1   5   4        304.34        374.02        10.71 o                         
   2   5   4       5556.42       5452.81        65.80 o                         
   3   5   4        144.19        146.39         6.47 o                         
   4   5   4         12.26         27.73         4.52 o                         
   5   5   4        217.86        207.90        11.50 o                         
   6   5   4       1067.62       1094.35        29.68 o                         
   7   5   4         18.00         13.38         5.98 o                         
  -7   6   4          1.50         -0.07         5.80 o                         
  -6   6   4        304.62        300.26        26.26 o                         
  -5   6   4        147.54        144.62         7.23 o                         
  -4   6   4       1337.19       1242.86        19.96 o                         
  -3   6   4         45.75         60.44         4.12 o                         
  -2   6   4        822.11        822.71        13.11 o                         
  -1   6   4         72.16         76.68         6.01 o                         
   0   6   4        250.35        208.66         5.51 o                         
   1   6   4        422.77        418.49         8.87 o                         
   2   6   4        828.54        855.59        15.34 o                         
   3   6   4        608.87        578.12        12.61 o                         
   4   6   4        216.25        238.18         9.49 o                         
   5   6   4        421.40        404.65        14.42 o                         
   6   6   4         41.22         61.04         7.98 o                         
   7   6   4        228.86        221.63        13.50 o                         
  -7   7   4        804.02        835.99        49.95 o                         
  -6   7   4         22.13         11.97         4.93 o                         
  -5   7   4         22.32         18.14         4.13 o                         
  -4   7   4        369.01        347.95         7.91 o                         
  -3   7   4       2484.76       2257.11        35.61 o                         
  -2   7   4          2.73          2.48         1.13 o                         
   0   7   4         66.37         70.57         3.36 o                         
   1   7   4       6887.29       6288.38        73.33 o                         
   2   7   4          4.74          9.63         1.84 o                         
   3   7   4       1196.39       1271.93        26.37 o                         
   4   7   4        248.33        264.71         9.50 o                         
   5   7   4        807.28        798.56        17.93 o                         
   6   7   4          2.14          0.85         5.86 o                         
   7   7   4         87.47         79.68         9.92 o                         
  -7   8   4          2.70         -4.66         4.66 o                         
  -6   8   4        182.33        186.13         9.89 o                         
  -5   8   4       1483.57       1373.74        21.38 o                         
  -4   8   4        234.70        212.39         6.04 o                         
  -3   8   4        306.64        387.12        17.97 o                         
  -2   8   4        706.51        631.72        10.53 o                         
  -1   8   4       1872.64       1660.48        27.13 o                         
   0   8   4        233.10        272.87         6.73 o                         
   1   8   4        372.61        530.53        16.45 o                         
   2   8   4        237.68        266.46         7.23 o                         
   3   8   4       2241.85       2188.10        35.10 o                         
   4   8   4        477.93        428.95        13.72 o                         
   5   8   4         69.93         88.58         8.74 o                         
   6   8   4         75.70         73.23         8.79 o                         
   7   8   4        123.19        116.63        10.43 o                         
  -7   9   4         16.46         17.62        12.69 o                         
  -6   9   4         54.72         60.06         5.55 o                         
  -5   9   4          9.91         11.30         2.15 o                         
  -4   9   4        409.82        413.47        14.18 o                         
  -3   9   4          3.86         10.23         2.36 o                         
  -2   9   4       1877.65       1832.17        23.82 o                         
  -1   9   4        215.83        294.47         8.66 o                         
   0   9   4       3148.58       3284.27        41.33 o                         
   1   9   4        989.58        940.05        17.03 o                         
   2   9   4       1633.06       1668.33        23.45 o                         
   3   9   4          3.42          2.05         2.05 o                         
   4   9   4         49.45         61.89         6.69 o                         
   5   9   4         24.21         24.36         4.13 o                         
   6   9   4        851.90        854.41        20.71 o                         
   7   9   4          7.54         -0.35         5.93 o                         
  -7  10   4          0.86        -11.75        11.75 o                         
  -6  10   4        222.00        231.19         9.39 o                         
  -5  10   4        386.81        367.25         9.16 o                         
  -4  10   4       1820.65       1753.58        29.79 o                         
  -3  10   4         60.17         62.82         5.33 o                         
  -2  10   4       1121.52       1126.82        18.20 o                         
  -1  10   4        187.19        170.49         5.16 o                         
   0  10   4       3692.99       3744.57        49.71 o                         
   1  10   4         63.62         90.40         4.65 o                         
   2  10   4       1074.16       1102.03        20.10 o                         
   3  10   4        184.37        170.96         7.29 o                         
   4  10   4        696.67        715.88        20.40 o                         
   5  10   4         51.00         54.25         5.96 o                         
   6  10   4         57.48         50.72         5.32 o                         
   7  10   4          1.48          6.13         4.15 o                         
  -7  11   4        162.90        159.60        48.86 o                         
  -6  11   4         30.70         45.11         6.80 o                         
  -5  11   4         17.26         29.86         3.66 o                         
  -4  11   4          1.06          5.44         2.59 o                         
  -3  11   4       1609.67       1506.72        30.48 o                         
  -2  11   4        178.13        224.97         7.56 o                         
  -1  11   4        222.78        414.40        24.57 o                         
   0  11   4         32.95         50.04         3.66 o                         
   1  11   4       2844.43       2646.89        35.33 o                         
   2  11   4        925.24        874.25        15.86 o                         
   3  11   4         40.74         66.91        22.30 o                         
   4  11   4          0.73          2.03         3.03 o                         
   5  11   4        932.63        872.06        20.18 o                         
   6  11   4        152.35        134.38         9.67 o                         
   7  11   4        204.06        182.72        16.04 o                         
  -7  12   4         81.71         75.33        24.87 o                         
  -6  12   4          8.84          4.22         4.22 o                         
  -5  12   4        986.41        952.88        17.21 o                         
  -4  12   4        209.60        204.14         7.86 o                         
  -3  12   4         63.76        157.00        24.50 o                         
  -2  12   4        130.31        145.10        10.67 o                         
  -1  12   4       3930.90       3759.89        47.12 o                         
   0  12   4         91.70         92.29         4.51 o                         
   2  12   4         87.20         97.32         5.77 o                         
   3  12   4       2028.97       1915.17        35.86 o                         
   4  12   4         26.41         28.31         4.39 o                         
   5  12   4         15.37         17.97         4.10 o                         
   6  12   4         33.54         49.94         5.60 o                         
   7  12   4        284.60        270.07        26.95 o                         
  -7  13   4        227.83        258.17        45.56 o                         
  -6  13   4          4.52          4.46         5.45 o                         
  -5  13   4        118.78        141.02        11.34 o                         
  -4  13   4        605.67        614.91        15.98 o                         
  -3  13   4       1327.21       1339.14        33.32 o                         
  -2  13   4       1324.89       1245.61        30.85 o                         
  -1  13   4         94.23        196.57        13.33 o                         
   0  13   4       1768.99       1885.16        28.62 o                         
   1  13   4       1119.38        974.62        23.50 o                         
   2  13   4        461.93        500.10        15.30 o                         
   3  13   4        103.57        184.93        16.79 o                         
   4  13   4        382.18        364.44        12.19 o                         
   5  13   4        889.05        841.12        25.67 o                         
   6  13   4        450.49        433.96        13.70 o                         
   7  13   4         58.76         60.40        10.16 o                         
  -7  14   4         74.67         48.98        22.66 o                         
  -6  14   4        185.79        193.63        14.88 o                         
  -5  14   4          0.41         -2.47         2.47 o                         
  -4  14   4        381.05        399.88        15.32 o                         
  -3  14   4        106.10        119.95         9.55 o                         
  -2  14   4        302.35        296.47         7.41 o                         
  -1  14   4          0.05          0.50         2.16 o                         
   0  14   4       1552.95       1575.79        27.76 o                         
   1  14   4          0.00          0.07         2.13 o                         
   2  14   4        217.58        205.24         8.71 o                         
   3  14   4          8.47         10.64         4.13 o                         
   4  14   4       1006.49        959.07        22.25 o                         
   5  14   4         90.16         92.25         6.61 o                         
   6  14   4         72.14         74.55         9.05 o                         
   7  14   4        185.74        217.98        22.58 o                         
  -7  15   4        202.59        187.97        40.01 o                         
  -6  15   4        167.89        151.11        30.78 o                         
  -5  15   4          0.85          5.42         3.80 o                         
  -4  15   4       1490.32       1442.76        29.51 o                         
  -3  15   4        422.34        437.24        17.20 o                         
  -2  15   4        244.32        321.48        10.08 o                         
  -1  15   4         85.39        173.64        12.46 o                         
   0  15   4         77.41         91.82         7.76 o                         
   1  15   4       1175.33       1084.51        25.40 o                         
   2  15   4       1126.56        984.35        26.37 o                         
   3  15   4        293.22        293.72        13.74 o                         
   4  15   4        400.93        446.60        13.65 o                         
   5  15   4        240.09        242.70        13.50 o                         
   6  15   4        244.85        260.31        14.28 o                         
   7  15   4         72.61         73.61        11.69 o                         
  -7  16   4        154.44        142.45        34.06 o                         
  -6  16   4         74.63        101.77         9.72 o                         
  -5  16   4        784.67        731.24        23.57 o                         
  -4  16   4         38.64         49.12         6.83 o                         
  -3  16   4         75.69        138.98        19.34 o                         
  -2  16   4          8.04          8.13         3.06 o                         
  -1  16   4       1387.53       1271.55        27.08 o                         
   0  16   4        364.67        348.92        10.61 o                         
   1  16   4         44.68        180.16        10.80 o                         
   2  16   4         74.15         82.82         5.95 o                         
   3  16   4       1271.26       1210.46        31.68 o                         
   4  16   4        728.92        735.40        23.95 o                         
   5  16   4         37.88         49.99         9.90 o                         
   6  16   4          3.90          2.15         4.98 o                         
   7  16   4        561.86        578.59        27.33 o                         
  -6  17   4        165.67        145.18        17.07 o                         
  -5  17   4          2.87          5.18         5.49 o                         
  -4  17   4         58.13         82.62         9.44 o                         
  -3  17   4       1019.34        985.39        28.90 o                         
  -2  17   4        106.50        165.60        13.72 o                         
  -1  17   4          0.35        123.92        16.99 o                         
   0  17   4         15.98         16.31         3.61 o                         
   1  17   4       1458.11       1317.42        28.24 o                         
   2  17   4       1213.23       1156.21        25.23 o                         
   3  17   4        390.82        433.14        13.29 o                         
   4  17   4         28.04         42.21         8.37 o                         
   5  17   4        595.99        586.63        21.80 o                         
   6  17   4        142.23        152.00        13.00 o                         
  -6  18   4        654.38        657.63        24.40 o                         
  -5  18   4        378.92        393.90        19.23 o                         
  -4  18   4        189.73        243.32        13.96 o                         
  -3  18   4         12.22         29.71         7.00 o                         
  -2  18   4        124.02        127.27         6.04 o                         
  -1  18   4        965.19        875.50        21.46 o                         
   0  18   4        266.58        274.54        10.04 o                         
   1  18   4          1.91         83.75         5.87 o                         
   2  18   4         55.09         60.28         5.93 o                         
   3  18   4        525.83        506.26        14.69 o                         
   4  18   4        766.42        774.53        25.61 o                         
   5  18   4         77.25         92.64        10.60 o                         
   6  18   4         93.88        102.59        11.21 o                         
  -6  19   4        462.24        471.61        23.88 o                         
  -5  19   4        155.02        169.79        14.24 o                         
  -4  19   4        487.12        466.54        19.66 o                         
  -3  19   4         96.51        109.80         4.97 o                         
  -2  19   4        155.87        256.25        12.08 o                         
  -1  19   4        286.10        278.32        10.61 o                         
   0  19   4        760.60        784.21        18.53 o                         
   1  19   4        171.96        182.87         9.37 o                         
   2  19   4       1332.60       1267.43        27.65 o                         
   3  19   4         25.40         16.51         5.40 o                         
   4  19   4        170.25        196.90        14.63 o                         
   5  19   4         61.84         63.81        10.10 o                         
   6  19   4         73.91         78.93        10.75 o                         
  -6  20   4         64.47         66.45         9.36 o                         
  -5  20   4        469.42        459.02        23.71 o                         
  -4  20   4        392.94        395.53        25.44 o                         
  -3  20   4         21.08         23.25         5.12 o                         
  -2  20   4        250.77        265.12         8.79 o                         
  -1  20   4        493.98        455.35        12.82 o                         
   0  20   4       1001.92       1018.71        27.39 o                         
   1  20   4         23.75         51.29         7.25 o                         
   2  20   4        160.96        175.85         9.15 o                         
   3  20   4        338.26        323.22        17.41 o                         
   4  20   4        422.76        429.75        19.23 o                         
   5  20   4        236.18        239.14        15.42 o                         
   6  20   4          5.86          2.62         6.25 o                         
  -6  21   4          7.97          9.83         9.58 o                         
  -5  21   4         20.48          2.40        11.04 o                         
  -4  21   4         18.12         32.65         7.74 o                         
  -3  21   4       1591.78       1527.16        31.03 o                         
  -2  21   4        158.97        157.20         7.29 o                         
  -1  21   4        361.19        535.76        15.50 o                         
   0  21   4        260.23        304.73        15.65 o                         
   1  21   4       2242.42       2050.45        40.06 o                         
   2  21   4        152.37        152.30        11.07 o                         
   3  21   4        141.45        174.85        17.67 o                         
   4  21   4         10.08         12.35         5.69 o                         
   5  21   4        305.46        272.28        16.12 o                         
   6  21   4          0.35         -4.84         5.24 o                         
  -5  22   4        320.09        311.79        34.75 o                         
  -4  22   4         53.32         55.12        13.73 o                         
  -3  22   4         14.21         32.66         4.20 o                         
  -2  22   4        125.42        114.80         6.81 o                         
  -1  22   4       1758.06       1611.10        34.34 o                         
   0  22   4        113.02        143.14        11.63 o                         
   1  22   4          1.17        107.14        17.55 o                         
   2  22   4         70.63         80.04         7.35 o                         
   3  22   4        860.94        809.46        27.32 o                         
   4  22   4         91.94        100.78        11.95 o                         
   5  22   4         15.70         26.74         7.73 o                         
  -5  23   4          0.69          5.05         7.26 o                         
  -4  23   4        163.30        203.46        29.51 o                         
  -3  23   4         80.06         85.98         5.56 o                         
  -2  23   4       1542.60       1510.90        28.63 o                         
  -1  23   4          6.63         12.20         4.24 o                         
   0  23   4        377.44        375.23        15.05 o                         
   1  23   4         28.08         32.79         7.17 o                         
   2  23   4        326.88        360.96        13.31 o                         
   3  23   4         15.34         21.87         6.26 o                         
   4  23   4        199.19        187.30        16.53 o                         
   5  23   4          5.62          4.39         5.11 o                         
  -5  24   4          0.48         -2.94        11.84 o                         
  -4  24   4        106.30        118.78        14.15 o                         
  -3  24   4         48.79         53.15         6.16 o                         
  -2  24   4       2000.77       1972.52        35.24 o                         
  -1  24   4        128.32        131.49         9.67 o                         
   0  24   4        591.44        616.54        19.92 o                         
   1  24   4          5.35         14.52         4.67 o                         
   2  24   4       1043.90       1050.06        25.72 o                         
   3  24   4         30.62         28.09        11.88 o                         
   4  24   4         79.34         85.09        10.53 o                         
   5  24   4         35.20         36.97         8.38 o                         
  -5  25   4          3.14         -5.17        12.08 o                         
  -4  25   4        104.92        104.26        14.14 o                         
  -3  25   4       1335.14       1291.81        28.15 o                         
  -2  25   4        130.03        128.56         7.97 o                         
  -1  25   4        105.61        150.54         9.92 o                         
   0  25   4         27.04         26.39         5.29 o                         
   1  25   4        721.97        627.52        19.24 o                         
   2  25   4          2.62         -3.80         3.90 o                         
   3  25   4        134.74        202.72        20.61 o                         
   4  25   4         11.34         17.52         6.71 o                         
   5  25   4        401.45        360.95        19.91 o                         
  -4  26   4          1.59         11.69         9.04 o                         
  -3  26   4         25.47         57.91         7.91 o                         
  -2  26   4        221.22        223.13        10.58 o                         
  -1  26   4       1188.21       1124.30        29.19 o                         
   0  26   4         31.05         33.86         5.89 o                         
   1  26   4        212.27        301.21        17.47 o                         
   2  26   4         67.29         75.76         7.56 o                         
   3  26   4        871.61        786.88        33.41 o                         
   4  26   4          6.16          6.47         6.21 o                         
  -4  27   4         15.84         18.86         9.15 o                         
  -3  27   4        139.94        152.55        12.32 o                         
  -2  27   4        996.97        903.99        23.74 o                         
  -1  27   4          7.07          3.62         4.21 o                         
   0  27   4         43.42         41.69        10.41 o                         
   1  27   4         20.04         20.62         5.50 o                         
   2  27   4         58.52         93.89        10.36 o                         
   3  27   4          1.09          7.02         7.19 o                         
   4  27   4         41.89         38.11         9.94 o                         
  -4  28   4        231.85        255.57        21.08 o                         
  -3  28   4         89.73         52.09         9.12 o                         
  -2  28   4        413.87        390.46        23.03 o                         
  -1  28   4          2.56          7.78         7.63 o                         
   0  28   4        781.94        771.20        24.35 o                         
   1  28   4         76.57         60.97         9.18 o                         
   2  28   4         81.33        101.40        11.56 o                         
   3  28   4          8.56          0.22         6.75 o                         
   4  28   4        724.25        697.39        47.18 o                         
  -3  29   4         32.87         26.13         6.95 o                         
  -2  29   4         23.16         40.04         8.17 o                         
  -1  29   4        115.29        132.62        13.58 o                         
   0  29   4          3.73         -1.37         4.32 o                         
   1  29   4         31.92         41.77         8.39 o                         
   2  29   4        428.46        411.97        28.12 o                         
   3  29   4         65.02         55.54        10.08 o                         
  -3  30   4         11.22         18.61         8.74 o                         
  -2  30   4          4.92          4.76         7.03 o                         
  -1  30   4        559.33        510.55        18.38 o                         
   0  30   4         55.63         54.61         8.15 o                         
   1  30   4        119.93        167.41        12.89 o                         
   2  30   4         80.14         88.48        11.61 o                         
   3  30   4        694.68        669.75        27.62 o                         
  -2  31   4          8.46         15.55         6.85 o                         
  -1  31   4         18.90         30.63         5.71 o                         
   0  31   4         45.17         23.75         6.00 o                         
   1  31   4        293.08        300.93        16.06 o                         
   2  31   4         29.00         39.65         9.18 o                         
  -1  32   4        173.83        172.03        11.70 o                         
   0  32   4        292.74        273.60        15.00 o                         
   1  32   4          0.45          9.26         6.35 o                         
  -7   0   5          1.27         17.40         9.44 o                         
  -5   0   5       1236.97       1226.89        30.50 o                         
  -1   0   5       2967.62       2960.67        51.86 o                         
   1   0   5       1396.92       1623.33        62.73 o                         
   3   0   5       4024.72       3468.06       119.54 o                         
   5   0   5        254.17        282.41        10.32 o                         
   7   0   5        169.27        178.98        19.77 o                         
  -7   1   5        232.86        245.83        13.34 o                         
  -6   1   5        247.86        231.54        10.04 o                         
  -5   1   5        233.68        251.52         7.55 o                         
  -4   1   5         10.77         13.62         2.23 o                         
  -3   1   5       2010.57       1983.42        24.42 o                         
  -2   1   5       4046.99       4054.29        43.19 o                         
  -1   1   5       2444.65       2344.26        40.56 o                         
   0   1   5         18.25         27.91         2.29 o                         
   1   1   5        885.71       1055.71        35.57 o                         
   2   1   5       1340.24       1390.22        26.71 o                         
   3   1   5        665.82        799.89        47.86 o                         
   4   1   5         80.62         68.80         5.83 o                         
   5   1   5        753.66        731.49        15.70 o                         
   6   1   5        356.30        356.93        14.97 o                         
   7   1   5        295.89        298.52        14.46 o                         
  -7   2   5          1.12         -0.22         4.72 o                         
  -6   2   5         21.95         36.93         4.57 o                         
  -5   2   5        833.84        757.45        17.89 o                         
  -4   2   5        317.87        352.06        10.37 o                         
  -3   2   5         21.97         35.00         3.43 o                         
  -2   2   5        286.70        262.37         5.73 o                         
  -1   2   5       1295.50       1307.16        18.56 o                         
   0   2   5       5673.13       5656.42        66.13 o                         
   1   2   5        234.40        376.24        20.85 o                         
   2   2   5          1.27         19.43         3.23 o                         
   3   2   5        234.61        234.18        10.43 o                         
   4   2   5       1509.03       1428.49        28.81 o                         
   5   2   5         12.94         12.50         3.81 o                         
   6   2   5         63.23         71.04         8.08 o                         
   7   2   5         41.56         41.25         7.42 o                         
  -7   3   5        167.99        182.51        12.26 o                         
  -6   3   5       1228.19       1200.32        25.48 o                         
  -5   3   5         59.38         76.16         6.21 o                         
  -4   3   5         80.48         70.71         3.77 o                         
  -3   3   5        806.93        817.17        13.91 o                         
  -2   3   5       3715.16       3672.91        41.82 o                         
  -1   3   5        406.57        398.42         8.01 o                         
   0   3   5         92.81        129.59         5.62 o                         
   1   3   5        307.01        277.46         8.03 o                         
   2   3   5       2414.71       2399.42        33.06 o                         
   3   3   5        261.63        327.61        21.86 o                         
   4   3   5          1.76          1.36         3.09 o                         
   5   3   5        367.03        317.42        10.87 o                         
   6   3   5        692.45        771.36        22.66 o                         
   7   3   5         28.87         32.56         6.46 o                         
  -7   4   5         38.21         52.58         8.73 o                         
  -6   4   5         28.23         28.60         5.31 o                         
  -5   4   5        474.17        481.46        13.41 o                         
  -4   4   5       1624.85       1548.55        23.22 o                         
  -3   4   5         24.19         46.25         5.77 o                         
  -2   4   5        393.71        390.96         8.32 o                         
  -1   4   5       2203.76       2249.28        28.95 o                         
   0   4   5         95.24         87.66         4.86 o                         
   1   4   5       3505.29       3407.13        40.93 o                         
   2   4   5         15.06         17.83         2.69 o                         
   3   4   5       1062.75       1025.78        24.96 o                         
   4   4   5        490.48        520.44        16.57 o                         
   5   4   5        700.56        659.66        16.53 o                         
   6   4   5          8.87          0.72         4.49 o                         
   7   4   5        241.52        242.92        14.01 o                         
  -7   5   5        490.27        542.02        22.69 o                         
  -6   5   5         10.69         19.92        12.11 o                         
  -5   5   5        698.60        683.68        33.29 o                         
  -4   5   5        400.22        364.85         9.31 o                         
  -3   5   5        706.22        707.34        16.38 o                         
  -2   5   5        152.30        140.65         4.77 o                         
  -1   5   5        884.46        917.61        14.26 o                         
   0   5   5        663.13        753.04        13.22 o                         
   1   5   5       1297.35       1239.96        19.49 o                         
   2   5   5         10.85         22.64         2.76 o                         
   3   5   5       1995.48       1963.31        41.40 o                         
   4   5   5        158.51        168.33         8.74 o                         
   5   5   5         99.97        121.89        12.42 o                         
   6   5   5         16.58         18.53         5.53 o                         
   7   5   5        539.12        543.63        19.46 o                         
  -7   6   5        123.33        117.44        11.91 o                         
  -6   6   5        121.09        137.48        11.35 o                         
  -5   6   5        730.03        735.87        28.58 o                         
  -4   6   5        348.17        355.34         9.09 o                         
  -3   6   5        887.14        828.46        18.66 o                         
  -2   6   5        675.33        631.63        11.53 o                         
  -1   6   5       2784.67       2570.71        32.71 o                         
   0   6   5       2512.05       2377.18        31.41 o                         
   1   6   5        249.09        431.35        18.59 o                         
   2   6   5        222.91        244.77        11.65 o                         
   3   6   5        104.31        130.35         9.78 o                         
   4   6   5        513.72        485.61        14.27 o                         
   5   6   5        243.27        267.92        10.69 o                         
   6   6   5          3.71          5.10         3.05 o                         
   7   6   5        130.29        145.66        12.36 o                         
  -7   7   5         70.52         92.65        10.86 o                         
  -6   7   5       1207.70       1255.42        37.14 o                         
  -5   7   5          2.17          2.98         4.13 o                         
  -4   7   5         59.47         96.93         8.45 o                         
  -3   7   5        107.35        107.47         5.88 o                         
  -2   7   5       1251.21       1303.97        20.78 o                         
  -1   7   5        326.69        286.41         8.71 o                         
   0   7   5        143.54        173.10         5.57 o                         
   1   7   5        142.87        169.65         5.85 o                         
   2   7   5       3860.26       3727.60        52.24 o                         
   3   7   5         68.77         65.72         8.79 o                         
   4   7   5        884.33        790.23        19.69 o                         
   5   7   5         63.01         68.40         6.55 o                         
   6   7   5        834.66        892.88        22.09 o                         
   7   7   5          3.60          5.61         5.17 o                         
  -7   8   5          1.95          8.65         6.62 o                         
  -6   8   5          4.94          4.98        11.88 o                         
  -5   8   5        431.32        443.27        11.92 o                         
  -4   8   5       1592.51       1554.45        35.52 o                         
  -3   8   5         19.81         29.05         3.75 o                         
  -2   8   5        438.75        409.73         9.00 o                         
  -1   8   5       1082.12        968.02        17.12 o                         
   0   8   5        844.67        800.79        13.89 o                         
   1   8   5        160.04        222.21         9.02 o                         
   2   8   5          4.04         22.95         5.38 o                         
   3   8   5          1.52          3.62         3.21 o                         
   4   8   5        276.75        294.33        11.93 o                         
   5   8   5        224.94        219.68        10.04 o                         
   6   8   5          0.30         -1.72         3.67 o                         
   7   8   5         53.20         57.00         9.06 o                         
  -7   9   5        569.88        614.00        66.68 o                         
  -6   9   5          1.52          0.71         6.00 o                         
  -5   9   5        108.16         99.55         6.96 o                         
  -4   9   5         12.31         11.66         3.06 o                         
  -3   9   5       1554.34       1535.29        34.85 o                         
  -2   9   5        430.89        477.19        11.73 o                         
  -1   9   5        966.46       1128.50        24.62 o                         
   0   9   5          1.90          1.23         1.47 o                         
   1   9   5       3028.60       2879.13        38.44 o                         
   2   9   5       1277.42       1199.49        25.45 o                         
   3   9   5       1047.57       1059.61        23.69 o                         
   4   9   5          3.84         -0.16         2.31 o                         
   5   9   5        113.91        118.39         8.10 o                         
   6   9   5         56.89         60.92         7.92 o                         
   7   9   5        554.01        578.31        20.93 o                         
  -7  10   5         61.66         68.47        14.89 o                         
  -6  10   5         34.63         23.16         6.78 o                         
  -5  10   5        283.60        287.28         9.51 o                         
  -4  10   5        724.31        691.12        16.21 o                         
  -3  10   5       1300.62       1196.92        26.25 o                         
  -2  10   5        351.83        309.24         8.35 o                         
  -1  10   5        695.99        661.91        15.18 o                         
   0  10   5          7.76          3.62         1.70 o                         
   1  10   5        406.89        437.99        12.35 o                         
   2  10   5         11.45         25.82         3.95 o                         
   3  10   5        208.83        265.93        19.71 o                         
   4  10   5         47.59         52.16         6.92 o                         
   5  10   5        408.62        411.95        14.26 o                         
   6  10   5          0.62         -4.65         4.65 o                         
   7  10   5          1.55         -4.39         4.39 o                         
  -7  11   5         34.57         56.93        15.31 o                         
  -6  11   5        180.93        190.57        13.69 o                         
  -5  11   5         19.96         15.47         3.54 o                         
  -4  11   5        190.04        200.00         9.43 o                         
  -3  11   5        203.98        224.38        10.70 o                         
  -2  11   5       1765.74       1795.01        30.20 o                         
  -1  11   5        356.33        326.43        11.13 o                         
   0  11   5         45.52         43.68         4.26 o                         
   1  11   5        104.23         93.88         7.21 o                         
   2  11   5       1911.35       1933.00        42.11 o                         
   3  11   5        120.88        101.03         7.68 o                         
   4  11   5         55.52         53.91         7.08 o                         
   5  11   5         21.27         16.53         4.24 o                         
   6  11   5        397.89        373.08        14.78 o                         
   7  11   5          0.83          1.46         6.39 o                         
  -7  12   5          8.62          8.98        11.99 o                         
  -6  12   5        381.34        381.35        18.68 o                         
  -5  12   5         55.14         51.96         7.53 o                         
  -4  12   5       1744.42       1714.16        30.91 o                         
  -3  12   5         16.43         24.87         5.02 o                         
  -2  12   5        124.92        186.80        15.06 o                         
  -1  12   5        425.58        442.47        12.10 o                         
   0  12   5       1543.46       1578.68        27.62 o                         
   1  12   5        519.67        511.31        15.32 o                         
   2  12   5        680.33        642.29        17.71 o                         
   3  12   5          4.98          3.12         3.00 o                         
   4  12   5       1460.70       1441.31        35.49 o                         
   5  12   5         62.28         55.41         6.43 o                         
   6  12   5         13.20         19.98         5.20 o                         
   7  12   5          0.76         -2.38         6.62 o                         
  -7  13   5         60.97         78.40        23.79 o                         
  -6  13   5          7.57          9.73         6.81 o                         
  -5  13   5         72.94         79.06         6.86 o                         
  -4  13   5        225.81        206.69         9.43 o                         
  -3  13   5        648.96        666.13        21.71 o                         
  -2  13   5        519.97        532.32        21.91 o                         
  -1  13   5       2577.37       2401.74        68.60 o                         
   0  13   5          0.77          3.21         2.06 o                         
   1  13   5       1299.23       1393.13        29.60 o                         
   2  13   5        259.06        257.87        10.99 o                         
   3  13   5        901.33        876.68        21.86 o                         
   4  13   5          0.09          2.61         3.68 o                         
   5  13   5        152.00        146.03        10.39 o                         
   6  13   5        127.68        131.31         9.41 o                         
   7  13   5        341.14        369.45        22.29 o                         
  -7  14   5          3.89         -3.82        15.39 o                         
  -6  14   5        223.31        222.19        11.59 o                         
  -5  14   5        829.71        818.06        18.87 o                         
  -4  14   5         38.02         41.61         5.02 o                         
  -3  14   5        438.14        474.42        18.23 o                         
  -2  14   5         25.92         33.02         4.30 o                         
  -1  14   5        655.94        639.85        16.32 o                         
   0  14   5         63.36         85.03         5.87 o                         
   1  14   5        383.63        412.17        13.81 o                         
   2  14   5          0.76         -1.82         2.67 o                         
   3  14   5       1113.81       1084.90        25.50 o                         
   4  14   5         51.38         57.90         8.46 o                         
   5  14   5        519.35        565.89        17.03 o                         
   6  14   5          0.19         -3.35         3.35 o                         
  -6  15   5         75.42         92.03        12.69 o                         
  -5  15   5        117.11        140.64         9.82 o                         
  -4  15   5          0.39         -0.05         2.97 o                         
  -3  15   5        863.13        858.18        26.26 o                         
  -2  15   5        888.46        915.77        25.08 o                         
  -1  15   5        322.50        329.68        13.76 o                         
   0  15   5        148.19        155.85         8.70 o                         
   1  15   5        149.65        159.20        10.12 o                         
   2  15   5       1168.07       1183.39        27.36 o                         
   3  15   5        879.81        848.88        22.07 o                         
   4  15   5         19.92          8.49         4.60 o                         
   5  15   5        342.42        319.40        12.40 o                         
   6  15   5        123.65        133.03        12.22 o                         
  -6  16   5        166.41        185.96        22.72 o                         
  -5  16   5         41.96         48.35         6.03 o                         
  -4  16   5        918.62        938.22        22.98 o                         
  -3  16   5          2.92          1.17         4.78 o                         
  -2  16   5          4.48          0.85         3.56 o                         
  -1  16   5        120.28        125.82         7.36 o                         
   0  16   5       2842.32       2911.64        58.10 o                         
   1  16   5        293.56        267.60         9.20 o                         
   2  16   5          4.62          6.17         3.63 o                         
   3  16   5         25.99         26.89         5.69 o                         
   4  16   5       1873.81       1808.85        43.62 o                         
   5  16   5        116.94        108.73         8.01 o                         
   6  16   5         13.82         10.38         5.57 o                         
  -6  17   5        482.75        517.00        21.85 o                         
  -5  17   5         64.00         54.22         8.92 o                         
  -4  17   5        143.62        116.25         7.91 o                         
  -3  17   5          4.82         26.81         6.08 o                         
  -2  17   5        891.68        927.82        23.51 o                         
  -1  17   5        412.28        380.47        12.27 o                         
   0  17   5        300.89        300.83        13.97 o                         
   1  17   5          1.93         32.90         4.95 o                         
   2  17   5       1162.55       1152.24        23.83 o                         
   3  17   5        649.41        616.21        22.04 o                         
   4  17   5         17.68         13.48         5.73 o                         
   5  17   5          2.81          6.26         5.32 o                         
   6  17   5        374.15        380.75        18.40 o                         
  -6  18   5          2.62          1.14         5.99 o                         
  -5  18   5        526.39        545.54        21.65 o                         
  -4  18   5        278.13        267.33        10.92 o                         
  -3  18   5        192.82        192.94        13.82 o                         
  -2  18   5         33.35         30.50         5.12 o                         
  -1  18   5        379.98        473.38        16.20 o                         
   0  18   5       1130.42       1191.05        31.59 o                         
   1  18   5       1527.94       1465.83        26.34 o                         
   2  18   5        175.68        168.41         8.32 o                         
   3  18   5        411.19        403.49        13.85 o                         
   4  18   5        358.79        320.78        11.77 o                         
   5  18   5        277.10        286.29        17.23 o                         
   6  18   5         18.40         13.26         8.60 o                         
  -6  19   5         24.86         19.59         7.16 o                         
  -5  19   5        649.09        669.80        51.17 o                         
  -4  19   5          0.66         -0.82         2.69 o                         
  -3  19   5        857.72        909.15        30.56 o                         
  -2  19   5         62.34         67.71         7.11 o                         
  -1  19   5        250.18        324.58        11.31 o                         
   0  19   5         13.73         19.85         4.46 o                         
   1  19   5        977.48        893.21        21.94 o                         
   2  19   5        292.57        280.30        12.02 o                         
   3  19   5       1256.63       1229.56        27.95 o                         
   4  19   5         39.13         35.49         7.48 o                         
   5  19   5        198.99        217.76        14.86 o                         
   6  19   5         59.93         78.53        16.98 o                         
  -6  20   5        165.34        191.99        16.58 o                         
  -5  20   5         31.50         40.53         8.73 o                         
  -4  20   5         83.36         94.87        11.08 o                         
  -3  20   5        269.61        260.28        12.81 o                         
  -2  20   5          6.01          0.05         2.60 o                         
  -1  20   5        702.20        763.10        20.65 o                         
   0  20   5        546.44        586.77        18.41 o                         
   1  20   5        933.58        884.28        21.81 o                         
   2  20   5          0.72         10.91         4.41 o                         
   3  20   5         39.63         50.17         5.59 o                         
   4  20   5        119.95        136.96        13.04 o                         
   5  20   5        126.82        130.73        13.22 o                         
   6  20   5         16.08         18.68         6.73 o                         
  -5  21   5         26.16         25.93        10.60 o                         
  -4  21   5         58.81         64.07         9.31 o                         
  -3  21   5          0.89          6.96         4.21 o                         
  -2  21   5       1955.52       1967.44        32.21 o                         
  -1  21   5        161.16        145.77         8.75 o                         
   0  21   5        462.21        471.07        21.55 o                         
   1  21   5        111.61        120.12        11.41 o                         
   2  21   5       1537.03       1494.76        40.74 o                         
   3  21   5         56.24         59.86         6.33 o                         
   4  21   5         20.23         14.12         6.39 o                         
   5  21   5          1.30         11.39         8.32 o                         
  -5  22   5        149.41        148.33        15.48 o                         
  -4  22   5        530.58        543.02        26.45 o                         
  -3  22   5        108.66         99.48         8.66 o                         
  -2  22   5        181.52        169.52         9.28 o                         
  -1  22   5          7.51         30.59         4.81 o                         
   0  22   5       1665.08       1687.38        40.17 o                         
   1  22   5        284.92        261.46        14.43 o                         
   2  22   5          1.80          1.09         4.36 o                         
   3  22   5         93.60         93.76         7.71 o                         
   4  22   5        412.27        423.40        20.44 o                         
   5  22   5         59.54         62.42         9.45 o                         
  -5  23   5        110.87        130.51        15.46 o                         
  -4  23   5          2.87          4.28         6.36 o                         
  -3  23   5        595.89        585.95        19.25 o                         
  -2  23   5        114.93        112.24         6.83 o                         
  -1  23   5        219.04        234.45        11.22 o                         
   0  23   5         16.47         15.00         7.02 o                         
   1  23   5        343.02        323.71        16.25 o                         
   2  23   5         32.33         34.60         7.39 o                         
   3  23   5          3.20         25.72         6.26 o                         
   4  23   5         49.45         36.36         7.89 o                         
   5  23   5         49.46         49.12         9.69 o                         
  -5  24   5        300.00        337.72        22.16 o                         
  -4  24   5          2.62         -5.47         5.47 o                         
  -3  24   5        417.60        440.33        24.83 o                         
  -2  24   5          7.13          7.49         3.47 o                         
  -1  24   5       1673.32       1576.75        35.08 o                         
   0  24   5         68.10         68.55        13.53 o                         
   1  24   5        465.26        525.09        25.80 o                         
   2  24   5         27.07         16.59         5.00 o                         
   3  24   5        523.32        501.17        25.69 o                         
   4  24   5         18.19         29.74        10.52 o                         
   5  24   5        499.88        503.12        27.77 o                         
  -4  25   5         30.79         37.38         8.76 o                         
  -3  25   5        180.23        194.83        17.32 o                         
  -2  25   5        935.27        891.33        28.35 o                         
  -1  25   5         36.99         44.65         6.38 o                         
   0  25   5          0.06         -1.07         3.20 o                         
   1  25   5        104.39         93.65        11.88 o                         
   2  25   5        152.73        185.81        15.60 o                         
   3  25   5         10.81         16.43         6.99 o                         
   4  25   5         32.54         24.26         8.93 o                         
  -4  26   5        509.20        543.33        38.72 o                         
  -3  26   5          0.15          6.79         9.81 o                         
  -2  26   5        104.70        110.52         8.16 o                         
  -1  26   5          0.14         -1.90         3.91 o                         
   0  26   5        434.51        481.40        18.17 o                         
   1  26   5          6.68          5.91         6.67 o                         
   2  26   5          7.43         11.31         6.08 o                         
   3  26   5         11.68         -0.28         5.62 o                         
   4  26   5        628.36        624.01        26.70 o                         
  -4  27   5        112.78        135.48        18.55 o                         
  -3  27   5         59.42         54.67        11.89 o                         
  -2  27   5        261.20        254.06        11.78 o                         
  -1  27   5        470.50        432.67        19.22 o                         
   0  27   5         35.81         37.61         8.68 o                         
   1  27   5          9.33         48.39         8.25 o                         
   2  27   5        474.95        457.35        24.04 o                         
   3  27   5         26.94         10.60         6.98 o                         
   4  27   5          0.66         -1.44         5.85 o                         
  -3  28   5        148.05        166.58        18.69 o                         
  -2  28   5         72.09         55.80         6.34 o                         
  -1  28   5        358.19        371.82        15.54 o                         
   0  28   5         28.27         19.97         5.60 o                         
   1  28   5        277.98        273.80        20.17 o                         
   2  28   5          0.19          1.31         6.30 o                         
   3  28   5         62.65         72.12        12.17 o                         
  -3  29   5         78.65        107.08        17.22 o                         
  -2  29   5         33.95         39.56         6.64 o                         
  -1  29   5         78.39         72.64         9.12 o                         
   0  29   5          6.56          8.33         4.97 o                         
   1  29   5        149.47        137.14        12.88 o                         
   2  29   5         27.26         27.40         8.74 o                         
   3  29   5        496.16        464.30        22.79 o                         
  -2  30   5          6.28          4.68         6.10 o                         
  -1  30   5          6.47         15.41         6.84 o                         
   0  30   5        418.04        408.10        17.80 o                         
   1  30   5        115.44        100.53        11.23 o                         
   2  30   5        207.16        192.83        16.84 o                         
  -1  31   5         46.71         51.20         7.53 o                         
   0  31   5          2.76          4.06         5.34 o                         
   1  31   5         54.05         42.07         9.29 o                         
  -6   0   6         15.10         11.22         3.94 o                         
  -4   0   6       1849.57       1907.48        42.91 o                         
  -2   0   6       1038.08       1021.13        20.60 o                         
   0   0   6       5023.26       5058.71        86.13 o                         
   2   0   6        817.18        757.30        27.75 o                         
   4   0   6       4002.98       3856.63       100.59 o                         
   6   0   6        146.69        154.15        18.65 o                         
  -7   1   6         54.87         63.92         9.33 o                         
  -6   1   6        297.61        299.94        10.71 o                         
  -5   1   6        332.14        325.61        12.11 o                         
  -4   1   6         40.31         44.05         3.13 o                         
  -3   1   6        234.40        265.22         6.16 o                         
  -2   1   6        747.65        785.95        12.12 o                         
  -1   1   6       3113.79       2959.97        49.47 o                         
   0   1   6        100.57        121.99         5.84 o                         
   2   1   6        618.15        652.71        15.76 o                         
   3   1   6        652.98        634.88        19.15 o                         
   4   1   6        209.31        246.13        10.90 o                         
   5   1   6         70.17         96.88         6.75 o                         
   6   1   6         45.76         62.19         8.72 o                         
   7   1   6        117.58        139.70        17.39 o                         
  -7   2   6         64.55         57.96         7.96 o                         
  -6   2   6         21.52         23.10         4.79 o                         
  -5   2   6         75.99         79.18         7.45 o                         
  -4   2   6        415.30        364.71         7.78 o                         
  -3   2   6       1262.83       1194.78        16.22 o                         
  -2   2   6        181.36        191.22         5.47 o                         
  -1   2   6         37.68        298.23        15.14 o                         
   0   2   6         97.79        114.80         4.56 o                         
   1   2   6       4314.46       3791.02        51.88 o                         
   2   2   6        170.81        180.34         8.20 o                         
   3   2   6        435.63        481.72        37.60 o                         
   4   2   6         41.53         45.40         6.64 o                         
   5   2   6        617.96        592.62        14.49 o                         
   6   2   6        189.80        205.18        13.34 o                         
   7   2   6          1.82          6.22         5.80 o                         
  -7   3   6         61.11         78.65        11.55 o                         
  -6   3   6         73.04         85.89         7.84 o                         
  -5   3   6       1319.08       1268.54        28.27 o                         
  -4   3   6        289.81        310.41         9.62 o                         
  -3   3   6         11.34         35.26         6.62 o                         
  -2   3   6        775.68        756.73        11.34 o                         
  -1   3   6       2760.05       2554.79        33.55 o                         
   0   3   6        531.84        633.56        12.20 o                         
   1   3   6         13.94        200.48        12.41 o                         
   2   3   6        305.48        345.32        18.91 o                         
   3   3   6       2506.06       2267.68        71.24 o                         
   4   3   6         80.47        122.88        13.32 o                         
   5   3   6          4.00          0.96         3.25 o                         
   6   3   6         49.29         38.77         7.26 o                         
   7   3   6        727.05        748.29        23.62 o                         
  -7   4   6         79.44         72.79        14.11 o                         
  -6   4   6         64.18         75.40        10.02 o                         
  -5   4   6        283.89        283.92        13.03 o                         
  -4   4   6        875.38        837.74        17.04 o                         
  -3   4   6        156.23        169.70         5.73 o                         
  -2   4   6         49.45        134.53        11.45 o                         
  -1   4   6        199.61        208.49         6.01 o                         
   0   4   6       3245.52       3189.16        40.88 o                         
   1   4   6         36.26         43.62         4.15 o                         
   2   4   6       1460.40       1375.31        32.17 o                         
   3   4   6        267.47        264.71        12.28 o                         
   4   4   6        797.53        825.56        29.16 o                         
   5   4   6        235.53        254.90        13.26 o                         
   6   4   6         80.68         71.91         6.65 o                         
   7   4   6          4.08         -2.20         4.60 o                         
  -7   5   6         53.40         60.13        16.57 o                         
  -6   5   6        762.75        836.84        29.20 o                         
  -5   5   6         40.02         50.29         8.28 o                         
  -4   5   6        101.21        106.76         5.80 o                         
  -3   5   6         73.18         68.77         4.16 o                         
  -2   5   6       1277.24       1224.42        19.24 o                         
  -1   5   6         42.11         55.99         3.82 o                         
   0   5   6        687.18        686.35        12.99 o                         
   1   5   6          1.76          5.21         2.25 o                         
   2   5   6       1026.26        995.36        23.21 o                         
   3   5   6        233.75        206.37        10.56 o                         
   4   5   6        725.54        672.38        18.48 o                         
   5   5   6         27.29         22.15         5.17 o                         
   6   5   6        592.14        627.76        18.25 o                         
   7   5   6          0.40         -4.55         4.74 o                         
  -7   6   6        721.91        772.86        29.55 o                         
  -6   6   6        113.21        134.89        15.82 o                         
  -5   6   6         38.37         44.07        11.18 o                         
  -4   6   6        610.46        563.97        16.94 o                         
  -3   6   6       1233.63       1131.14        19.00 o                         
  -2   6   6        217.30        245.96         7.04 o                         
  -1   6   6        309.77        541.95        15.26 o                         
   0   6   6       1085.38       1108.77        19.32 o                         
   1   6   6       3609.20       3294.37        60.86 o                         
   2   6   6        646.63        628.17        17.18 o                         
   3   6   6        191.66        249.76        20.56 o                         
   4   6   6         40.68         47.21         6.13 o                         
   5   6   6        579.60        542.11        17.32 o                         
   6   6   6        511.97        556.69        15.90 o                         
   7   6   6          8.60         12.76         5.65 o                         
  -7   7   6         39.52         29.43        15.03 o                         
  -6   7   6         85.13        108.12        12.12 o                         
  -5   7   6       1037.41       1001.77        20.95 o                         
  -4   7   6         16.09         25.95         4.21 o                         
  -3   7   6        384.96        438.75        11.07 o                         
  -2   7   6          8.00         16.94         2.69 o                         
  -1   7   6        774.62        624.47        11.74 o                         
   0   7   6        449.02        436.15        11.51 o                         
   1   7   6         99.84        146.06         7.63 o                         
   2   7   6         33.60         24.57         4.15 o                         
   3   7   6       1321.97       1267.56        30.50 o                         
   4   7   6         29.25         28.36         4.84 o                         
   5   7   6         14.44         15.99         4.85 o                         
   6   7   6         26.01         24.42         6.65 o                         
   7   7   6        533.33        560.92        20.19 o                         
  -7   8   6        388.25        412.82        28.01 o                         
  -6   8   6         51.90         81.98        16.17 o                         
  -5   8   6        209.13        199.23         8.74 o                         
  -4   8   6        637.75        623.13        17.33 o                         
  -3   8   6       1200.30       1150.18        24.02 o                         
  -2   8   6        479.82        434.05        10.74 o                         
  -1   8   6        795.32        757.97        15.14 o                         
   0   8   6        804.55        815.79        17.28 o                         
   1   8   6        790.89        747.31        20.87 o                         
   2   8   6         41.19         64.78         6.36 o                         
   3   8   6          6.51         18.75         6.10 o                         
   4   8   6          7.70         10.39         7.45 o                         
   5   8   6        777.28        737.41        20.82 o                         
   6   8   6         25.00         18.39         6.49 o                         
   7   8   6          3.46          0.68         5.39 o                         
  -7   9   6          8.08          4.00        32.27 o                         
  -6   9   6        828.34        910.66        32.17 o                         
  -5   9   6          2.25          0.59         3.13 o                         
  -4   9   6        291.66        268.20        11.64 o                         
  -3   9   6         25.40         24.09         4.65 o                         
  -2   9   6       1665.71       1585.09        28.86 o                         
  -1   9   6        878.09        795.60        18.89 o                         
   0   9   6       1323.21       1313.90        23.97 o                         
   1   9   6         13.53         82.95         9.62 o                         
   2   9   6       1349.11       1344.10        28.58 o                         
   3   9   6        351.36        310.23        13.30 o                         
   4   9   6        724.07        690.23        19.02 o                         
   5   9   6          0.48          0.81         3.46 o                         
   6   9   6        235.07        238.48        13.30 o                         
   7   9   6          0.30          1.18         5.38 o                         
  -7  10   6         87.40        105.84        30.33 o                         
  -6  10   6         36.10         25.62         7.66 o                         
  -5  10   6        221.26        226.33        10.21 o                         
  -4  10   6        820.64        843.67        21.81 o                         
  -3  10   6        168.70        187.20        12.59 o                         
  -2  10   6         93.74         85.39         5.52 o                         
  -1  10   6        358.50        310.54        11.83 o                         
   0  10   6        901.10        856.57        18.95 o                         
   1  10   6         13.83         39.78         4.76 o                         
   2  10   6         21.01         26.48         4.39 o                         
   3  10   6         28.05         35.46         7.75 o                         
   4  10   6        213.78        237.22        11.34 o                         
   5  10   6        167.30        173.27        13.61 o                         
   6  10   6        232.42        246.31        12.26 o                         
   7  10   6          0.32          4.93         8.39 o                         
  -7  11   6         20.39         17.98        11.88 o                         
  -6  11   6         12.92         14.47         9.74 o                         
  -5  11   6        570.35        556.15        19.38 o                         
  -4  11   6         27.78         49.19         6.21 o                         
  -3  11   6        223.34        293.12        13.80 o                         
  -2  11   6        824.89        809.67        17.65 o                         
  -1  11   6        920.51        810.76        25.98 o                         
   0  11   6        453.52        474.57        13.67 o                         
   1  11   6          7.36         66.79         8.27 o                         
   2  11   6        754.31        710.76        21.50 o                         
   3  11   6       1060.31       1025.80        24.69 o                         
   4  11   6         82.75         61.15         6.45 o                         
   5  11   6         11.71          8.87         4.37 o                         
   6  11   6         19.66         13.30         4.82 o                         
  -6  12   6         27.21         28.44         7.66 o                         
  -5  12   6        645.32        688.85        19.64 o                         
  -4  12   6        133.58        129.06        10.53 o                         
  -3  12   6       2253.84       2225.61        49.14 o                         
  -2  12   6         12.08          8.45         4.87 o                         
  -1  12   6        133.31        210.77        10.65 o                         
   0  12   6        385.11        365.76        11.95 o                         
   1  12   6        631.93        573.09        16.55 o                         
   2  12   6        131.63        126.87        10.34 o                         
   3  12   6        618.47        725.41        20.01 o                         
   4  12   6         76.78         63.46         9.69 o                         
   5  12   6        847.81        850.04        23.06 o                         
   6  12   6         49.05         71.94         8.37 o                         
  -6  13   6         28.37         28.50        10.14 o                         
  -5  13   6         11.36          5.27         4.54 o                         
  -4  13   6        181.76        184.53        12.04 o                         
  -3  13   6        505.95        464.21        18.53 o                         
  -2  13   6        437.50        517.87        13.60 o                         
  -1  13   6        323.22        397.94        15.95 o                         
   0  13   6       1032.46       1030.11        23.08 o                         
   1  13   6       1037.36        989.81        23.49 o                         
   2  13   6        951.95        867.88        25.06 o                         
   3  13   6        182.99        187.71        10.20 o                         
   4  13   6        433.89        403.88        17.45 o                         
   5  13   6         21.29         29.15         5.66 o                         
   6  13   6          2.42         -4.15         4.15 o                         
  -6  14   6         13.59          1.12         7.53 o                         
  -5  14   6         17.28         18.20         5.13 o                         
  -4  14   6       1387.13       1440.48        37.45 o                         
  -3  14   6          0.75          1.65         3.61 o                         
  -2  14   6       1216.78       1087.60        22.50 o                         
  -1  14   6          8.06         11.37         4.36 o                         
   0  14   6        610.44        631.22        17.16 o                         
   1  14   6        120.11        115.44         8.72 o                         
   2  14   6        166.60        240.68        15.94 o                         
   3  14   6          7.76          9.01         4.38 o                         
   4  14   6        963.53        980.18        29.13 o                         
   5  14   6          0.18         -0.39         4.14 o                         
   6  14   6        285.12        311.65        13.13 o                         
  -6  15   6        385.66        378.36        17.81 o                         
  -5  15   6         91.24         97.52        10.39 o                         
  -4  15   6         55.24         58.28         8.38 o                         
  -3  15   6         12.68         70.65        11.96 o                         
  -2  15   6        749.77        732.76        20.45 o                         
  -1  15   6       1656.35       1535.65        54.41 o                         
   0  15   6         71.08         78.03         6.94 o                         
   1  15   6          1.06        109.67        18.18 o                         
   2  15   6        504.33        536.77        17.37 o                         
   3  15   6       1416.50       1318.11        34.68 o                         
   4  15   6        427.93        448.96        19.03 o                         
   5  15   6          0.98         -0.95         3.74 o                         
   6  15   6        107.44        125.77        12.80 o                         
  -6  16   6          5.51         -5.47         5.47 o                         
  -5  16   6        116.91        141.65        11.97 o                         
  -4  16   6         50.19         56.60         8.49 o                         
  -3  16   6       1110.40        989.79        36.78 o                         
  -2  16   6         38.30         54.02         5.42 o                         
  -1  16   6          2.64        113.54        21.80 o                         
   0  16   6         13.83         22.10         4.79 o                         
   1  16   6       1710.78       1563.18        33.48 o                         
   2  16   6        125.32        132.98         9.59 o                         
   3  16   6         39.47         72.80         7.59 o                         
   4  16   6         27.72         39.84         7.28 o                         
   5  16   6        587.44        626.91        19.49 o                         
   6  16   6          0.20          8.98         7.22 o                         
  -6  17   6         64.64         67.69         9.11 o                         
  -5  17   6        508.36        506.13        21.22 o                         
  -4  17   6          7.57          4.48         6.48 o                         
  -3  17   6        115.61        163.16        12.50 o                         
  -2  17   6         74.86         66.15         6.15 o                         
  -1  17   6       1438.82       1436.77        33.68 o                         
   0  17   6        333.48        369.66        15.63 o                         
   1  17   6        168.79        271.97        14.59 o                         
   2  17   6        182.64        187.77        11.31 o                         
   3  17   6        940.72        885.23        24.20 o                         
   4  17   6        153.67        154.75        13.07 o                         
   5  17   6          0.32          3.79         3.96 o                         
   6  17   6         18.90         19.37         7.27 o                         
  -6  18   6        278.42        282.33        17.08 o                         
  -5  18   6          6.03          6.99         6.03 o                         
  -4  18   6        463.03        429.42        19.83 o                         
  -3  18   6         59.84         50.11         8.24 o                         
  -2  18   6        423.59        555.45        34.20 o                         
  -1  18   6         71.39        148.63        16.21 o                         
   0  18   6        633.36        660.07        22.15 o                         
   1  18   6        926.30        888.42        23.86 o                         
   2  18   6       1417.94       1341.42        31.57 o                         
   3  18   6         39.53         41.76         7.07 o                         
   4  18   6        539.98        515.34        21.48 o                         
   5  18   6        153.79        166.11        14.08 o                         
   6  18   6        137.79        135.34        13.94 o                         
  -5  19   6         45.65         44.58         8.13 o                         
  -4  19   6        337.03        326.24        21.05 o                         
  -3  19   6          5.40          8.48         4.68 o                         
  -2  19   6        776.15        721.75        18.31 o                         
  -1  19   6         47.75         51.52         6.99 o                         
   0  19   6        617.90        646.24        22.26 o                         
   1  19   6          3.95          6.18         4.13 o                         
   2  19   6        161.08        212.93        11.81 o                         
   3  19   6         30.35         26.62         5.03 o                         
   4  19   6        542.50        529.60        23.57 o                         
   5  19   6         18.66         21.91         7.31 o                         
  -5  20   6        111.20        117.89        12.16 o                         
  -4  20   6         62.66         41.90         9.76 o                         
  -3  20   6        109.52        122.12        12.88 o                         
  -2  20   6        165.64        215.57        13.01 o                         
  -1  20   6        211.85        256.27        12.48 o                         
   0  20   6       1026.84       1036.60        26.27 o                         
   1  20   6        943.10        869.59        27.61 o                         
   2  20   6        854.98        815.48        23.86 o                         
   3  20   6        137.68        143.12        12.56 o                         
   4  20   6        104.51        118.60        12.44 o                         
   5  20   6        192.85        200.46        17.33 o                         
  -5  21   6        543.57        541.36        24.63 o                         
  -4  21   6          0.09         12.51         6.52 o                         
  -3  21   6        113.72        158.71        13.65 o                         
  -2  21   6         35.90         33.71         6.07 o                         
  -1  21   6       1031.42        933.80        23.71 o                         
   0  21   6         12.89         10.12         4.11 o                         
   1  21   6         26.15        100.89        12.20 o                         
   2  21   6         71.56         54.75         8.50 o                         
   3  21   6        410.16        342.95        22.69 o                         
   4  21   6          8.95         20.80         6.57 o                         
   5  21   6          0.76          2.92         5.86 o                         
  -5  22   6          1.05          8.19         7.58 o                         
  -4  22   6        138.30        137.07        16.58 o                         
  -3  22   6        481.84        476.65        17.41 o                         
  -2  22   6          1.26         10.67         4.69 o                         
  -1  22   6         83.72        170.85        10.32 o                         
   0  22   6        135.10        156.59        11.34 o                         
   1  22   6       1057.89        992.17        27.23 o                         
   2  22   6        100.48        102.07        11.51 o                         
   3  22   6         27.83         35.28         7.58 o                         
   4  22   6        163.46        163.38        20.23 o                         
   5  22   6        329.17        294.19        18.71 o                         
  -4  23   6         48.26         40.11         8.78 o                         
  -3  23   6         92.00         91.64        11.48 o                         
  -2  23   6        557.11        536.64        17.20 o                         
  -1  23   6         94.53         77.78         7.02 o                         
   0  23   6         33.61         35.79         6.44 o                         
   1  23   6          1.51         -1.92         4.03 o                         
   2  23   6        272.92        291.71        16.37 o                         
   3  23   6        195.77        182.80        17.18 o                         
   4  23   6         69.77         63.92         9.80 o                         
  -4  24   6        283.41        293.67        21.38 o                         
  -3  24   6         44.39         35.74         6.46 o                         
  -2  24   6        368.77        356.07        17.72 o                         
  -1  24   6         58.47         54.45         6.20 o                         
   0  24   6        409.05        411.57        17.72 o                         
   1  24   6        121.81        108.21        11.72 o                         
   2  24   6        213.87        222.32        17.55 o                         
   3  24   6        101.37         89.15        11.61 o                         
   4  24   6         69.30         62.79         9.81 o                         
  -4  25   6         13.28          5.72         7.75 o                         
  -3  25   6        183.76        159.64        21.62 o                         
  -2  25   6        261.51        269.33        14.03 o                         
  -1  25   6        174.10        183.01        11.01 o                         
   0  25   6         16.12         17.67         6.40 o                         
   1  25   6        115.38        118.01        12.58 o                         
   2  25   6        449.61        446.25        23.31 o                         
   3  25   6        246.41        229.33        17.45 o                         
   4  25   6          8.44         -0.30         5.59 o                         
  -3  26   6        547.46        561.51        21.66 o                         
  -2  26   6         67.57         61.61         9.25 o                         
  -1  26   6         28.86         51.26         7.03 o                         
   0  26   6         49.67         56.34         8.49 o                         
   1  26   6        228.47        238.95        16.38 o                         
   2  26   6         32.95         33.13         9.49 o                         
   3  26   6          5.04         19.79         9.00 o                         
  -3  27   6         25.95         30.09         9.67 o                         
  -2  27   6        134.69        141.19        11.74 o                         
  -1  27   6        245.45        230.84        13.82 o                         
   0  27   6         43.06         60.00         8.15 o                         
   1  27   6          0.25         15.55        11.55 o                         
   2  27   6        105.29         98.48        13.22 o                         
   3  27   6        520.36        468.48        26.86 o                         
  -3  28   6          0.30         -0.74         8.35 o                         
  -2  28   6         99.22        102.51        10.94 o                         
  -1  28   6          5.40         -2.11         5.59 o                         
   0  28   6        370.84        367.12        16.69 o                         
   1  28   6          0.14         -0.22         6.14 o                         
   2  28   6        177.55        176.00        22.31 o                         
  -2  29   6        254.39        267.56        15.99 o                         
  -1  29   6         74.17         69.08         8.15 o                         
   0  29   6        106.12        103.82        10.29 o                         
   1  29   6          2.01          6.43         6.53 o                         
   2  29   6        391.27        385.71        25.55 o                         
  -1  30   6        100.56        103.60        11.75 o                         
   0  30   6         41.90         39.85         7.96 o                         
   1  30   6        310.62        279.87        15.96 o                         
  -7   0   7         21.93         -4.39         8.69 o                         
  -5   0   7         84.81         85.61         9.21 o                         
  -3   0   7       2526.48       2332.37        67.43 o                         
  -1   0   7        305.54        486.13        27.19 o                         
   1   0   7       2847.14       2568.17        84.47 o                         
   3   0   7        571.44        628.19        39.40 o                         
   5   0   7        316.02        294.08        21.89 o                         
   7   0   7        136.07        125.34        17.57 o                         
  -7   1   7        125.12        132.03        17.99 o                         
  -6   1   7         20.54         11.95         9.08 o                         
  -5   1   7        611.13        614.88        22.37 o                         
  -4   1   7        270.63        267.51         6.50 o                         
  -3   1   7         19.09         30.06         3.18 o                         
  -2   1   7        286.38        268.58         7.68 o                         
  -1   1   7        487.30        484.85        10.62 o                         
   0   1   7        674.26        708.26        15.80 o                         
   1   1   7         33.36         56.24         5.85 o                         
   2   1   7        175.36        190.12        10.28 o                         
   3   1   7        759.30        665.66        20.56 o                         
   4   1   7        120.16        153.81        15.57 o                         
   5   1   7        114.34        156.63        15.32 o                         
   6   1   7        112.70        153.09        14.39 o                         
   7   1   7         66.11         69.11        10.14 o                         
  -7   2   7         28.22         46.65        10.28 o                         
  -6   2   7        328.35        338.54        17.58 o                         
  -5   2   7          2.11          0.41         3.60 o                         
  -4   2   7        414.87        392.08         9.51 o                         
  -3   2   7        179.27        171.97         5.68 o                         
  -2   2   7       3588.66       3520.89        40.15 o                         
  -1   2   7         14.34         19.14         2.77 o                         
   0   2   7       1203.63       1217.10        22.91 o                         
   1   2   7         81.07         81.09         6.48 o                         
   2   2   7       2645.82       2687.83        76.16 o                         
   3   2   7        208.62        223.82        11.63 o                         
   4   2   7        175.14        191.78        20.48 o                         
   5   2   7          0.67         -0.79         3.17 o                         
   6   2   7        222.39        243.98        17.71 o                         
   7   2   7         84.22         81.95        11.30 o                         
  -7   3   7          0.90          1.40         7.56 o                         
  -6   3   7        135.16        154.57        14.21 o                         
  -5   3   7          5.79         -2.49         3.89 o                         
  -4   3   7        619.97        600.15        14.14 o                         
  -3   3   7        243.65        233.46         7.57 o                         
  -2   3   7          1.57          2.71         1.51 o                         
  -1   3   7        168.68        158.05         6.09 o                         
   0   3   7       1245.26       1248.83        27.84 o                         
   1   3   7         15.94         23.57         4.75 o                         
   2   3   7         92.68         72.80         7.46 o                         
   3   3   7         72.02         79.80         8.07 o                         
   4   3   7       1174.95       1191.64        30.31 o                         
   5   3   7         27.00         30.94         5.02 o                         
   6   3   7         56.48         59.44         7.86 o                         
   7   3   7         24.24         31.45         7.53 o                         
  -7   4   7        298.61        323.32        20.17 o                         
  -6   4   7        108.39        139.05        15.99 o                         
  -5   4   7         76.00         95.77        10.76 o                         
  -4   4   7        344.70        340.13        11.90 o                         
  -3   4   7       2194.87       2046.70        31.88 o                         
  -2   4   7         38.83         38.66         3.83 o                         
  -1   4   7         19.69        209.49        10.42 o                         
   0   4   7         40.43         32.62         4.42 o                         
   1   4   7       2835.62       2481.26        60.27 o                         
   2   4   7         57.46         57.47         6.56 o                         
   3   4   7        241.96        276.40        17.92 o                         
   4   4   7          4.42          5.16         3.47 o                         
   5   4   7        639.26        624.29        16.91 o                         
   6   4   7        322.35        295.65        15.61 o                         
   7   4   7         22.80         19.15         8.73 o                         
  -7   5   7          2.86         -2.88         9.70 o                         
  -6   5   7        111.48        148.07        15.93 o                         
  -5   5   7        979.53        956.19        32.18 o                         
  -4   5   7         85.14         88.57         7.29 o                         
  -3   5   7          4.39         13.12         2.82 o                         
  -2   5   7          7.30         17.53         3.32 o                         
  -1   5   7       1958.68       1876.55        31.13 o                         
   0   5   7        294.28        296.10        12.48 o                         
   1   5   7       1061.94       1072.65        26.94 o                         
   2   5   7        293.66        268.94        16.94 o                         
   3   5   7        714.33        692.93        20.54 o                         
   4   5   7         11.82         11.29         4.67 o                         
   5   5   7        266.52        317.75        17.15 o                         
   6   5   7          4.77          8.21         4.75 o                         
  -7   6   7        504.41        542.37        26.36 o                         
  -6   6   7        591.91        626.52        28.38 o                         
  -5   6   7          0.24         -3.03         4.80 o                         
  -4   6   7         38.65         35.83         6.97 o                         
  -3   6   7         80.46         89.31         6.74 o                         
  -2   6   7        844.18        875.97        19.17 o                         
  -1   6   7        436.54        463.82        12.56 o                         
   0   6   7        143.93        138.15         7.48 o                         
   1   6   7        296.51        322.24        12.34 o                         
   2   6   7       1558.79       1476.22        30.89 o                         
   3   6   7        564.93        550.02        17.10 o                         
   4   6   7          2.60          4.28         4.14 o                         
   5   6   7        303.00        297.89        10.63 o                         
   6   6   7        388.14        395.61        15.28 o                         
  -6   7   7        211.23        227.38        22.03 o                         
  -5   7   7         14.44         17.25         3.75 o                         
  -4   7   7        969.04        953.61        26.56 o                         
  -3   7   7          6.09          8.80         2.71 o                         
  -2   7   7       1484.76       1332.68        25.30 o                         
  -1   7   7        118.29         95.02         5.55 o                         
   0   7   7       2099.53       2081.84        37.96 o                         
   1   7   7         27.89         40.11         5.01 o                         
   2   7   7          5.15         47.36         6.81 o                         
   3   7   7         57.83         41.93         6.39 o                         
   4   7   7       1063.66       1072.32        26.76 o                         
   5   7   7          9.67         10.25         3.51 o                         
   6   7   7        229.50        262.50        12.71 o                         
  -6   8   7        235.35        252.07        17.78 o                         
  -5   8   7         80.11         92.07         7.53 o                         
  -4   8   7        409.61        408.52        14.42 o                         
  -3   8   7        624.13        558.97        16.34 o                         
  -2   8   7        856.80        869.22        18.98 o                         
  -1   8   7        254.19        344.33        17.03 o                         
   0   8   7         29.85         26.82         4.00 o                         
   1   8   7       1146.55       1059.83        24.26 o                         
   2   8   7        947.39        950.21        25.88 o                         
   3   8   7         10.28         21.25         6.15 o                         
   4   8   7         13.16         21.70         4.90 o                         
   5   8   7        428.07        427.45        16.28 o                         
   6   8   7        847.63        884.50        23.02 o                         
  -6   9   7         37.38         50.19        12.84 o                         
  -5   9   7        395.90        375.92        13.29 o                         
  -4   9   7         38.62         45.73         6.05 o                         
  -3   9   7         30.42         45.74         5.35 o                         
  -2   9   7        209.58        185.98         8.22 o                         
  -1   9   7        992.30        969.69        22.50 o                         
   0   9   7        562.07        600.12        20.01 o                         
   1   9   7        586.55        621.88        15.93 o                         
   2   9   7        250.42        244.63        12.25 o                         
   3   9   7        529.58        468.74        17.48 o                         
   4   9   7         44.68         47.04         6.31 o                         
   5   9   7        131.31        145.50        10.48 o                         
   6   9   7         23.46         15.15         5.91 o                         
  -6  10   7        188.50        186.32        16.38 o                         
  -5  10   7         50.80         54.47         6.85 o                         
  -4  10   7        135.49        165.88        11.50 o                         
  -3  10   7       1964.91       1904.18        41.25 o                         
  -2  10   7         49.87         59.59         7.48 o                         
  -1  10   7        376.06        480.32        17.52 o                         
   0  10   7         41.30         35.48         4.75 o                         
   1  10   7       1905.72       1774.50        35.81 o                         
   2  10   7        382.43        373.33        16.55 o                         
   3  10   7          4.48         37.70        13.10 o                         
   4  10   7          5.84          1.40         3.83 o                         
   5  10   7        579.47        575.35        19.02 o                         
   6  10   7        219.32        218.19        13.01 o                         
  -6  11   7         68.94         49.01        10.97 o                         
  -5  11   7         41.79         37.82         6.93 o                         
  -4  11   7        550.24        557.57        21.03 o                         
  -3  11   7        146.08        149.74         9.98 o                         
  -2  11   7        400.84        379.38        11.73 o                         
  -1  11   7        823.41        712.13        19.38 o                         
   0  11   7        265.55        264.00        10.72 o                         
   1  11   7         81.99        117.90         8.94 o                         
   2  11   7        243.61        262.06        13.39 o                         
   3  11   7        363.06        312.84        14.52 o                         
   4  11   7        546.52        564.05        18.13 o                         
   5  11   7         87.36         95.58         9.90 o                         
   6  11   7         22.11         28.73         6.07 o                         
  -6  12   7        128.96        160.91        18.46 o                         
  -5  12   7         92.28        108.88        14.62 o                         
  -4  12   7        421.67        418.91        22.23 o                         
  -3  12   7          7.55          6.52         3.68 o                         
  -2  12   7       1607.01       1573.16        29.56 o                         
  -1  12   7         54.71         64.07        11.12 o                         
   0  12   7        150.00        162.47         8.76 o                         
   1  12   7        124.57        127.35        10.45 o                         
   2  12   7        544.20        620.16        20.87 o                         
   3  12   7         70.06         66.79         7.67 o                         
   4  12   7        145.20        134.59         9.96 o                         
   5  12   7         25.52         15.39         6.18 o                         
   6  12   7        361.93        362.03        15.39 o                         
  -6  13   7        450.99        506.13        29.52 o                         
  -5  13   7        145.51        148.50        14.22 o                         
  -4  13   7        174.69        197.32        12.98 o                         
  -3  13   7        214.10        266.69        16.96 o                         
  -2  13   7        653.04        697.81        17.10 o                         
  -1  13   7        749.40        667.94        21.41 o                         
   0  13   7        589.51        574.89        16.17 o                         
   1  13   7         53.13        119.16         9.49 o                         
   2  13   7       1258.43       1252.13        32.65 o                         
   3  13   7        852.58        800.78        22.53 o                         
   4  13   7        252.02        255.12        12.28 o                         
   5  13   7         78.01         85.46         8.88 o                         
   6  13   7          0.57         -4.41         4.41 o                         
  -6  14   7          0.01         -8.12         8.14 o                         
  -5  14   7         25.29         16.98         6.22 o                         
  -4  14   7          7.59          7.21         5.84 o                         
  -3  14   7       1200.53       1166.49        33.69 o                         
  -2  14   7         43.73         39.33         6.19 o                         
  -1  14   7        389.72        383.72        15.93 o                         
   0  14   7         36.63         44.01         5.62 o                         
   1  14   7        620.98        582.60        17.90 o                         
   2  14   7         17.45         12.21         4.78 o                         
   3  14   7         64.67        123.52        12.80 o                         
   4  14   7          1.72          0.23         4.18 o                         
   5  14   7        323.73        296.33        13.97 o                         
   6  14   7         35.25         47.79         7.03 o                         
  -6  15   7         76.26         88.99         9.28 o                         
  -5  15   7        676.15        733.11        25.91 o                         
  -4  15   7        167.90        150.53        12.54 o                         
  -3  15   7        133.82        141.90        12.10 o                         
  -2  15   7          4.97          6.97         3.26 o                         
  -1  15   7       1007.80        934.18        33.48 o                         
   0  15   7        776.52        750.24        19.69 o                         
   1  15   7        157.72        220.16        11.12 o                         
   2  15   7          5.56          3.42         4.02 o                         
   3  15   7        541.59        529.67        18.30 o                         
   4  15   7        398.46        375.30        18.01 o                         
   5  15   7        337.05        325.61        17.02 o                         
   6  15   7         39.25         16.98         9.94 o                         
  -5  16   7         47.95         58.22        11.64 o                         
  -4  16   7        211.16        230.38        15.35 o                         
  -3  16   7        140.59        155.14        13.12 o                         
  -2  16   7       1100.24       1062.92        23.45 o                         
  -1  16   7        136.69        127.40        10.75 o                         
   0  16   7        169.44        162.17        11.12 o                         
   1  16   7        130.45        129.33         9.29 o                         
   2  16   7        691.27        715.62        21.52 o                         
   3  16   7         49.12         58.37         7.05 o                         
   4  16   7        148.55        133.10        14.65 o                         
   5  16   7         27.82         33.41         6.78 o                         
  -5  17   7          0.83         -4.02        12.67 o                         
  -4  17   7        156.76        170.27        13.70 o                         
  -3  17   7          3.60          1.60         4.37 o                         
  -2  17   7        140.85        123.99        10.00 o                         
  -1  17   7        446.76        408.35        17.35 o                         
   0  17   7       1087.88       1082.89        38.22 o                         
   1  17   7        126.64        128.46         9.97 o                         
   2  17   7         23.26         21.54         5.55 o                         
   3  17   7         78.50         92.43         9.33 o                         
   4  17   7        411.92        408.03        19.63 o                         
   5  17   7         51.20         45.61         7.15 o                         
  -5  18   7        259.05        260.33        19.35 o                         
  -4  18   7          8.71          9.80         7.79 o                         
  -3  18   7        797.68        777.99        27.98 o                         
  -2  18   7        214.89        273.48        19.98 o                         
  -1  18   7        192.98        190.87        16.92 o                         
   0  18   7        208.87        207.93        12.31 o                         
   1  18   7        341.64        323.73        16.14 o                         
   2  18   7        730.31        692.70        21.73 o                         
   3  18   7        433.15        410.75        16.76 o                         
   4  18   7          2.88          4.73         5.33 o                         
   5  18   7        347.70        380.18        19.68 o                         
  -5  19   7        421.94        434.04        21.45 o                         
  -4  19   7         23.15         24.33         7.48 o                         
  -3  19   7         23.86         16.89         6.10 o                         
  -2  19   7          5.40          0.06         3.39 o                         
  -1  19   7        758.58        717.99        27.72 o                         
   0  19   7         34.77         30.12         7.29 o                         
   1  19   7        645.87        661.84        21.03 o                         
   2  19   7          0.03          0.65         3.76 o                         
   3  19   7        119.31        108.32        10.15 o                         
   4  19   7          5.32          7.42         6.18 o                         
   5  19   7        184.98        163.28        14.89 o                         
  -5  20   7         52.49         57.00        10.40 o                         
  -4  20   7        188.03        185.05        15.33 o                         
  -3  20   7        116.33        149.45        14.25 o                         
  -2  20   7        217.92        253.88        12.32 o                         
  -1  20   7        156.29        171.43        18.19 o                         
   0  20   7        268.13        278.34        16.10 o                         
   1  20   7        528.31        491.51        17.95 o                         
   2  20   7        380.17        371.92        16.03 o                         
   3  20   7        380.97        370.45        22.40 o                         
   4  20   7         67.94         80.48        11.99 o                         
   5  20   7         73.47         75.32        10.67 o                         
  -4  21   7        116.15        134.74        15.47 o                         
  -3  21   7         16.02         26.43         7.89 o                         
  -2  21   7        105.04        107.39         9.27 o                         
  -1  21   7        107.10        114.59        16.79 o                         
   0  21   7        577.19        584.86        19.42 o                         
   1  21   7         24.61         41.84         6.77 o                         
   2  21   7          1.98         -3.69         5.57 o                         
   3  21   7        156.09        164.39        15.83 o                         
   4  21   7        273.09        279.93        17.17 o                         
  -4  22   7         48.76         53.00         7.17 o                         
  -3  22   7        454.98        420.51        21.44 o                         
  -2  22   7        224.48        257.20        15.33 o                         
  -1  22   7          1.49         20.50         6.55 o                         
   0  22   7         36.49         27.01         5.75 o                         
   1  22   7        327.45        314.61        15.01 o                         
   2  22   7        443.71        432.43        19.87 o                         
   3  22   7         63.80         68.77         9.57 o                         
   4  22   7          0.46          1.20         5.34 o                         
  -4  23   7        167.60        169.93        17.38 o                         
  -3  23   7         18.03         30.97         6.12 o                         
  -2  23   7         64.71         67.42         7.17 o                         
  -1  23   7        215.86        188.97        16.14 o                         
   0  23   7         96.30         96.77        10.18 o                         
   1  23   7         67.94         88.16         9.66 o                         
   2  23   7          1.92         -0.98         5.75 o                         
   3  23   7        256.39        271.70        16.69 o                         
   4  23   7        238.85        223.22        16.88 o                         
  -4  24   7         16.89         16.32         8.18 o                         
  -3  24   7        131.74        124.44        10.83 o                         
  -2  24   7         93.55        110.63         9.36 o                         
  -1  24   7        150.61        157.98        12.93 o                         
   0  24   7        194.96        173.92        12.18 o                         
   1  24   7        322.66        309.41        15.30 o                         
   2  24   7        109.46        112.31        12.27 o                         
   3  24   7         78.90         81.71        11.74 o                         
  -3  25   7          0.22         26.77         8.55 o                         
  -2  25   7         81.62         84.61         7.63 o                         
  -1  25   7        114.36        106.16        11.11 o                         
   0  25   7        183.51        173.67        13.87 o                         
   1  25   7          1.93         -2.74         4.92 o                         
   2  25   7        125.02        101.66        11.47 o                         
   3  25   7        245.99        213.37        16.99 o                         
  -3  26   7         12.49         12.50         9.44 o                         
  -2  26   7        195.81        225.99        13.89 o                         
  -1  26   7         48.67         47.89         7.74 o                         
   0  26   7         51.88         56.85        11.10 o                         
   1  26   7         78.81         65.93         9.96 o                         
   2  26   7        344.72        303.14        17.70 o                         
   3  26   7          5.66         -3.49         5.96 o                         
  -2  27   7         75.26         72.32        10.94 o                         
  -1  27   7        221.56        206.58        16.45 o                         
   0  27   7        144.71        135.05        10.93 o                         
   1  27   7         50.42         74.86        11.06 o                         
   2  27   7         81.30         71.93        10.62 o                         
  -1  28   7         97.76        117.67        12.56 o                         
   0  28   7          1.87          3.18         5.26 o                         
   1  28   7        488.97        417.35        22.43 o                         
   0  29   7         21.48         11.79         6.21 o                         
  -4   0   8         10.03         11.84         3.81 o                         
  -2   0   8       1794.75       1810.37        37.87 o                         
   0   0   8        427.98        470.22        22.58 o                         
   2   0   8        741.88        851.93        71.47 o                         
   4   0   8        277.66        266.82        19.42 o                         
   6   0   8          6.60         17.09         9.71 o                         
  -6   1   8         58.10         59.75         9.42 o                         
  -5   1   8        204.21        224.77        13.57 o                         
  -4   1   8        617.17        581.29        12.34 o                         
  -3   1   8        282.26        290.14         7.49 o                         
  -2   1   8         12.35         13.52         2.87 o                         
  -1   1   8          1.12         10.34         2.96 o                         
   0   1   8        378.77        366.57        11.30 o                         
   1   1   8        189.79        163.71        11.77 o                         
   2   1   8          0.46          3.40         3.53 o                         
   3   1   8        288.17        307.70        14.21 o                         
   4   1   8        431.08        492.46        18.86 o                         
   5   1   8        106.64        120.89         9.25 o                         
   6   1   8        108.01        110.70         9.96 o                         
  -6   2   8         34.42         37.60        10.89 o                         
  -5   2   8        856.07        880.66        33.65 o                         
  -4   2   8        160.85        180.47         7.45 o                         
  -3   2   8        564.68        562.82        11.97 o                         
  -2   2   8        180.88        155.53         6.16 o                         
  -1   2   8       2058.95       1936.44        32.78 o                         
   0   2   8         17.15         15.51         4.13 o                         
   1   2   8       1157.17       1201.00        32.47 o                         
   2   2   8          0.43         12.15         4.14 o                         
   3   2   8       1350.42       1255.27        50.35 o                         
   4   2   8          0.06          6.50         4.28 o                         
   5   2   8         26.77         40.00         7.10 o                         
   6   2   8          5.58          5.80         7.89 o                         
  -6   3   8         13.27         42.92         9.88 o                         
  -5   3   8        318.41        353.93        18.21 o                         
  -4   3   8        294.01        309.56        12.06 o                         
  -3   3   8        163.21        160.97         7.85 o                         
  -2   3   8          8.82         12.18         2.42 o                         
  -1   3   8         89.56        117.02        10.24 o                         
   0   3   8        137.93        137.39         7.17 o                         
   1   3   8        359.54        348.85        12.66 o                         
   2   3   8        113.08        133.40        10.21 o                         
   3   3   8          1.35          0.83         4.86 o                         
   4   3   8        153.98        179.91        13.96 o                         
   5   3   8        252.90        279.78        13.56 o                         
   6   3   8          3.08          6.85         5.90 o                         
  -6   4   8        378.67        384.62        20.51 o                         
  -5   4   8         50.24         58.73         9.10 o                         
  -4   4   8          2.18          3.04         3.87 o                         
  -3   4   8         87.85        118.14         7.51 o                         
  -2   4   8       2685.90       2552.94        42.15 o                         
  -1   4   8         24.05         22.10         3.86 o                         
   0   4   8          0.96         14.52         3.96 o                         
   1   4   8          0.42          2.20         2.95 o                         
   2   4   8       1438.75       1539.38        44.68 o                         
   3   4   8        443.46        442.48        17.40 o                         
   4   4   8        162.93        178.83        12.57 o                         
   5   4   8        124.34        141.07        11.42 o                         
   6   4   8        423.08        472.50        17.47 o                         
  -6   5   8          3.16         13.20         6.55 o                         
  -5   5   8         28.09         26.33         6.52 o                         
  -4   5   8        742.20        680.02        19.21 o                         
  -3   5   8        498.89        458.95        13.55 o                         
  -2   5   8          6.26         19.41         3.86 o                         
  -1   5   8         80.15        121.66         9.58 o                         
   0   5   8       1549.80       1585.52        31.59 o                         
   1   5   8        457.46        415.67        14.07 o                         
   2   5   8        388.30        379.84        18.80 o                         
   3   5   8         83.34         99.99        10.88 o                         
   4   5   8        582.63        632.94        21.57 o                         
   5   5   8        119.78        137.98        10.84 o                         
   6   5   8         41.90         41.53         7.51 o                         
  -6   6   8        311.43        343.77        20.06 o                         
  -5   6   8        285.40        278.37        10.48 o                         
  -4   6   8         18.98         26.98         6.02 o                         
  -3   6   8        678.07        658.22        16.78 o                         
  -2   6   8         98.60        132.95        12.90 o                         
  -1   6   8       1032.76        959.26        25.29 o                         
   0   6   8        783.47        839.71        20.58 o                         
   1   6   8        253.57        341.72        20.40 o                         
   2   6   8        411.85        403.21        16.33 o                         
   3   6   8        767.68        740.89        23.43 o                         
   4   6   8         16.85         11.58         5.16 o                         
   5   6   8        140.46        172.18        15.12 o                         
   6   6   8        367.27        422.71        16.90 o                         
  -6   7   8         13.06         14.75         8.53 o                         
  -5   7   8        166.82        142.02        10.66 o                         
  -4   7   8         20.46         24.23         6.17 o                         
  -3   7   8        751.21        715.45        18.89 o                         
  -2   7   8          0.01          1.25         3.50 o                         
  -1   7   8        899.73        972.65        21.52 o                         
   0   7   8        399.62        377.78        13.01 o                         
   1   7   8       2066.95       1921.27        37.94 o                         
   2   7   8          0.63          3.39         3.63 o                         
   3   7   8         26.48         47.69         7.86 o                         
   4   7   8         32.86         25.48         5.40 o                         
   5   7   8        841.01        854.45        29.55 o                         
   6   7   8          0.59          1.59         6.30 o                         
  -6   8   8        452.75        414.30        23.03 o                         
  -5   8   8        191.00        203.88        12.45 o                         
  -4   8   8         15.63         24.87         5.83 o                         
  -3   8   8        322.48        335.25        14.49 o                         
  -2   8   8        578.34        569.69        15.42 o                         
  -1   8   8       1163.41       1115.91        23.61 o                         
   0   8   8         60.26         65.97         6.50 o                         
   1   8   8         22.87         98.44        10.86 o                         
   2   8   8       1099.81       1044.87        28.85 o                         
   3   8   8        545.84        545.58        18.09 o                         
   4   8   8         45.73         47.82         6.35 o                         
   5   8   8        296.18        321.96        13.77 o                         
   6   8   8        475.01        507.66        17.85 o                         
  -6   9   8         43.51         47.56        15.12 o                         
  -5   9   8          0.29          2.01         4.58 o                         
  -4   9   8        243.67        236.24        13.51 o                         
  -3   9   8        117.88        123.22         7.48 o                         
  -2   9   8         47.48         59.30         5.93 o                         
  -1   9   8        326.71        287.78        14.28 o                         
   0   9   8       1422.25       1463.72        30.56 o                         
   1   9   8        149.16        154.33         9.50 o                         
   2   9   8         28.19         29.34         6.41 o                         
   3   9   8        129.77        116.56         9.85 o                         
   4   9   8        525.34        503.91        16.54 o                         
   5   9   8         25.00         25.96         6.78 o                         
   6   9   8          7.42         12.67         5.59 o                         
  -6  10   8        511.10        539.26        61.68 o                         
  -5  10   8        124.62        114.46        11.07 o                         
  -4  10   8        119.27        134.56        12.07 o                         
  -3  10   8          9.94         10.46         4.32 o                         
  -2  10   8       1235.95       1243.43        28.03 o                         
  -1  10   8        141.40        117.20         9.39 o                         
   0  10   8        943.97        981.23        23.51 o                         
   1  10   8         37.30         41.73         6.04 o                         
   2  10   8       1734.64       1685.20        35.96 o                         
   3  10   8        513.14        496.22        17.56 o                         
   4  10   8         97.87        109.38         9.49 o                         
   5  10   8          1.65          1.04         4.74 o                         
   6  10   8        442.95        481.85        20.75 o                         
  -6  11   8         11.30         14.03         8.43 o                         
  -5  11   8        182.23        162.11        12.95 o                         
  -4  11   8        407.05        386.43        21.65 o                         
  -3  11   8        470.61        477.32        14.18 o                         
  -2  11   8         39.24         36.99         5.12 o                         
  -1  11   8       1019.05        968.62        26.90 o                         
   0  11   8        601.98        593.82        17.49 o                         
   1  11   8        384.18        425.19        16.29 o                         
   2  11   8          0.29         -3.16         3.16 o                         
   3  11   8        350.02        342.56        16.06 o                         
   4  11   8        117.77        128.44        10.27 o                         
   5  11   8        299.70        298.68        16.33 o                         
   6  11   8         28.79         31.92         6.55 o                         
  -6  12   8         46.08         51.43        18.50 o                         
  -5  12   8        165.17        183.77        14.63 o                         
  -4  12   8         12.38         20.10         6.08 o                         
  -3  12   8        139.44        135.02         7.98 o                         
  -2  12   8         34.74         36.18         4.91 o                         
  -1  12   8        592.06        603.21        20.40 o                         
   0  12   8        146.43        145.68        12.01 o                         
   1  12   8        374.45        421.30        15.61 o                         
   2  12   8        139.80        143.62        11.38 o                         
   3  12   8        599.00        573.78        21.23 o                         
   4  12   8          2.35          1.02         3.84 o                         
   5  12   8         30.82         22.03         7.03 o                         
  -5  13   8        246.21        241.34        15.33 o                         
  -4  13   8        168.61        183.94        13.64 o                         
  -3  13   8        404.07        367.95        20.97 o                         
  -2  13   8         62.21         62.82         6.38 o                         
  -1  13   8        184.72        216.66        18.22 o                         
   0  13   8        742.79        725.06        28.52 o                         
   1  13   8        502.88        461.23        14.66 o                         
   2  13   8          0.87          5.57         4.47 o                         
   3  13   8        186.05        199.62        12.81 o                         
   4  13   8        203.81        193.38        12.97 o                         
   5  13   8        213.19        210.50        15.01 o                         
  -5  14   8         16.91         22.28         7.24 o                         
  -4  14   8         13.65         24.34         6.09 o                         
  -3  14   8         41.43         42.73         9.44 o                         
  -2  14   8       1338.10       1374.31        28.30 o                         
  -1  14   8        229.53        216.42        12.39 o                         
   0  14   8          0.31          4.12         3.49 o                         
   1  14   8         92.65        109.74         8.74 o                         
   2  14   8       1170.81       1164.51        32.49 o                         
   3  14   8         81.35         83.88         8.91 o                         
   4  14   8        104.66        111.20        10.46 o                         
   5  14   8          1.70         -0.74         5.35 o                         
  -5  15   8         36.45         34.09        10.15 o                         
  -4  15   8        553.68        549.14        22.91 o                         
  -3  15   8        146.76        146.95        13.75 o                         
  -2  15   8         71.06         91.28         9.04 o                         
  -1  15   8        250.89        250.23        13.53 o                         
   0  15   8        442.17        392.10        14.59 o                         
   1  15   8         38.23         61.56         7.33 o                         
   2  15   8        388.72        395.85        17.81 o                         
   3  15   8         18.34         28.59         6.22 o                         
   4  15   8        243.50        272.17        14.29 o                         
   5  15   8          9.05         13.77         7.50 o                         
  -5  16   8        287.54        272.59        17.00 o                         
  -4  16   8         16.17         14.21        12.68 o                         
  -3  16   8        421.67        445.63        20.73 o                         
  -2  16   8        189.38        183.39         9.73 o                         
  -1  16   8        596.65        562.47        23.71 o                         
   0  16   8         86.97        110.04        11.35 o                         
   1  16   8        269.61        274.96        14.50 o                         
   2  16   8         28.92         26.57         6.18 o                         
   3  16   8        471.81        434.53        17.45 o                         
   4  16   8         30.29         35.59         6.48 o                         
   5  16   8         45.81         48.75         8.86 o                         
  -5  17   8        446.70        427.88        20.74 o                         
  -4  17   8        135.75        139.26        19.22 o                         
  -3  17   8         56.41         56.09         9.21 o                         
  -2  17   8          6.66          9.96         4.13 o                         
  -1  17   8        435.21        519.72        21.30 o                         
   0  17   8        161.05        155.69        13.49 o                         
   1  17   8        787.44        791.11        25.81 o                         
   2  17   8          5.46          1.97         4.14 o                         
   3  17   8        123.97        132.26        11.86 o                         
   4  17   8          0.70          2.51         5.24 o                         
   5  17   8        298.80        278.03        14.58 o                         
  -5  18   8         71.84         66.32        11.17 o                         
  -4  18   8          7.45          8.98         6.30 o                         
  -3  18   8          7.91          6.01         6.41 o                         
  -2  18   8       1039.16       1046.97        26.41 o                         
  -1  18   8        158.73        155.27        15.27 o                         
   0  18   8         17.10         10.76         6.13 o                         
   1  18   8         12.25          9.74         5.07 o                         
   2  18   8         65.06         92.13         9.01 o                         
   3  18   8        137.03        129.86        12.01 o                         
   4  18   8        120.41        105.97        12.33 o                         
  -4  19   8        470.20        446.89        22.15 o                         
  -3  19   8         75.97         71.57        15.11 o                         
  -2  19   8          1.51         15.51         5.14 o                         
  -1  19   8          0.04          5.96         4.54 o                         
   0  19   8        932.21        955.29        37.03 o                         
   1  19   8          9.29         11.88         6.24 o                         
   2  19   8        378.71        365.23        16.74 o                         
   3  19   8         58.35         45.06         7.51 o                         
   4  19   8        473.61        508.70        23.14 o                         
  -4  20   8          8.11          7.78         9.17 o                         
  -3  20   8        405.52        403.49        22.47 o                         
  -2  20   8        353.02        340.66        15.53 o                         
  -1  20   8        168.76        180.47        12.88 o                         
   0  20   8         29.79         28.59         6.10 o                         
   1  20   8         82.92         90.43         9.72 o                         
   2  20   8        258.02        267.83        17.61 o                         
   3  20   8         23.80         17.76         5.83 o                         
   4  20   8          1.92         -0.72         6.33 o                         
  -4  21   8          8.55          3.87         6.72 o                         
  -3  21   8         44.42         42.55        11.53 o                         
  -2  21   8        223.64        212.30        12.10 o                         
  -1  21   8         97.83        140.38        16.15 o                         
   0  21   8         20.83         24.90         6.81 o                         
   1  21   8        530.28        531.62        20.97 o                         
   2  21   8          7.10         14.73         5.34 o                         
   3  21   8         80.55         73.74         9.91 o                         
   4  21   8         33.19         22.24         7.34 o                         
  -3  22   8        223.00        166.18        15.82 o                         
  -2  22   8        235.72        189.58        15.53 o                         
  -1  22   8        193.28        192.41        14.63 o                         
   0  22   8         27.06         24.05         6.24 o                         
   1  22   8        226.28        211.85        13.23 o                         
   2  22   8         25.09         29.04         6.43 o                         
   3  22   8        197.18        197.82        16.43 o                         
  -3  23   8        258.21        270.51        19.72 o                         
  -2  23   8         69.21         72.59         7.44 o                         
  -1  23   8          0.45          2.84         5.30 o                         
   0  23   8        442.28        451.84        17.01 o                         
   1  23   8          4.82          0.94         6.57 o                         
   2  23   8         26.57         34.34         6.60 o                         
   3  23   8          0.61          5.72         6.66 o                         
  -3  24   8          9.32          6.52         5.92 o                         
  -2  24   8         76.86         97.65         8.26 o                         
  -1  24   8         93.09        111.97        10.63 o                         
   0  24   8         17.54         10.77         5.20 o                         
   1  24   8        179.25        181.65        13.45 o                         
   2  24   8        647.16        592.97        24.81 o                         
   3  24   8         49.85         68.03        14.77 o                         
  -2  25   8          0.85         -4.05         4.05 o                         
  -1  25   8          1.08         19.97         5.70 o                         
   0  25   8         61.58         62.11         7.93 o                         
   1  25   8        264.23        271.69        14.91 o                         
   2  25   8         41.70         34.07         8.20 o                         
  -1  26   8        142.42        131.23        11.06 o                         
   0  26   8          5.00          0.79         5.79 o                         
   1  26   8        345.30        346.59        18.59 o                         
   0  27   8        208.73        204.03        29.36 o                         
  -5   0   9        406.73        399.26        36.96 o                         
  -3   0   9         39.38         43.48         5.52 o                         
  -1   0   9        726.02        694.06        24.22 o                         
   1   0   9        574.86        570.36        27.32 o                         
   3   0   9        480.41        458.36        25.82 o                         
   5   0   9        178.82        224.76        19.44 o                         
  -6   1   9         36.03         38.66        11.78 o                         
  -5   1   9         38.39         64.82         9.23 o                         
  -4   1   9        553.34        551.95        15.82 o                         
  -3   1   9        470.68        450.91        12.34 o                         
  -2   1   9        476.31        447.99        11.12 o                         
  -1   1   9         40.99         74.57         7.21 o                         
   0   1   9        163.62        176.75         9.39 o                         
   1   1   9        326.70        302.77        13.79 o                         
   2   1   9        331.09        349.76        15.38 o                         
   3   1   9          5.18         13.38         5.81 o                         
   4   1   9        153.50        191.38        21.89 o                         
   5   1   9        142.27        152.76        11.49 o                         
   6   1   9         69.74         77.60         8.99 o                         
  -6   2   9        348.32        357.80        26.29 o                         
  -5   2   9         82.06         91.71        10.49 o                         
  -4   2   9        403.46        413.68        17.21 o                         
  -3   2   9         29.02         32.32         5.32 o                         
  -2   2   9        452.58        442.51        11.70 o                         
  -1   2   9         37.26         47.55         5.77 o                         
   0   2   9        566.12        561.51        16.82 o                         
   1   2   9         11.07         21.31         5.22 o                         
   2   2   9        471.96        463.20        17.85 o                         
   3   2   9         91.05        123.30        11.45 o                         
   4   2   9        671.33        668.82        23.05 o                         
   5   2   9          4.33          3.83         4.90 o                         
   6   2   9         14.53         19.44         6.92 o                         
  -6   3   9         68.74         67.22        13.74 o                         
  -5   3   9         10.40         11.71         6.15 o                         
  -4   3   9        538.19        523.47        16.17 o                         
  -3   3   9        882.38        880.34        21.11 o                         
  -2   3   9        104.09        116.29         8.08 o                         
  -1   3   9         12.74         16.61         3.77 o                         
   0   3   9        542.19        528.97        16.24 o                         
   1   3   9        185.53        159.23        10.56 o                         
   2   3   9        230.09        226.55        12.66 o                         
   3   3   9          3.41         23.39        13.98 o                         
   4   3   9        264.75        300.13        15.48 o                         
   5   3   9        272.72        289.56        13.99 o                         
   6   3   9        133.13        120.28        10.96 o                         
  -6   4   9         75.79         77.40        14.39 o                         
  -5   4   9        409.32        417.48        21.18 o                         
  -4   4   9         81.05         74.40         9.58 o                         
  -3   4   9         63.93         84.34        11.23 o                         
  -2   4   9        141.57        157.23        10.12 o                         
  -1   4   9       1474.08       1344.72        28.61 o                         
   0   4   9        247.54        255.81        12.63 o                         
   1   4   9          5.13         96.84        21.21 o                         
   2   4   9          2.22          7.21         5.32 o                         
   3   4   9        509.85        481.68        19.12 o                         
   4   4   9        120.07        139.57        16.73 o                         
   5   4   9        152.17        168.29        11.77 o                         
  -6   5   9         23.37         17.27        12.00 o                         
  -5   5   9         52.29         58.31         9.43 o                         
  -4   5   9         49.19         69.57         9.09 o                         
  -3   5   9        602.69        560.21        18.26 o                         
  -2   5   9        250.59        215.07        10.92 o                         
  -1   5   9         13.71         57.06        12.12 o                         
   0   5   9        112.79        103.47         7.80 o                         
   1   5   9       1017.51        954.57        26.92 o                         
   2   5   9        117.25        122.46        10.24 o                         
   3   5   9          4.33         42.68         9.78 o                         
   4   5   9         48.45         53.27         8.69 o                         
   5   5   9        682.46        698.26        21.69 o                         
  -5   6   9        265.85        268.84        13.37 o                         
  -4   6   9        325.41        318.92        15.96 o                         
  -3   6   9         13.31         16.62         4.32 o                         
  -2   6   9        747.66        711.97        20.55 o                         
  -1   6   9        695.73        699.96        18.30 o                         
   0   6   9       1572.54       1568.88        32.74 o                         
   1   6   9        171.23        221.98        17.40 o                         
   2   6   9         93.83        125.96        12.40 o                         
   3   6   9        523.80        468.33        18.98 o                         
   4   6   9        790.70        816.89        32.01 o                         
   5   6   9         69.75         92.22         9.65 o                         
  -5   7   9          4.88          2.26         6.05 o                         
  -4   7   9        316.55        299.84        15.46 o                         
  -3   7   9         96.09        106.57         8.10 o                         
  -2   7   9        428.16        427.83        15.52 o                         
  -1   7   9         10.56         26.96         5.53 o                         
   0   7   9        500.70        511.47        16.21 o                         
   1   7   9        296.92        287.02        14.17 o                         
   2   7   9        466.56        466.05        18.60 o                         
   3   7   9         19.12         16.37         5.94 o                         
   4   7   9        211.27        238.53        27.13 o                         
   5   7   9          7.64         12.68         5.35 o                         
  -5   8   9        108.77        107.61        10.49 o                         
  -4   8   9        458.18        445.18        19.28 o                         
  -3   8   9          0.09          8.78         4.70 o                         
  -2   8   9        367.16        381.75        14.60 o                         
  -1   8   9        392.65        405.49        12.65 o                         
   0   8   9        963.83       1032.37        24.81 o                         
   1   8   9        384.22        400.14        16.96 o                         
   2   8   9        350.37        322.99        15.60 o                         
   3   8   9        375.11        375.45        17.23 o                         
   4   8   9        256.82        283.04        15.83 o                         
   5   8   9         67.18         76.36         8.46 o                         
  -5   9   9         99.57        117.57        11.42 o                         
  -4   9   9         80.56         93.18        10.21 o                         
  -3   9   9        415.99        366.88        12.92 o                         
  -2   9   9         61.49         62.24         7.04 o                         
  -1   9   9          3.14         72.47        10.56 o                         
   0   9   9        182.01        187.22        10.28 o                         
   1   9   9       1453.69       1394.80        45.17 o                         
   2   9   9         18.59         22.84         5.96 o                         
   3   9   9          0.23         16.94         5.39 o                         
   4   9   9          0.22          9.19         4.70 o                         
   5   9   9        357.33        385.51        19.19 o                         
  -5  10   9        293.38        272.83        16.23 o                         
  -4  10   9         43.47         46.93         8.28 o                         
  -3  10   9        198.53        237.14        10.78 o                         
  -2  10   9          2.39          7.19         3.93 o                         
  -1  10   9        659.05        639.66        21.45 o                         
   0  10   9        145.13        154.27         9.45 o                         
   1  10   9        120.10        185.79        12.54 o                         
   2  10   9          1.84          3.90         4.17 o                         
   3  10   9        877.14        838.13        28.62 o                         
   4  10   9        101.36         90.14         9.69 o                         
   5  10   9          6.37          5.84         6.57 o                         
  -5  11   9          4.90          6.30         6.45 o                         
  -4  11   9        123.34        116.11        12.08 o                         
  -3  11   9        510.15        485.87        14.87 o                         
  -2  11   9        505.14        496.34        16.98 o                         
  -1  11   9         12.19         37.36        11.95 o                         
   0  11   9        791.84        840.41        22.25 o                         
   1  11   9        462.82        432.11        18.40 o                         
   2  11   9        583.53        592.33        22.35 o                         
   3  11   9         84.33        126.70        12.18 o                         
   4  11   9         16.83         11.46         5.26 o                         
   5  11   9        104.16        109.78        11.73 o                         
  -5  12   9          5.26          8.09         6.56 o                         
  -4  12   9        303.13        338.36        17.96 o                         
  -3  12   9         42.46         29.56         7.68 o                         
  -2  12   9         79.50         93.77         9.90 o                         
  -1  12   9         29.90         30.56         6.13 o                         
   0  12   9        211.21        206.62        14.59 o                         
   1  12   9         18.38         16.70         5.79 o                         
   2  12   9        430.97        408.13        18.70 o                         
   3  12   9        183.37        187.00        12.83 o                         
   4  12   9        389.25        401.46        16.70 o                         
   5  12   9         53.12         62.34         8.74 o                         
  -5  13   9         90.73        103.67        11.60 o                         
  -4  13   9         81.63         76.43        13.23 o                         
  -3  13   9        140.13        151.41         8.94 o                         
  -2  13   9         19.96         24.75         5.06 o                         
  -1  13   9         64.57         94.87        14.07 o                         
   0  13   9         41.45         40.94         6.55 o                         
   1  13   9        571.39        505.33        20.61 o                         
   2  13   9        337.29        324.32        16.90 o                         
   3  13   9          0.42          2.64         4.92 o                         
   4  13   9          4.69          2.09         4.18 o                         
   5  13   9          2.20         -0.92         5.47 o                         
  -5  14   9       1003.53        991.43        33.51 o                         
  -4  14   9        120.31        114.74        12.79 o                         
  -3  14   9        113.33        151.57        15.19 o                         
  -2  14   9          6.34          2.63         3.89 o                         
  -1  14   9       1159.93       1044.80        30.26 o                         
   0  14   9         69.24         62.36         6.95 o                         
   1  14   9         24.01         68.79        10.19 o                         
   2  14   9          6.26          6.66         5.17 o                         
   3  14   9       1078.48       1060.87        34.48 o                         
   4  14   9          2.71         11.14         5.06 o                         
  -4  15   9        282.45        281.91        17.81 o                         
  -3  15   9        280.46        306.50        22.74 o                         
  -2  15   9         44.71         33.24         5.91 o                         
  -1  15   9         43.22         68.14         8.52 o                         
   0  15   9        547.85        511.07        17.23 o                         
   1  15   9        201.85        184.77        14.13 o                         
   2  15   9         24.10         23.45         5.86 o                         
   3  15   9        202.61        228.77        13.90 o                         
   4  15   9         23.03         16.50         6.34 o                         
  -4  16   9        110.06        138.08        18.76 o                         
  -3  16   9         14.57         12.69         5.77 o                         
  -2  16   9        409.57        413.70        17.05 o                         
  -1  16   9         62.09         63.21         8.68 o                         
   0  16   9        228.33        240.14        15.15 o                         
   1  16   9          3.97          8.32         6.42 o                         
   2  16   9        113.80        125.26        12.40 o                         
   3  16   9          8.54          9.74         5.03 o                         
   4  16   9        258.24        263.22        14.40 o                         
  -4  17   9        509.63        471.58        28.26 o                         
  -3  17   9        146.47        124.31        13.98 o                         
  -2  17   9        175.01        254.01        19.64 o                         
  -1  17   9         97.82        107.78        11.02 o                         
   0  17   9        295.70        252.11        16.63 o                         
   1  17   9         42.79         29.37        11.33 o                         
   2  17   9        776.20        752.12        26.73 o                         
   3  17   9          0.04         -1.92         4.70 o                         
   4  17   9        296.71        315.49        16.00 o                         
  -4  18   9         72.04         80.45        11.28 o                         
  -3  18   9         72.90         73.55        10.51 o                         
  -2  18   9        192.41        183.87        21.27 o                         
  -1  18   9        714.80        676.01        23.22 o                         
   0  18   9          0.76         -0.27         4.85 o                         
   1  18   9          7.80         52.47        11.58 o                         
   2  18   9         40.74         37.27         6.74 o                         
   3  18   9        103.08         90.88         9.98 o                         
   4  18   9          3.17          4.20         7.00 o                         
  -3  19   9        976.34        982.15        34.87 o                         
  -2  19   9        382.57        395.49        16.76 o                         
  -1  19   9          4.38         64.92         8.25 o                         
   0  19   9          0.04         -5.46        11.08 o                         
   1  19   9        706.80        616.37        25.60 o                         
   2  19   9         43.25         51.86         7.62 o                         
   3  19   9         42.18         48.20         7.90 o                         
  -3  20   9         67.33         66.33        12.49 o                         
  -2  20   9        182.70        170.02        22.52 o                         
  -1  20   9        684.11        566.70        22.47 o                         
   0  20   9        149.05        164.48        16.66 o                         
   1  20   9         11.16         54.21        11.85 o                         
   2  20   9         16.45          4.08         6.37 o                         
   3  20   9        252.78        246.30        15.03 o                         
  -3  21   9          0.64         22.60         9.92 o                         
  -2  21   9        203.17        203.73        13.24 o                         
  -1  21   9         67.56         74.99         9.35 o                         
   0  21   9        187.21        189.97        15.62 o                         
   1  21   9          1.35          6.36         4.70 o                         
   2  21   9        201.77        195.71        19.09 o                         
   3  21   9         99.76         92.98        10.41 o                         
  -2  22   9        409.32        429.32        23.33 o                         
  -1  22   9         47.50         52.05         7.98 o                         
   0  22   9        218.42        234.03        15.38 o                         
   1  22   9          0.24         -3.71         6.25 o                         
   2  22   9        414.97        393.95        17.92 o                         
  -2  23   9        139.00        148.40        19.59 o                         
  -1  23   9        173.64        267.82        18.36 o                         
   0  23   9         20.15          7.75         9.03 o                         
   1  23   9        823.94        789.63        25.15 o                         
   2  23   9         12.41         14.89         6.63 o                         
  -1  24   9        211.33        167.04        14.30 o                         
   0  24   9         82.12         75.99        10.63 o                         
   1  24   9         24.19         32.64         8.80 o                         
  -4   0  10        182.94        181.17        30.60 o                         
  -2   0  10         73.84         80.00         8.19 o                         
   0   0  10        723.18        665.41        31.13 o                         
   2   0  10          4.15          9.50         6.38 o                         
   4   0  10        433.30        449.74        27.47 o                         
  -5   1  10        119.40        142.54        23.94 o                         
  -4   1  10          4.08          5.51         5.12 o                         
  -3   1  10        309.89        288.62        11.29 o                         
  -2   1  10        547.61        561.77        14.39 o                         
  -1   1  10        250.76        276.11        12.21 o                         
   0   1  10        120.01        134.13        10.83 o                         
   1   1  10        289.29        282.12        14.29 o                         
   2   1  10        524.50        580.22        21.18 o                         
   3   1  10        192.65        211.46        13.96 o                         
   4   1  10          2.73         12.83         6.33 o                         
   5   1  10        125.29        168.00        13.77 o                         
  -5   2  10        470.86        491.60        31.75 o                         
  -4   2  10         26.16         34.64         9.75 o                         
  -3   2  10        112.84        112.21        12.25 o                         
  -2   2  10          0.72          3.09         2.76 o                         
  -1   2  10        342.83        358.49        15.34 o                         
   0   2  10         53.39         59.20         8.15 o                         
   1   2  10        795.61        810.68        26.65 o                         
   2   2  10         17.33         16.90         5.90 o                         
   3   2  10        316.71        307.75        16.25 o                         
   4   2  10         11.27          6.53         5.49 o                         
   5   2  10        396.46        420.99        17.52 o                         
  -5   3  10         67.75         89.93        17.59 o                         
  -4   3  10          0.15         -2.08         9.96 o                         
  -3   3  10        870.23        836.25        21.76 o                         
  -2   3  10        408.74        398.74        13.43 o                         
  -1   3  10        212.24        241.86        11.37 o                         
   0   3  10         11.55          9.05         4.54 o                         
   1   3  10        733.95        700.46        23.11 o                         
   2   3  10         49.07         63.19         8.38 o                         
   3   3  10        266.06        321.97        17.23 o                         
   4   3  10          6.25          6.47         5.18 o                         
   5   3  10        320.35        329.25        15.69 o                         
  -5   4  10         10.34         10.86         7.03 o                         
  -4   4  10        245.37        256.15        17.22 o                         
  -3   4  10        172.84        198.07        11.79 o                         
  -2   4  10         57.46         53.68         8.16 o                         
  -1   4  10        307.46        300.77        13.40 o                         
   0   4  10        573.81        579.47        18.12 o                         
   1   4  10         75.29        121.66        11.37 o                         
   2   4  10          5.60          5.87         5.01 o                         
   3   4  10         30.81         34.70         8.53 o                         
   4   4  10        377.31        415.36        18.87 o                         
   5   4  10         18.02         13.16         6.91 o                         
  -5   5  10         12.46         25.42         8.99 o                         
  -4   5  10        285.87        345.74        21.63 o                         
  -3   5  10        120.22        132.01        12.11 o                         
  -2   5  10        908.64        911.82        24.84 o                         
  -1   5  10         94.07         98.89         9.30 o                         
   0   5  10         15.39         13.55         4.52 o                         
   1   5  10          2.09          4.32         5.96 o                         
   2   5  10        725.70        746.59        28.97 o                         
   3   5  10         28.28         20.59        11.10 o                         
   4   5  10         37.33         44.46         8.16 o                         
   5   5  10        106.89        106.59        10.66 o                         
  -5   6  10        143.55        175.97        16.76 o                         
  -4   6  10        577.68        577.29        22.46 o                         
  -3   6  10         74.20         74.79         8.37 o                         
  -2   6  10         59.37         59.09         7.12 o                         
  -1   6  10        132.90        151.21         9.05 o                         
   0   6  10        844.63        845.63        22.73 o                         
   1   6  10        556.75        532.67        20.17 o                         
   2   6  10         40.31         50.85         7.67 o                         
   3   6  10         12.62         16.62         6.83 o                         
   4   6  10        319.55        367.59        20.82 o                         
   5   6  10        370.45        397.92        23.36 o                         
  -5   7  10         31.78         28.18         7.21 o                         
  -4   7  10         23.77         27.56         7.56 o                         
  -3   7  10       1010.88       1062.84        28.23 o                         
  -2   7  10         12.44         14.48         5.55 o                         
  -1   7  10        415.71        441.16        18.04 o                         
   0   7  10         23.34         26.24         6.26 o                         
   1   7  10        557.55        594.00        21.69 o                         
   2   7  10         73.85         77.25        10.99 o                         
   3   7  10        136.53        165.46        13.56 o                         
   4   7  10         20.50         24.83         7.10 o                         
   5   7  10        297.60        306.05        16.15 o                         
  -5   8  10         98.00         89.66        10.49 o                         
  -4   8  10          7.99         11.00         6.47 o                         
  -3   8  10        499.76        523.55        18.78 o                         
  -2   8  10          2.96         12.66         4.88 o                         
  -1   8  10        643.07        611.09        21.64 o                         
   0   8  10         99.62        113.95         9.75 o                         
   1   8  10        135.28        136.73        14.53 o                         
   2   8  10        124.99        136.67        13.03 o                         
   3   8  10        285.95        286.12        17.08 o                         
   4   8  10         80.23         97.91        11.57 o                         
  -5   9  10          0.58         10.13         7.55 o                         
  -4   9  10        120.73        127.00        19.47 o                         
  -3   9  10         55.50         53.28         7.52 o                         
  -2   9  10        317.28        338.64        14.62 o                         
  -1   9  10          3.44          9.82         4.64 o                         
   0   9  10          0.28          2.39         4.12 o                         
   1   9  10        151.25        155.09        13.03 o                         
   2   9  10        544.29        550.60        21.68 o                         
   3   9  10          7.60          5.22         5.50 o                         
   4   9  10          0.81         20.44         6.35 o                         
  -4  10  10        684.05        718.17        26.74 o                         
  -3  10  10         50.17         63.67         8.47 o                         
  -2  10  10         13.00         11.96         4.54 o                         
  -1  10  10        279.32        299.04        15.08 o                         
   0  10  10        805.98        841.36        22.96 o                         
   1  10  10         67.95         77.80         9.82 o                         
   2  10  10         32.74         31.90         8.69 o                         
   3  10  10         11.88         14.65         6.16 o                         
   4  10  10        448.34        475.28        19.15 o                         
  -4  11  10          0.32         -3.49         9.61 o                         
  -3  11  10         40.42         35.54        14.00 o                         
  -2  11  10         89.64         94.29         8.98 o                         
  -1  11  10        153.25        181.18        14.76 o                         
   0  11  10          0.03         -2.48         3.62 o                         
   1  11  10        308.12        316.63        16.43 o                         
   2  11  10        249.18        252.28        16.55 o                         
   3  11  10        268.41        271.23        16.17 o                         
   4  11  10        160.47        175.33        17.18 o                         
  -4  12  10          4.84         11.23         6.52 o                         
  -3  12  10        332.10        325.34        15.72 o                         
  -2  12  10          1.57          1.43         4.49 o                         
  -1  12  10        236.96        248.95        14.04 o                         
   0  12  10         85.06         81.46         8.10 o                         
   1  12  10        114.24        149.52        13.49 o                         
   2  12  10          2.68         -3.41         5.00 o                         
   3  12  10        231.60        244.71        23.64 o                         
   4  12  10          4.75         10.92         5.93 o                         
  -4  13  10        102.63        125.58        14.54 o                         
  -3  13  10         29.20         36.92        10.15 o                         
  -2  13  10        229.65        241.33        18.82 o                         
  -1  13  10          6.66          2.52         4.71 o                         
   0  13  10        221.02        239.56        12.29 o                         
   1  13  10         67.62         68.25        10.71 o                         
   2  13  10        760.43        776.57        27.67 o                         
   3  13  10        395.03        399.01        19.96 o                         
   4  13  10          0.55         11.31         6.38 o                         
  -4  14  10        551.63        554.51        35.84 o                         
  -3  14  10        355.34        367.92        23.21 o                         
  -2  14  10        105.18        103.80        11.15 o                         
  -1  14  10        106.86        117.43        12.09 o                         
   0  14  10        455.46        455.11        25.40 o                         
   1  14  10          1.06          2.28         5.36 o                         
   2  14  10         75.74         93.57        12.97 o                         
   3  14  10         36.08         33.83        11.22 o                         
   4  14  10        328.37        361.10        17.94 o                         
  -4  15  10         74.16         54.32        12.91 o                         
  -3  15  10        270.55        253.94        25.63 o                         
  -2  15  10        437.26        427.90        32.38 o                         
  -1  15  10          9.96         37.87         9.00 o                         
   0  15  10        103.78        105.93        12.72 o                         
   1  15  10        530.18        495.65        22.84 o                         
   2  15  10        485.77        507.05        25.86 o                         
   3  15  10        139.71        133.18        12.26 o                         
  -3  16  10         63.90         89.14        15.81 o                         
  -2  16  10         67.31         77.71        15.67 o                         
  -1  16  10        206.49        182.46        13.86 o                         
   0  16  10         16.83         13.31         5.49 o                         
   1  16  10        194.51        206.57        14.65 o                         
   2  16  10         80.33        107.84        15.41 o                         
   3  16  10        260.50        271.51        17.78 o                         
  -3  17  10        355.39        367.87        21.07 o                         
  -2  17  10         81.74         74.76        11.87 o                         
  -1  17  10        163.16        169.45        12.88 o                         
   0  17  10         55.46         52.73         9.96 o                         
   1  17  10         65.55         61.10         9.27 o                         
   2  17  10        198.34        225.58        16.46 o                         
   3  17  10        291.55        304.98        16.88 o                         
  -3  18  10         90.90         71.95        11.45 o                         
  -2  18  10         33.41         34.50         8.00 o                         
  -1  18  10        645.71        608.41        21.97 o                         
   0  18  10        414.59        393.75        19.83 o                         
   1  18  10         20.97         76.24        11.69 o                         
   2  18  10          5.50          1.15         6.28 o                         
   3  18  10        259.89        251.10        16.71 o                         
  -2  19  10       1300.15       1340.46        49.34 o                         
  -1  19  10        104.19        113.36        11.00 o                         
   0  19  10          1.49         -2.88         5.73 o                         
   1  19  10         22.69         32.34        11.77 o                         
   2  19  10        357.86        413.91        25.66 o                         
  -2  20  10        108.66         92.79        20.18 o                         
  -1  20  10          2.48          8.61         8.33 o                         
   0  20  10        608.19        611.73        25.41 o                         
   1  20  10        198.11        179.70        17.41 o                         
   2  20  10         44.49         51.53         9.14 o                         
  -1  21  10        326.95        329.33        18.58 o                         
   0  21  10         11.50         -3.75         5.76 o                         
   1  21  10        327.57        337.31        17.81 o                         
   0  22  10        172.70        186.14        17.28 o                         
  -3   0  11        180.45        146.57        39.03 o                         
  -1   0  11         30.65         92.46        14.09 o                         
   1   0  11       1342.56       1364.80        51.38 o                         
   3   0  11         20.53         17.98         8.90 o                         
  -4   1  11         99.57        101.59        17.29 o                         
  -3   1  11          8.98         14.82         5.63 o                         
  -2   1  11        258.44        266.85        11.55 o                         
  -1   1  11        481.60        478.82        19.66 o                         
   0   1  11         64.00         69.26         9.15 o                         
   1   1  11         18.38         50.21         7.87 o                         
   2   1  11        495.17        467.77        24.70 o                         
   3   1  11        348.70        346.71        17.45 o                         
   4   1  11         17.89         18.59         8.97 o                         
  -4   2  11        180.34        170.28        56.36 o                         
  -3   2  11         11.90         13.88         5.53 o                         
  -2   2  11         95.22        139.04        12.14 o                         
  -1   2  11         29.90         38.50         7.46 o                         
   0   2  11        346.70        347.20        16.46 o                         
   1   2  11          9.99         10.76         5.28 o                         
   2   2  11        999.09        987.89        37.08 o                         
   3   2  11          3.52         -1.98         4.91 o                         
   4   2  11        215.69        261.93        16.77 o                         
  -4   3  11         96.69        102.64        48.37 o                         
  -3   3  11          3.16          5.18         4.67 o                         
  -2   3  11        972.75        963.79        26.79 o                         
  -1   3  11        164.07        198.31        13.53 o                         
   0   3  11        347.09        348.08        16.77 o                         
   1   3  11        298.43        322.32        21.21 o                         
   2   3  11        543.04        592.86        26.41 o                         
   3   3  11         12.38          7.88         5.34 o                         
   4   3  11        212.00        200.71        15.04 o                         
  -4   4  11         10.11         -1.86         8.44 o                         
  -3   4  11         89.66         81.32        10.69 o                         
  -2   4  11         42.68         46.92         7.46 o                         
  -1   4  11         33.37         48.87         7.78 o                         
   0   4  11         85.23         81.55        12.43 o                         
   1   4  11        376.32        355.12        17.39 o                         
   2   4  11          0.35          3.14         5.62 o                         
   3   4  11          2.40          9.87         6.27 o                         
   4   4  11         16.27         15.45         6.74 o                         
  -4   5  11         14.39          5.78         7.37 o                         
  -3   5  11        405.18        466.97        18.80 o                         
  -2   5  11         45.46         44.33         9.25 o                         
  -1   5  11        768.98        730.31        25.16 o                         
   0   5  11         25.79         20.71         6.12 o                         
   1   5  11          4.48         40.24         8.57 o                         
   2   5  11         26.03         23.36         7.17 o                         
   3   5  11        490.59        490.84        21.19 o                         
   4   5  11          0.09          4.65         5.88 o                         
  -4   6  11        306.13        309.29        20.43 o                         
  -3   6  11        680.94        719.92        24.48 o                         
  -2   6  11          6.08          9.57         7.09 o                         
  -1   6  11         84.26         83.14         8.75 o                         
   0   6  11        175.76        179.48        19.01 o                         
   1   6  11        209.65        216.80        63.35 o                         
   2   6  11         24.21         23.63         6.57 o                         
   3   6  11         86.03         95.95        16.67 o                         
   4   6  11        176.27        208.53        17.20 o                         
  -4   7  11         24.40          2.58         7.64 o                         
  -3   7  11          2.38          1.49         6.48 o                         
  -2   7  11       1000.43        968.42        30.19 o                         
  -1   7  11         10.82          9.18         5.77 o                         
   0   7  11        244.84        255.17        17.52 o                         
   1   7  11          0.08          7.07         6.74 o                         
   2   7  11        313.70        371.38        18.23 o                         
   3   7  11         29.74         30.63         7.44 o                         
   4   7  11        245.14        219.79        16.25 o                         
  -4   8  11        511.55        481.55        21.98 o                         
  -3   8  11          5.70          6.53         5.40 o                         
  -2   8  11        209.43        229.30        14.41 o                         
  -1   8  11         26.52         26.01         6.86 o                         
   0   8  11        526.33        552.39        24.68 o                         
   1   8  11          1.75          2.60         7.63 o                         
   2   8  11         28.32         56.79         8.97 o                         
   3   8  11          7.12         -2.87         5.38 o                         
  -4   9  11          3.21          1.41         7.16 o                         
  -3   9  11        362.82        426.37        24.76 o                         
  -2   9  11          1.45          0.12         5.22 o                         
  -1   9  11        295.29        274.94        23.28 o                         
   0   9  11          2.45         -2.80         4.62 o                         
   1   9  11         54.05         72.52         9.94 o                         
   2   9  11        133.35        147.01        14.03 o                         
   3   9  11        417.26        437.54        21.03 o                         
  -3  10  11        770.53        819.52        26.36 o                         
  -2  10  11         50.12         35.55         7.05 o                         
  -1  10  11         15.65         46.76         8.07 o                         
   0  10  11        183.13        203.05        13.83 o                         
   1  10  11        415.59        409.33        23.14 o                         
   2  10  11         26.24         21.80         6.75 o                         
   3  10  11          9.24         37.38         7.72 o                         
  -3  11  11          4.35          6.21         5.05 o                         
  -2  11  11        192.21        214.42        13.54 o                         
  -1  11  11         59.67         79.67        10.09 o                         
   0  11  11         12.42         19.52         7.03 o                         
   1  11  11         73.95         80.33        10.25 o                         
   2  11  11        266.08        256.55        16.19 o                         
   3  11  11        151.27        147.65        14.34 o                         
  -3  12  11         26.49         18.39         8.24 o                         
  -2  12  11        166.18        155.09        12.07 o                         
  -1  12  11         28.46         28.11         8.95 o                         
   0  12  11        499.53        521.68        21.80 o                         
   1  12  11          0.42          1.13         5.25 o                         
   2  12  11         75.48         88.95        11.67 o                         
   3  12  11          1.47          4.69         6.64 o                         
  -3  13  11         18.53         17.13        10.42 o                         
  -2  13  11          6.14          4.87         5.38 o                         
  -1  13  11        336.87        284.03        16.25 o                         
   0  13  11         15.36         26.06         7.13 o                         
   1  13  11         51.10         52.03        11.39 o                         
   2  13  11         61.19         67.46        10.23 o                         
   3  13  11        698.04        648.47        26.62 o                         
  -2  14  11        194.29        183.62        18.66 o                         
  -1  14  11         38.65         49.72         8.32 o                         
   0  14  11         45.38         47.08        10.85 o                         
   1  14  11        354.31        340.23        19.09 o                         
   2  14  11         30.36         50.67         9.66 o                         
  -2  15  11        193.01        202.85        14.00 o                         
  -1  15  11        617.71        562.72        22.73 o                         
   0  15  11         47.84         47.18         8.63 o                         
   1  15  11          8.32         59.00        11.82 o                         
   2  15  11        425.03        415.34        21.29 o                         
  -2  16  11         66.00         58.13         8.93 o                         
  -1  16  11         29.91         30.51         8.09 o                         
   0  16  11        132.94        142.81        13.04 o                         
   1  16  11         40.63         31.07         8.28 o                         
   2  16  11        210.23        219.00        17.83 o                         
  -1  17  11         80.10         67.94         9.18 o                         
   0  17  11         39.33         40.69         8.75 o                         
   1  17  11          1.54          4.29         8.92 o                         
   0  18  11        269.16        232.59        16.89 o                         
  -2   0  12        302.42        361.97        26.93 o                         
   0   0  12         67.58         78.61        15.21 o                         
   2   0  12       1003.13       1060.93        46.49 o                         
  -3   1  12         95.14        111.23        12.45 o                         
  -2   1  12         11.03          9.88         4.72 o                         
  -1   1  12        396.15        390.78        18.91 o                         
   0   1  12        294.56        300.69        18.38 o                         
   1   1  12         95.90        111.09        14.57 o                         
   2   1  12          8.84         10.24         6.33 o                         
   3   1  12        268.45        278.91        16.95 o                         
  -3   2  12        141.59        156.11        21.02 o                         
  -2   2  12         42.21         37.16         9.78 o                         
  -1   2  12          9.18         31.52         8.19 o                         
   0   2  12          7.65         11.28         6.88 o                         
   1   2  12        582.58        577.35        22.89 o                         
   2   2  12         60.03         55.51         8.80 o                         
   3   2  12        210.33        224.02        15.94 o                         
  -3   3  12        107.33        116.60        13.26 o                         
  -2   3  12          2.34         13.88         5.55 o                         
  -1   3  12        471.98        474.71        22.59 o                         
   0   3  12        244.04        257.55        18.67 o                         
   1   3  12        314.16        359.82        18.11 o                         
   2   3  12        228.77        253.08        15.70 o                         
   3   3  12        284.51        281.87        17.43 o                         
  -3   4  12         72.18         64.01        11.65 o                         
  -2   4  12        104.34        109.34        11.52 o                         
  -1   4  12          0.08         -4.52         4.52 o                         
   0   4  12        164.45        174.55        14.72 o                         
   1   4  12          1.77          6.58         5.31 o                         
   2   4  12        281.74        288.95        16.78 o                         
   3   4  12          0.74          3.17         6.20 o                         
  -3   5  12          0.20         -6.04         6.13 o                         
  -2   5  12        227.57        225.80        14.42 o                         
  -1   5  12         21.68         31.38         8.06 o                         
   0   5  12        229.44        206.95        16.30 o                         
   1   5  12         16.34         20.13         6.78 o                         
   2   5  12         17.95         21.39         7.30 o                         
  -2   6  12        216.06        226.82        14.61 o                         
  -1   6  12          3.94         13.78         6.53 o                         
   0   6  12          2.32          2.25         5.32 o                         
   1   6  12        435.91        432.44        22.17 o                         
   2   6  12         42.88         43.85         8.63 o                         
  -2   7  12         39.97         41.58         7.67 o                         
  -1   7  12        541.06        524.07        22.11 o                         
   0   7  12          0.76          3.79         5.74 o                         
   1   7  12         13.81         39.04         8.02 o                         
   2   7  12          8.34          8.53         6.66 o                         
  -2   8  12          1.39          4.25         5.72 o                         
  -1   8  12         30.89         36.23        10.35 o                         
   0   8  12         40.81         36.93         8.54 o                         
   1   8  12        173.74        166.33        14.24 o                         
   2   8  12          3.06          1.79         5.93 o                         
  -2   9  12        317.73        338.13        17.17 o                         
  -1   9  12         18.89         10.05         8.39 o                         
   0   9  12        488.44        521.94        27.86 o                         
   1   9  12          9.13          8.44         5.72 o                         
   2   9  12         35.17         47.77         9.19 o                         
  -2  10  12        226.79        227.00        15.15 o                         
  -1  10  12         13.82          7.40         5.80 o                         
   0  10  12        121.21        115.91        13.82 o                         
   1  10  12          6.54          4.83         8.38 o                         
   2  10  12         72.03         77.17        10.76 o                         
  -1  11  12        688.60        719.82        26.58 o                         
   0  11  12        248.31        272.10        17.73 o                         
   1  11  12         51.58        101.38        11.65 o                         
  -1  12  12         61.12         77.96        10.59 o                         
   0  12  12          0.50         12.49         8.00 o                         
   1  12  12        464.77        455.37        21.82 o                         
   0  13  12        361.06        368.87        19.46 o                         
                                                                                
