# Supplementary material for: Crystal structures of [(N,N-di­methyl­amino)­meth­yl]ferrocene and (R p,R p)-bis­{2-[(di­methyl­amino)­meth­yl]ferrocen­yl}di­methyl­silane
Source: Acta Crystallogr E Crystallogr Commun. 2020 Aug 11;76(Pt 9):1437–41. doi: 10.1107/S2056989020010397 (PMC7472773; doi:10.1107/S2056989020010397)
Supplement: Supplementary file 3 [file e-76-01437-2sup3.hkl]

data_2                                                                        
_shelx_title ' cu_b0840_0m_a.res in P2(1)2(1)2(1)'                              
_shelx_refln_list_code          4                                               
_shelx_F_calc_maximum      263.84                                               
_exptl_crystal_F_000      1144.00                                               
_reflns_d_resolution_high  0.7830                                               
                                                                                
loop_                                                                           
 _space_group_symop_operation_xyz                                               
 'x, y, z'                                                                      
 '-x+1/2, -y, z+1/2'                                                            
 '-x, y+1/2, -z+1/2'                                                            
 'x+1/2, -y+1/2, -z'                                                            
                                                                                
_cell_length_a    12.0132                                                       
_cell_length_b    14.0683                                                       
_cell_length_c    15.7169                                                       
_cell_angle_alpha  90.000                                                       
_cell_angle_beta   90.000                                                       
_cell_angle_gamma  90.000                                                       
                                                                                
_shelx_F_squared_multiplier     1.000                                           
                                                                                
loop_                                                                           
 _refln_index_h                                                                 
 _refln_index_k                                                                 
 _refln_index_l                                                                 
 _refln_F_squared_calc                                                          
 _refln_F_squared_meas                                                          
 _refln_F_squared_sigma                                                         
 _refln_observed_status                                                         
   2   0   0       4393.54       4555.83       149.84 o                         
   4   0   0        586.54        544.81        62.51 o                         
   6   0   0       2691.67       2546.35       202.63 o                         
   8   0   0        580.15        715.28        31.37 o                         
  10   0   0       4149.65       4367.17       125.80 o                         
  12   0   0       8102.60       9078.38       286.33 o                         
  14   0   0       1566.03       1567.68        54.90 o                         
   1   1   0       5659.97       5040.60       244.26 o                         
   2   1   0       1529.92       1466.40        46.58 o                         
   3   1   0      32552.37      31390.03       689.60 o                         
   4   1   0       4112.29       4098.77       104.96 o                         
   5   1   0        523.71        458.65        28.08 o                         
   6   1   0         27.02         52.00        21.07 o                         
   7   1   0        586.92        609.15        21.76 o                         
   8   1   0       1030.24       1166.07        37.71 o                         
   9   1   0        117.00        200.20        35.39 o                         
  10   1   0       1029.87       1104.24        30.47 o                         
  11   1   0        888.54        936.30        33.66 o                         
  12   1   0        247.04        279.60        17.89 o                         
  13   1   0       1099.45       1231.03        35.32 o                         
  14   1   0          5.14         11.76        10.67 o                         
  15   1   0         69.80         62.83        11.44 o                         
   0   2   0      69611.37      56252.52      2122.16 o                         
   1   2   0      26247.12      24836.62       638.28 o                         
   2   2   0      35444.52      33353.17      1007.53 o                         
   3   2   0      24105.78      23240.88       515.93 o                         
   4   2   0       1238.10       1473.72        47.73 o                         
   5   2   0      10484.40       9777.06       360.93 o                         
   6   2   0       3261.80       3313.30       182.17 o                         
   7   2   0       7499.63       7750.02       231.30 o                         
   8   2   0        148.20        191.32        12.21 o                         
   9   2   0        108.66        138.76        12.41 o                         
  10   2   0       1941.85       2022.75        52.20 o                         
  11   2   0       6181.83       6570.19       128.84 o                         
  12   2   0       5663.09       6248.72       141.96 o                         
  13   2   0         72.03         77.29        11.83 o                         
  14   2   0       1026.30       1088.07        42.01 o                         
  15   2   0       1689.06       1537.97        63.82 o                         
   1   3   0       1879.76       1928.15        53.87 o                         
   2   3   0       4669.19       4668.21       140.77 o                         
   3   3   0         27.73         31.85        12.86 o                         
   4   3   0       5133.46       5505.02       173.41 o                         
   5   3   0        472.32        561.31        54.94 o                         
   6   3   0        310.78        254.19        42.00 o                         
   7   3   0       1563.86       1591.64        47.27 o                         
   8   3   0        411.58        359.62        16.13 o                         
   9   3   0         50.68         43.82         9.49 o                         
  10   3   0        431.75        490.11        20.68 o                         
  11   3   0        284.80        241.86        17.38 o                         
  12   3   0        354.72        378.32        26.02 o                         
  13   3   0        769.31        809.42        26.92 o                         
  14   3   0          7.61         12.89        11.18 o                         
  15   3   0         18.07         16.80        15.06 o                         
   0   4   0       5516.72       5812.42       251.20 o                         
   1   4   0       3488.92       3721.18       107.25 o                         
   2   4   0      10207.31      11168.28       340.35 o                         
   3   4   0        349.53        317.21        56.05 o                         
   4   4   0       1042.31       1139.29        63.63 o                         
   5   4   0      21495.40      22649.24       676.82 o                         
   6   4   0       2797.30       2683.21       104.83 o                         
   7   4   0      11972.00      11302.49       248.91 o                         
   8   4   0        177.70        212.81        11.60 o                         
   9   4   0        705.33        702.87        22.99 o                         
  10   4   0       2261.35       2248.20        44.95 o                         
  11   4   0       3546.68       3594.90        74.09 o                         
  12   4   0          6.87          0.95        14.59 o                         
  13   4   0         83.66         93.02        10.59 o                         
  14   4   0        324.55        325.57        16.58 o                         
   1   5   0         63.38         45.62        13.35 o                         
   2   5   0         42.25         73.70        27.29 o                         
   3   5   0         32.39         42.07        18.14 o                         
   4   5   0        764.99        841.34        53.37 o                         
   5   5   0       2890.46       2844.57       151.42 o                         
   6   5   0        434.56        450.44        17.51 o                         
   7   5   0        368.63        343.93        14.22 o                         
   8   5   0       1142.11       1169.79        29.88 o                         
   9   5   0        759.28        720.15        21.73 o                         
  10   5   0        755.94        720.72        21.07 o                         
  11   5   0        903.91        961.17        35.12 o                         
  12   5   0          1.54          5.09        12.07 o                         
  13   5   0        287.17        336.69        17.86 o                         
  14   5   0       1212.68       1060.23        46.27 o                         
   0   6   0       1463.63       1224.70        74.58 o                         
   1   6   0       3761.70       3779.33       171.88 o                         
   2   6   0       3081.38       2948.97       170.38 o                         
   3   6   0        210.90        212.94        37.58 o                         
   4   6   0       9664.66       9698.11       299.90 o                         
   5   6   0       3996.93       3991.85        91.98 o                         
   6   6   0      17144.16      16482.33       266.52 o                         
   7   6   0       1685.77       1777.19        32.28 o                         
   8   6   0       2903.50       2786.11        55.38 o                         
   9   6   0       3028.11       2961.78        56.15 o                         
  10   6   0       1190.94       1079.37        28.17 o                         
  11   6   0         46.47         51.51        11.09 o                         
  12   6   0       1557.51       1559.33        41.36 o                         
  13   6   0        157.81        184.16        11.26 o                         
  14   6   0        165.61        180.23        13.84 o                         
   1   7   0         75.74         48.76        38.06 o                         
   2   7   0       7440.67       7051.22       299.65 o                         
   3   7   0        256.62        287.49        78.16 o                         
   4   7   0        217.24        224.74        21.82 o                         
   5   7   0       3180.35       3099.89        58.95 o                         
   6   7   0       3233.96       3257.06        58.91 o                         
   7   7   0        250.15        254.51        14.00 o                         
   8   7   0         92.56         93.46         8.93 o                         
   9   7   0        331.59        280.80        15.03 o                         
  10   7   0       1542.27       1443.17        32.97 o                         
  11   7   0        731.54        704.75        22.87 o                         
  12   7   0       1108.23       1125.63        35.23 o                         
  13   7   0        266.49        265.86        16.34 o                         
  14   7   0        673.44        650.81        61.10 o                         
   0   8   0      15571.09      15345.12       538.35 o                         
   1   8   0       2812.52       2874.94        67.30 o                         
   2   8   0       1441.70       1631.34        58.32 o                         
   3   8   0       1793.09       1821.91        63.63 o                         
   4   8   0        895.24        862.75        22.09 o                         
   5   8   0       6228.47       5920.16       108.61 o                         
   6   8   0       5629.77       5360.14       106.48 o                         
   7   8   0        198.99        205.75        13.25 o                         
   8   8   0         80.61         73.03         9.09 o                         
   9   8   0       3902.59       3657.65        73.86 o                         
  10   8   0       1449.57       1381.24        34.05 o                         
  11   8   0        100.49         93.81        10.10 o                         
  12   8   0       3382.01       3283.47        75.80 o                         
  13   8   0        729.32        684.60        27.14 o                         
   1   9   0       5246.54       5117.58        99.00 o                         
   2   9   0       4614.00       4589.23        72.06 o                         
   3   9   0       2210.15       2096.54        42.20 o                         
   4   9   0       1235.35       1208.96        28.69 o                         
   5   9   0       1059.44       1065.18        28.95 o                         
   6   9   0        111.23        121.14         8.44 o                         
   7   9   0        123.84        118.87         9.24 o                         
   8   9   0        296.79        282.15        14.21 o                         
   9   9   0        982.17        976.92        27.05 o                         
  10   9   0        387.11        357.59        16.62 o                         
  11   9   0        184.57        199.94        12.86 o                         
  12   9   0       1615.33       1603.69        46.51 o                         
  13   9   0       1536.25       1485.08        67.60 o                         
   0  10   0       1977.76       2030.54        74.68 o                         
   1  10   0       2250.21       2242.55        37.77 o                         
   2  10   0       1061.03       1086.34        22.95 o                         
   3  10   0         37.90         18.83         8.36 o                         
   4  10   0         32.04         28.15         7.43 o                         
   5  10   0       3742.08       3695.39        64.88 o                         
   6  10   0        956.81        975.88        23.24 o                         
   7  10   0        788.38        801.90        22.01 o                         
   8  10   0         89.52         76.03         9.21 o                         
   9  10   0       2477.86       2404.94        50.98 o                         
  10  10   0         17.26         14.03         8.57 o                         
  11  10   0       2166.21       2117.70        47.06 o                         
  12  10   0        455.32        450.73        22.40 o                         
   1  11   0       2252.20       2279.72        42.40 o                         
   2  11   0        555.45        568.84        16.42 o                         
   3  11   0       1622.51       1604.35        32.86 o                         
   4  11   0       1352.47       1342.07        28.27 o                         
   5  11   0          5.44         17.02         7.49 o                         
   6  11   0         64.95         71.06         7.81 o                         
   7  11   0        880.07        855.03        21.42 o                         
   8  11   0       1894.03       1935.29        49.14 o                         
   9  11   0       2748.80       2752.66        56.87 o                         
  10  11   0        310.39        323.74        14.50 o                         
  11  11   0         52.73         46.50         8.53 o                         
  12  11   0         13.44         -3.26         9.71 o                         
   0  12   0        529.77        553.39        25.09 o                         
   1  12   0        260.34        213.59        11.78 o                         
   2  12   0         85.59        107.80        12.39 o                         
   3  12   0        203.30        196.65        12.25 o                         
   4  12   0        225.67        232.50        12.18 o                         
   5  12   0         43.84         52.85         8.04 o                         
   6  12   0       3970.11       4012.75        80.07 o                         
   7  12   0        568.02        544.45        18.57 o                         
   8  12   0         89.53         97.12         9.60 o                         
   9  12   0         57.23         51.95         8.81 o                         
  10  12   0       1204.55       1213.25        34.12 o                         
  11  12   0        446.59        464.67        27.67 o                         
   1  13   0        139.64        126.52        10.26 o                         
   2  13   0       4882.60       4915.55        93.29 o                         
   3  13   0        148.29        151.72        12.36 o                         
   4  13   0       1148.97       1230.65        27.07 o                         
   5  13   0        724.35        729.50        22.07 o                         
   6  13   0        157.95        178.17        11.02 o                         
   7  13   0         21.11         26.74         8.34 o                         
   8  13   0       3062.47       3187.04        68.07 o                         
   9  13   0        204.74        218.27        16.17 o                         
  10  13   0        215.29        224.69        12.98 o                         
   0  14   0        443.90        446.79        54.12 o                         
   1  14   0        928.42        963.69        47.22 o                         
   2  14   0        364.37        365.82        16.61 o                         
   3  14   0          4.80         -3.93         8.64 o                         
   4  14   0         58.32         65.39         8.88 o                         
   5  14   0         27.94         41.06         8.22 o                         
   6  14   0       2698.12       2589.40        56.79 o                         
   7  14   0         42.91         41.17         7.53 o                         
   8  14   0         85.74         77.00        10.31 o                         
   9  14   0        269.85        232.40        12.61 o                         
   1  15   0        990.11        980.99        27.81 o                         
   2  15   0       1732.25       1700.84        42.11 o                         
   3  15   0        606.70        595.94        22.43 o                         
   4  15   0       1289.37       1295.62        31.12 o                         
   5  15   0       1065.34       1092.34        29.27 o                         
   6  15   0        637.38        647.26        26.03 o                         
   7  15   0        991.79        946.43        26.60 o                         
   8  15   0        384.99        394.16        18.06 o                         
   0  16   0          3.04         -1.67         9.36 o                         
   1  16   0        782.55        771.91        21.77 o                         
   2  16   0         31.66         23.06         7.06 o                         
   3  16   0          9.26          3.24         7.65 o                         
   4  16   0        372.83        380.23        13.90 o                         
   5  16   0        622.51        628.80        17.75 o                         
   6  16   0       1281.62       1188.94        41.63 o                         
   1  17   0        308.32        304.51        12.42 o                         
   2  17   0         38.46         38.77         6.24 o                         
   3  17   0       1969.01       1929.72        48.11 o                         
   4  17   0        207.60        174.74        11.71 o                         
   1   0   1       2002.81       2031.70        38.43 o                         
   2   0   1      21497.93      21262.27       360.45 o                         
   3   0   1         31.19         20.93         6.83 o                         
   4   0   1       7631.50       7676.73       322.24 o                         
   5   0   1       2277.20       2152.91       105.79 o                         
   6   0   1       3405.32       2842.94       171.18 o                         
   7   0   1       4021.80       4048.61        78.00 o                         
   8   0   1       6825.38       7016.81       128.50 o                         
   9   0   1        387.95        346.32        31.56 o                         
  10   0   1        413.48        416.75        22.51 o                         
  11   0   1        589.00        541.97        25.59 o                         
  12   0   1        670.47        691.35        28.26 o                         
  13   0   1        186.13        191.31        15.70 o                         
  14   0   1        461.38        460.45        20.27 o                         
  15   0   1         62.50         58.51        15.35 o                         
 -15   1   1       1050.70        964.87        41.36 o                         
 -14   1   1       1939.97       1994.82        47.77 o                         
 -13   1   1         26.12         17.79        13.02 o                         
 -12   1   1        978.92       1010.17        32.38 o                         
 -11   1   1        831.35        834.27        30.47 o                         
 -10   1   1         82.94         71.47        11.96 o                         
  -9   1   1        483.56        544.72        30.85 o                         
  -8   1   1       3555.12       3734.27        73.30 o                         
  -7   1   1       1050.23       1049.57        28.71 o                         
  -6   1   1       1200.96       1209.15        74.72 o                         
  -5   1   1       1269.42       1279.51        54.86 o                         
  -4   1   1       6480.17       6141.87       149.36 o                         
  -3   1   1       9897.75      10160.77       255.69 o                         
  -2   1   1      12322.27      11980.03       269.70 o                         
  -1   1   1      12534.47      12300.22       251.85 o                         
   0   1   1       1906.29       1965.34        40.52 o                         
   1   1   1      12720.59      12525.91       302.22 o                         
   2   1   1      10638.12      10758.15       248.13 o                         
   3   1   1       7968.63       8137.38       229.18 o                         
   4   1   1       5522.30       5106.41       188.26 o                         
   5   1   1        564.56        584.81        33.80 o                         
   6   1   1        953.81        911.43        88.83 o                         
   7   1   1       1020.23       1057.03        29.71 o                         
   8   1   1       3193.41       3136.37        71.72 o                         
   9   1   1        553.54        556.45        25.09 o                         
  10   1   1         51.48         66.48        12.88 o                         
  11   1   1        978.75       1026.70        33.23 o                         
  12   1   1        778.60        797.82        29.56 o                         
  13   1   1        179.22        193.16        14.30 o                         
  14   1   1       2027.22       2068.17        48.76 o                         
  15   1   1        789.80        697.79        32.34 o                         
 -15   2   1        103.72         93.44        11.86 o                         
 -14   2   1         24.21         33.49        10.69 o                         
 -13   2   1        411.07        493.46        22.76 o                         
 -12   2   1        466.54        477.16        37.12 o                         
 -11   2   1        966.99       1074.37        35.26 o                         
 -10   2   1         31.59         11.34        10.99 o                         
  -9   2   1       3593.36       3835.99        78.55 o                         
  -8   2   1       4467.71       4391.76       104.32 o                         
  -7   2   1       3871.60       3730.07       130.43 o                         
  -6   2   1       6530.16       6727.83       317.56 o                         
  -5   2   1       4471.77       4119.71       208.82 o                         
  -4   2   1        939.82        891.74        43.45 o                         
  -3   2   1       3979.83       4177.08       134.10 o                         
  -2   2   1        907.02        910.80        37.96 o                         
  -1   2   1      12357.75      12955.49       406.05 o                         
   0   2   1      13345.36      13576.44       328.19 o                         
   1   2   1      10168.99       9946.47       246.58 o                         
   2   2   1       1182.48       1249.45        43.89 o                         
   3   2   1       6612.42       6948.38       143.54 o                         
   4   2   1        799.66        780.23        28.71 o                         
   5   2   1       4792.30       4799.55       135.36 o                         
   6   2   1       7377.72       7404.26       327.82 o                         
   7   2   1       3926.55       3733.59        97.61 o                         
   8   2   1       4412.36       4041.38        81.75 o                         
   9   2   1       3385.25       3650.64        70.63 o                         
  10   2   1        155.75        175.64        13.72 o                         
  11   2   1        338.21        366.86        27.12 o                         
  12   2   1        347.89        320.17        18.69 o                         
  13   2   1        335.09        353.08        20.31 o                         
  14   2   1        114.17        108.40         9.94 o                         
  15   2   1        254.58        207.92        26.64 o                         
 -15   3   1        188.90        174.91        24.90 o                         
 -14   3   1       1313.14       1309.07        36.76 o                         
 -13   3   1        594.18        588.79        21.89 o                         
 -12   3   1        313.48        328.84        23.25 o                         
 -11   3   1        406.96        419.69        22.84 o                         
 -10   3   1       1240.86       1276.66        31.59 o                         
  -9   3   1       2878.66       2969.85        68.30 o                         
  -8   3   1       1547.82       1483.53        35.97 o                         
  -7   3   1      10226.82       9638.22       199.81 o                         
  -6   3   1        805.15        865.87       107.83 o                         
  -5   3   1       2128.07       2138.69        80.57 o                         
  -4   3   1       5346.32       5227.36       173.16 o                         
  -3   3   1        860.03        840.41        40.37 o                         
  -2   3   1       1460.92       1437.19        53.43 o                         
  -1   3   1       1092.54       1187.87        47.37 o                         
   0   3   1       3576.96       3555.25       103.72 o                         
   1   3   1       1147.36       1268.18        45.42 o                         
   2   3   1       1970.77       1899.61        81.03 o                         
   3   3   1        106.73         93.25        12.49 o                         
   4   3   1       4200.05       4399.91       153.68 o                         
   5   3   1       1810.47       1942.22       115.51 o                         
   6   3   1       1408.33       1509.64        61.72 o                         
   7   3   1       9443.87      10107.13       454.43 o                         
   8   3   1       1310.40       1354.90        43.04 o                         
   9   3   1       3620.44       3909.32        99.21 o                         
  10   3   1       1345.11       1471.14        36.69 o                         
  11   3   1        349.26        365.72        20.21 o                         
  12   3   1        295.13        305.74        21.58 o                         
  13   3   1        579.91        577.16        23.75 o                         
  14   3   1       1004.73       1022.01        29.68 o                         
  15   3   1        100.69         75.87        16.80 o                         
 -14   4   1        172.03        153.55        11.17 o                         
 -13   4   1        768.16        872.37        25.34 o                         
 -12   4   1       1960.27       2035.12        50.04 o                         
 -11   4   1        823.47        796.44        28.24 o                         
 -10   4   1         90.66         88.34        13.14 o                         
  -9   4   1        984.35        971.48        27.65 o                         
  -8   4   1        468.64        472.76        17.80 o                         
  -7   4   1       7780.58       7493.46       141.55 o                         
  -6   4   1      11200.39      10913.76       561.33 o                         
  -5   4   1        593.76        562.89        35.03 o                         
  -4   4   1        129.03         99.69        18.92 o                         
  -3   4   1       8529.55       8400.99       206.27 o                         
  -2   4   1       3344.87       3356.89        99.06 o                         
  -1   4   1      14359.24      14691.54       332.19 o                         
   0   4   1       2955.52       3119.68        91.45 o                         
   1   4   1      13646.11      13849.48       314.55 o                         
   2   4   1       2249.19       2125.97        85.88 o                         
   3   4   1      10106.38      10494.24       271.03 o                         
   4   4   1         54.24         62.66        19.07 o                         
   5   4   1        453.45        369.23        37.22 o                         
   6   4   1      12593.42      12353.66       324.34 o                         
   7   4   1       7662.82       7328.33       157.75 o                         
   8   4   1        131.84        123.16        11.89 o                         
   9   4   1       1025.84       1033.12        29.93 o                         
  10   4   1         17.41         31.89        13.90 o                         
  11   4   1        474.87        460.57        20.51 o                         
  12   4   1       1240.75       1258.84        32.38 o                         
  13   4   1        484.64        528.39        23.30 o                         
  14   4   1        129.21        149.43        16.16 o                         
 -14   5   1        469.34        430.87        37.55 o                         
 -13   5   1        359.17        361.18        16.82 o                         
 -12   5   1        331.32        286.14        18.73 o                         
 -11   5   1        853.91        829.24        28.56 o                         
 -10   5   1        214.23        208.57        12.77 o                         
  -9   5   1       1342.48       1323.29        30.60 o                         
  -8   5   1        422.16        456.44        17.13 o                         
  -7   5   1       6941.66       6806.97       113.05 o                         
  -6   5   1        324.91        339.26        14.07 o                         
  -5   5   1       5514.31       5587.94       167.25 o                         
  -4   5   1       1494.95       1586.78        77.56 o                         
  -3   5   1       2792.81       2750.67        89.48 o                         
  -2   5   1        642.31        707.73        58.03 o                         
  -1   5   1       1073.83       1162.01        55.25 o                         
   0   5   1          5.49         22.73        22.64 o                         
   1   5   1       2606.11       2912.22        99.43 o                         
   2   5   1        227.24        162.04        55.59 o                         
   3   5   1       2251.01       2236.73        77.48 o                         
   4   5   1       1941.24       2023.14       118.16 o                         
   5   5   1       5302.86       5122.96       147.68 o                         
   6   5   1        224.99        246.43        12.50 o                         
   7   5   1       8148.70       7906.58       136.04 o                         
   8   5   1       1003.73       1020.39        31.27 o                         
   9   5   1       1887.19       1799.06        41.15 o                         
  10   5   1         90.72         86.19        10.51 o                         
  11   5   1        563.47        530.30        22.45 o                         
  12   5   1        400.51        412.95        20.30 o                         
  13   5   1        717.59        710.54        25.34 o                         
  14   5   1        158.31        135.74        12.10 o                         
 -14   6   1        591.20        610.30        24.86 o                         
 -13   6   1       1489.04       1507.22        47.14 o                         
 -12   6   1       2261.95       2359.95        53.80 o                         
 -11   6   1       1006.47       1014.33        29.13 o                         
 -10   6   1        143.98        160.88        11.91 o                         
  -9   6   1        247.88        240.13        13.35 o                         
  -8   6   1       1430.28       1395.38        31.85 o                         
  -7   6   1        539.65        572.55        16.88 o                         
  -6   6   1       4034.55       3819.61        72.05 o                         
  -5   6   1       2022.29       2064.77        49.04 o                         
  -4   6   1       3854.63       3871.35       147.33 o                         
  -3   6   1       1490.64       1609.40        86.38 o                         
  -2   6   1       4867.49       4791.12       185.50 o                         
  -1   6   1       4746.86       5148.47       215.76 o                         
   0   6   1        766.80        854.17        41.92 o                         
   1   6   1       4674.71       4798.11       131.14 o                         
   2   6   1       4639.37       4121.12       214.00 o                         
   3   6   1       1346.90       1535.63        99.24 o                         
   4   6   1       4239.06       4268.12       148.39 o                         
   5   6   1       1575.48       1597.30        42.36 o                         
   6   6   1       4850.16       4565.71        76.77 o                         
   7   6   1        884.88        901.24        21.94 o                         
   8   6   1       1082.03       1029.83        25.71 o                         
   9   6   1        259.13        262.85        12.96 o                         
  10   6   1         75.49         62.53        12.67 o                         
  11   6   1        957.70        985.16        27.88 o                         
  12   6   1       1932.27       1922.13        44.94 o                         
  13   6   1       1177.33       1182.36        31.46 o                         
  14   6   1        553.01        545.52        22.65 o                         
 -14   7   1       1033.39        964.30        55.60 o                         
 -13   7   1        153.48        158.84        12.53 o                         
 -12   7   1         34.77         39.11         9.70 o                         
 -11   7   1         87.23         76.94        10.30 o                         
 -10   7   1        790.84        747.79        23.87 o                         
  -9   7   1        793.10        773.34        23.17 o                         
  -8   7   1        597.86        588.16        19.46 o                         
  -7   7   1       1243.31       1142.78        27.02 o                         
  -6   7   1       1452.63       1334.97        27.84 o                         
  -5   7   1       1033.65        958.82        22.62 o                         
  -4   7   1       1195.00       1081.88        31.38 o                         
  -3   7   1        910.42        972.22        47.20 o                         
  -2   7   1       3829.84       3759.67       169.50 o                         
  -1   7   1       1342.60       1383.81        83.46 o                         
   0   7   1       2267.20       2227.06        83.21 o                         
   1   7   1       1163.26       1083.34        64.67 o                         
   2   7   1       3272.70       3005.97       132.83 o                         
   3   7   1       1172.63        645.35       328.34 o                         
   4   7   1        970.67        900.04        26.48 o                         
   5   7   1        966.53        906.05        20.12 o                         
   6   7   1       1653.42       1530.30        29.79 o                         
   7   7   1       1299.71       1199.11        30.55 o                         
   8   7   1        907.16        912.47        23.61 o                         
   9   7   1        728.69        712.06        23.00 o                         
  10   7   1       1439.46       1443.30        40.14 o                         
  11   7   1          6.13          5.87        10.03 o                         
  12   7   1        284.22        295.30        17.24 o                         
  13   7   1        208.47        200.96        12.07 o                         
  14   7   1        834.29        737.27        45.75 o                         
 -13   8   1       1774.13       1758.45        46.27 o                         
 -12   8   1       1252.66       1234.78        37.53 o                         
 -11   8   1        830.06        798.82        21.65 o                         
 -10   8   1         75.72         70.06        10.37 o                         
  -9   8   1        482.44        452.75        18.56 o                         
  -8   8   1        102.42        117.54         9.48 o                         
  -7   8   1        508.31        532.87        17.02 o                         
  -6   8   1        660.25        701.02        21.18 o                         
  -5   8   1       1622.18       1558.38        32.87 o                         
  -4   8   1       1228.83       1234.37        28.62 o                         
  -3   8   1       6460.35       6435.17       117.26 o                         
  -2   8   1       2554.20       2570.01        57.51 o                         
  -1   8   1      11893.23      11793.31       299.69 o                         
   0   8   1        140.34        166.14        13.18 o                         
   1   8   1      12916.06      13316.85       265.41 o                         
   2   8   1       2726.94       2771.76        53.18 o                         
   3   8   1       7439.75       7629.80       138.03 o                         
   4   8   1       1585.68       1536.53        31.02 o                         
   5   8   1        964.95        872.68        19.23 o                         
   6   8   1        517.06        491.82        16.99 o                         
   7   8   1        868.04        873.40        24.72 o                         
   8   8   1         62.86         46.89         9.32 o                         
   9   8   1        139.47        122.30        11.42 o                         
  10   8   1         33.30         39.91        12.93 o                         
  11   8   1       1354.64       1312.38        32.75 o                         
  12   8   1        865.75        852.88        26.01 o                         
  13   8   1       2109.92       2018.09        71.47 o                         
 -13   9   1        549.08        493.18        24.34 o                         
 -12   9   1        208.18        209.77        15.03 o                         
 -11   9   1        390.15        370.30        16.49 o                         
 -10   9   1        430.83        430.48        17.56 o                         
  -9   9   1         81.27         68.86         9.47 o                         
  -8   9   1       1762.81       1722.73        37.51 o                         
  -7   9   1        422.13        403.71        15.67 o                         
  -6   9   1       1990.77       1905.10        37.66 o                         
  -5   9   1        955.98        917.61        23.11 o                         
  -4   9   1       1801.24       1727.07        34.42 o                         
  -3   9   1       1730.55       1752.12        37.13 o                         
  -2   9   1       2180.16       2156.38        39.42 o                         
  -1   9   1       2218.17       2259.48        39.72 o                         
   0   9   1       2356.25       2360.01        40.44 o                         
   1   9   1       2375.11       2462.68        42.99 o                         
   2   9   1       1387.03       1310.62        26.83 o                         
   3   9   1        982.04        987.68        21.35 o                         
   4   9   1       1836.55       1768.10        35.65 o                         
   5   9   1       1140.49       1076.55        23.88 o                         
   6   9   1       1849.96       1820.88        38.71 o                         
   7   9   1        102.43        101.96         9.79 o                         
   8   9   1       2486.59       2455.79        55.69 o                         
   9   9   1        136.82        122.66        12.01 o                         
  10   9   1        692.32        705.34        24.80 o                         
  11   9   1        170.00        172.58         9.94 o                         
  12   9   1        325.14        341.80        17.83 o                         
  13   9   1        655.24        621.99        24.92 o                         
 -12  10   1       1091.21       1040.60        31.72 o                         
 -11  10   1        633.65        606.05        21.62 o                         
 -10  10   1        515.27        502.02        15.67 o                         
  -9  10   1       2198.65       2101.66        45.70 o                         
  -8  10   1        277.44        284.32        14.02 o                         
  -7  10   1        248.95        280.67        14.10 o                         
  -6  10   1       1586.91       1617.62        32.07 o                         
  -5  10   1        696.70        711.55        19.59 o                         
  -4  10   1       1527.08       1606.19        33.88 o                         
  -3  10   1        564.20        537.00        18.33 o                         
  -2  10   1       2065.75       2058.24        35.60 o                         
  -1  10   1       5234.31       5283.08        79.55 o                         
   0  10   1       1880.14       1888.21        38.48 o                         
   1  10   1       4722.83       4730.71        88.32 o                         
   2  10   1       1253.79       1198.99        24.43 o                         
   3  10   1       1586.32       1571.82        31.52 o                         
   4  10   1       1327.02       1319.47        31.48 o                         
   5  10   1        378.14        383.90        15.15 o                         
   6  10   1       1478.53       1507.76        32.41 o                         
   7  10   1        735.64        752.56        21.40 o                         
   8  10   1        452.00        493.48        19.16 o                         
   9  10   1       1931.12       1876.42        45.74 o                         
  10  10   1        882.06        891.58        25.48 o                         
  11  10   1        657.93        648.73        18.73 o                         
  12  10   1       1940.35       1902.82        63.46 o                         
 -12  11   1         45.90         53.71        11.58 o                         
 -11  11   1        355.08        345.40        20.04 o                         
 -10  11   1         61.86         41.52         8.03 o                         
  -9  11   1       1725.49       1751.53        36.16 o                         
  -8  11   1        301.93        302.87        15.16 o                         
  -7  11   1       2151.56       2148.86        41.31 o                         
  -6  11   1         14.73         20.14         7.24 o                         
  -5  11   1       2572.99       2558.46        44.92 o                         
  -4  11   1       1207.64       1241.45        25.79 o                         
  -3  11   1       1127.46       1141.34        25.85 o                         
  -2  11   1          4.48          3.34         7.18 o                         
  -1  11   1       2130.67       2068.18        36.37 o                         
   0  11   1        146.00        135.68        13.27 o                         
   1  11   1       3035.30       2963.85        55.47 o                         
   2  11   1          7.16          8.76         8.34 o                         
   3  11   1        491.25        482.90        16.21 o                         
   4  11   1       1005.39       1034.30        25.54 o                         
   5  11   1       1938.72       1932.46        38.03 o                         
   6  11   1         17.17         14.40        10.94 o                         
   7  11   1       1395.28       1368.66        30.72 o                         
   8  11   1        345.28        347.30        19.45 o                         
   9  11   1       2665.36       2750.47        59.88 o                         
  10  11   1         89.72         79.98         9.20 o                         
  11  11   1        235.24        213.99        13.64 o                         
  12  11   1          7.27         21.96        12.32 o                         
 -11  12   1        139.75        136.74        17.81 o                         
 -10  12   1        963.46        942.85        35.74 o                         
  -9  12   1        337.65        336.72        14.80 o                         
  -8  12   1       1160.07       1162.52        26.28 o                         
  -7  12   1        315.78        311.78        14.62 o                         
  -6  12   1       2363.23       2374.74        44.92 o                         
  -5  12   1        133.13        148.60         8.80 o                         
  -4  12   1        790.53        832.59        20.52 o                         
  -3  12   1        611.06        660.52        18.50 o                         
  -2  12   1       2270.49       2231.60        43.43 o                         
  -1  12   1         57.81         45.23        10.03 o                         
   0  12   1       1600.32       1556.06        33.62 o                         
   1  12   1         68.62         68.64        10.20 o                         
   2  12   1       1070.31       1041.46        24.02 o                         
   3  12   1        623.84        653.29        21.66 o                         
   4  12   1        298.09        300.33        16.86 o                         
   5  12   1         95.43         99.44         9.40 o                         
   6  12   1       3341.18       3333.24        72.31 o                         
   7  12   1        332.10        351.58        17.56 o                         
   8  12   1       1250.09       1288.25        34.29 o                         
   9  12   1        270.69        278.49        20.15 o                         
  10  12   1       1584.06       1533.89        42.36 o                         
  11  12   1        200.66        234.90        20.15 o                         
 -10  13   1       1028.32        969.94        41.42 o                         
  -9  13   1        307.05        304.49        13.75 o                         
  -8  13   1        130.04        132.19         9.41 o                         
  -7  13   1        256.23        261.52        12.87 o                         
  -6  13   1       1859.02       1894.07        38.67 o                         
  -5  13   1       1125.33       1161.61        26.99 o                         
  -4  13   1        550.02        564.25        19.08 o                         
  -3  13   1        998.82        948.72        23.66 o                         
  -2  13   1        504.83        505.28        17.84 o                         
  -1  13   1        416.20        381.71        18.96 o                         
   0  13   1        690.83        627.16        27.35 o                         
   1  13   1        630.29        599.34        19.88 o                         
   2  13   1        717.18        704.65        21.01 o                         
   3  13   1        383.92        368.93        19.98 o                         
   4  13   1        809.35        857.56        23.96 o                         
   5  13   1       1160.56       1214.62        31.39 o                         
   6  13   1       1574.14       1616.96        39.07 o                         
   7  13   1        247.95        273.24        15.08 o                         
   8  13   1        150.31        131.38         8.97 o                         
   9  13   1        468.58        485.54        24.99 o                         
  10  13   1        737.73        697.76        27.18 o                         
  -9  14   1        184.17        169.92        13.70 o                         
  -8  14   1         41.34         35.88         8.53 o                         
  -7  14   1        442.82        455.77        16.26 o                         
  -6  14   1       1158.55       1229.32        28.53 o                         
  -5  14   1        225.68        231.09        12.20 o                         
  -4  14   1        611.31        624.11        17.87 o                         
  -3  14   1       1306.08       1398.38        33.53 o                         
  -2  14   1        977.13       1009.15        26.98 o                         
  -1  14   1       1116.28       1067.04        31.87 o                         
   0  14   1        304.33        250.10        19.14 o                         
   1  14   1       1059.04        981.23        32.74 o                         
   2  14   1        703.73        733.00        24.39 o                         
   3  14   1        862.98        892.57        26.86 o                         
   4  14   1        417.40        404.46        16.96 o                         
   5  14   1         79.49         84.18         9.35 o                         
   6  14   1       1179.70       1205.80        30.34 o                         
   7  14   1        512.35        517.55        18.87 o                         
   8  14   1         10.45          9.83         8.40 o                         
   9  14   1        189.40        183.90        13.63 o                         
  -8  15   1        104.39         87.49        11.14 o                         
  -7  15   1        131.54        124.11         9.59 o                         
  -6  15   1        767.25        772.13        24.92 o                         
  -5  15   1         10.11          6.81         7.74 o                         
  -4  15   1        922.20        936.40        24.26 o                         
  -3  15   1        316.74        297.43        14.05 o                         
  -2  15   1        850.29        832.99        27.54 o                         
  -1  15   1        484.00        489.52        21.95 o                         
   0  15   1       1696.53       1735.41        43.16 o                         
   1  15   1        596.00        593.19        22.66 o                         
   2  15   1       1089.62       1067.11        27.34 o                         
   3  15   1        288.45        254.92        13.35 o                         
   4  15   1       1390.73       1395.98        35.90 o                         
   5  15   1        170.10        192.46        18.82 o                         
   6  15   1        515.48        459.34        17.13 o                         
   7  15   1         26.10         21.27         7.94 o                         
   8  15   1        271.30        256.75        13.91 o                         
  -6  16   1         52.80         54.07         6.76 o                         
  -5  16   1        766.87        732.13        29.36 o                         
  -4  16   1         35.76         37.12         7.61 o                         
  -3  16   1        828.30        822.64        19.90 o                         
  -2  16   1        179.66        160.83         8.78 o                         
  -1  16   1        865.76        880.99        23.87 o                         
   0  16   1        337.37        345.66        14.22 o                         
   1  16   1        963.23        967.57        28.47 o                         
   2  16   1        242.77        231.82        15.93 o                         
   3  16   1        696.84        674.67        20.24 o                         
   4  16   1         73.37         69.87         7.02 o                         
   5  16   1        370.70        340.30        12.93 o                         
   6  16   1         19.01         10.93         6.62 o                         
  -4  17   1        358.39        329.68        14.57 o                         
  -3  17   1        107.64        111.96        10.67 o                         
  -2  17   1        317.94        277.31        46.33 o                         
  -1  17   1        786.98        805.81        21.64 o                         
   0  17   1        163.17        159.58         9.16 o                         
   1  17   1       1001.24       1007.48        27.38 o                         
   2  17   1        221.46        230.30        13.49 o                         
   3  17   1        312.17        313.74        13.63 o                         
   4  17   1        300.93        292.67        15.74 o                         
   0   0   2       3508.20       3493.92        95.84 o                         
   1   0   2       5693.26       5612.76       138.22 o                         
   2   0   2      11401.08      11171.54       229.87 o                         
   3   0   2         30.02         33.39         7.86 o                         
   4   0   2       1686.52       1832.26        60.73 o                         
   5   0   2        338.17        354.26        32.54 o                         
   6   0   2         89.15         73.83        39.37 o                         
   7   0   2       2430.05       2561.08        51.68 o                         
   8   0   2        305.32        305.51        13.82 o                         
   9   0   2        170.53        186.64        13.95 o                         
  10   0   2        243.24        222.96        16.06 o                         
  11   0   2         13.29          8.07        12.31 o                         
  12   0   2       1160.93       1251.40        39.23 o                         
  13   0   2       1846.51       2013.36        50.82 o                         
  14   0   2        272.01        291.45        16.03 o                         
  15   0   2         30.01          7.24        11.06 o                         
 -15   1   2        433.30        424.10        19.29 o                         
 -14   1   2        479.14        504.41        20.91 o                         
 -13   1   2       2280.36       2402.88        58.56 o                         
 -12   1   2       3359.76       3722.92       103.54 o                         
 -11   1   2        218.22        212.08        16.52 o                         
 -10   1   2        347.72        385.55        18.47 o                         
  -9   1   2       2206.61       2169.51        56.04 o                         
  -8   1   2       2894.93       2986.23        70.67 o                         
  -7   1   2       9310.63       9664.02       231.25 o                         
  -6   1   2        964.48       1081.20        89.70 o                         
  -5   1   2        680.79        793.63        48.03 o                         
  -4   1   2       2875.09       2751.83        93.02 o                         
  -3   1   2      11400.48      11924.07       314.62 o                         
  -2   1   2      21298.05      21647.34       442.33 o                         
  -1   1   2      11810.26      11939.09       243.91 o                         
   0   1   2      50330.17      47451.75      1459.21 o                         
   1   1   2      12763.21      12933.25       285.20 o                         
   2   1   2      23236.07      23245.38       472.78 o                         
   3   1   2       7448.70       7657.17       237.75 o                         
   4   1   2       4137.81       4252.65       112.37 o                         
   5   1   2        222.90        243.70        39.55 o                         
   6   1   2        432.79        435.99        49.27 o                         
   7   1   2       9133.80       9153.88       177.02 o                         
   8   1   2       1861.35       1837.55        47.85 o                         
   9   1   2       2535.06       2547.80        66.77 o                         
  10   1   2        404.31        453.16        21.73 o                         
  11   1   2        246.88        264.96        16.14 o                         
  12   1   2       2369.33       2513.17        57.06 o                         
  13   1   2       2239.18       2339.16        56.83 o                         
  14   1   2        869.29        905.48        28.31 o                         
  15   1   2        244.24        200.39        26.64 o                         
 -15   2   2        395.62        401.34        28.40 o                         
 -14   2   2        336.62        303.77        17.47 o                         
 -13   2   2        950.84        997.68        30.61 o                         
 -12   2   2        162.39        113.31        14.38 o                         
 -11   2   2         45.41         49.37        13.63 o                         
 -10   2   2       1061.89       1112.33        31.27 o                         
  -9   2   2        987.39       1001.39        26.85 o                         
  -8   2   2        425.66        485.88        19.39 o                         
  -7   2   2        464.39        435.42        17.72 o                         
  -6   2   2       2073.70       2246.71        87.70 o                         
  -5   2   2         14.83         78.48        58.97 o                         
  -4   2   2       4353.47       4470.39       147.77 o                         
  -3   2   2       2255.67       2266.56        81.45 o                         
  -2   2   2       4131.85       4128.11        94.00 o                         
  -1   2   2       1801.34       1918.52        57.97 o                         
   0   2   2      17834.05      17161.19       359.48 o                         
   1   2   2       1755.53       1732.80        39.95 o                         
   2   2   2       4106.07       4070.50       143.61 o                         
   3   2   2       2581.13       2630.03        86.58 o                         
   4   2   2       4531.95       5079.54       163.97 o                         
   5   2   2        120.23        144.51        20.59 o                         
   6   2   2       2151.54       2268.94       164.68 o                         
   7   2   2        356.29        352.83        26.82 o                         
   8   2   2        521.17        576.10        20.97 o                         
   9   2   2        452.46        483.80        20.62 o                         
  10   2   2       1087.96       1202.92        33.02 o                         
  11   2   2         19.31         38.07        13.91 o                         
  12   2   2         42.65         25.74        12.19 o                         
  13   2   2       1339.70       1484.94        43.93 o                         
  14   2   2        506.32        535.58        20.47 o                         
  15   2   2        245.99        244.40        27.80 o                         
 -15   3   2        382.73        307.53        34.17 o                         
 -14   3   2       1222.01       1238.92        44.18 o                         
 -13   3   2          5.07         21.17        10.40 o                         
 -12   3   2       3690.36       3951.85        81.94 o                         
 -11   3   2       3018.12       3028.12        65.29 o                         
 -10   3   2        871.61        880.36        29.03 o                         
  -9   3   2         50.39         31.99         9.81 o                         
  -8   3   2       8846.82       8298.70       193.25 o                         
  -7   3   2       3067.37       3020.89        76.61 o                         
  -6   3   2       1518.96       1590.83       168.78 o                         
  -5   3   2       4532.77       4449.27       167.68 o                         
  -4   3   2       5203.37       4880.52       164.11 o                         
  -3   3   2       1269.73       1345.19        61.29 o                         
  -2   3   2       2222.78       2444.69        77.07 o                         
  -1   3   2       5770.69       6328.75       207.26 o                         
   0   3   2       7310.90       7753.40       178.62 o                         
   1   3   2       7407.82       7554.87       178.66 o                         
   2   3   2       1325.67       1361.01        78.71 o                         
   3   3   2        808.46        813.94        37.97 o                         
   4   3   2       4942.93       5026.56       271.18 o                         
   5   3   2       3959.64       3979.99       130.26 o                         
   6   3   2       1294.16       1358.55       102.21 o                         
   7   3   2       2682.54       2792.01        83.82 o                         
   8   3   2       7291.49       7309.36       156.68 o                         
   9   3   2        244.19        223.44        14.51 o                         
  10   3   2        696.75        735.94        25.58 o                         
  11   3   2       2340.96       2465.34        53.68 o                         
  12   3   2       2925.97       3101.46        66.60 o                         
  13   3   2         50.68         29.19        11.93 o                         
  14   3   2       1696.19       1739.42        58.13 o                         
 -14   4   2        197.36        198.27        15.04 o                         
 -13   4   2        668.61        673.39        21.55 o                         
 -12   4   2         85.34         77.39        11.96 o                         
 -11   4   2         39.26         35.59        11.69 o                         
 -10   4   2       1882.64       1868.68        43.62 o                         
  -9   4   2        690.14        725.93        25.51 o                         
  -8   4   2        125.15         98.51         9.82 o                         
  -7   4   2       1348.02       1313.65        31.00 o                         
  -6   4   2       2840.84       2744.85       156.37 o                         
  -5   4   2       2109.42       2221.19       121.69 o                         
  -4   4   2        485.08        465.85        40.65 o                         
  -3   4   2        397.90        436.44        34.57 o                         
  -2   4   2        174.42        196.54        24.35 o                         
  -1   4   2       2310.38       2576.43       125.06 o                         
   0   4   2        412.52        439.76        22.00 o                         
   1   4   2       1961.44       1956.79        56.22 o                         
   2   4   2         22.63         35.16        12.70 o                         
   3   4   2        500.13        542.29        45.71 o                         
   4   4   2        165.84        146.45        18.85 o                         
   5   4   2       2042.28       2226.35        73.40 o                         
   6   4   2       2314.61       2272.20        97.89 o                         
   7   4   2       1192.09       1207.55        39.05 o                         
   8   4   2         40.84         48.01         9.50 o                         
   9   4   2        427.64        462.88        20.68 o                         
  10   4   2       1938.06       2089.80        46.38 o                         
  11   4   2         77.83         87.81        11.77 o                         
  12   4   2         99.70         62.38        12.43 o                         
  13   4   2        998.88       1051.13        37.17 o                         
  14   4   2        307.40        322.90        16.21 o                         
 -14   5   2        283.64        266.89        24.33 o                         
 -13   5   2       1524.91       1567.72        39.91 o                         
 -12   5   2        156.36        167.74        12.10 o                         
 -11   5   2       1902.13       1916.44        47.26 o                         
 -10   5   2       1543.70       1477.33        36.44 o                         
  -9   5   2       2611.21       2580.62        59.05 o                         
  -8   5   2       2399.55       2215.75        54.16 o                         
  -7   5   2       3027.52       2962.31        49.21 o                         
  -6   5   2       4587.76       4359.22        78.15 o                         
  -5   5   2       2434.66       2483.73       194.33 o                         
  -4   5   2       4406.08       4592.50       130.90 o                         
  -3   5   2       4499.46       4173.27       143.59 o                         
  -2   5   2        479.42        357.70        28.25 o                         
  -1   5   2       5146.08       5307.97       157.13 o                         
   0   5   2        601.86        588.57        32.70 o                         
   1   5   2       4557.90       4460.97       118.06 o                         
   2   5   2       1070.97        994.77        93.77 o                         
   3   5   2       5206.04       5019.37       161.25 o                         
   4   5   2       5773.46       6132.81       180.10 o                         
   5   5   2       2251.80       2332.32        74.11 o                         
   6   5   2       4363.28       4201.81        88.13 o                         
   7   5   2       2620.78       2519.23        53.46 o                         
   8   5   2       1996.69       1930.45        42.70 o                         
   9   5   2       1617.96       1519.44        41.56 o                         
  10   5   2       1035.32        982.58        29.62 o                         
  11   5   2       2324.99       2394.25        51.87 o                         
  12   5   2        196.03        187.57        13.51 o                         
  13   5   2       1713.31       1739.81        40.26 o                         
  14   5   2        352.64        411.23        15.75 o                         
 -14   6   2        809.13        778.63        35.69 o                         
 -13   6   2         59.16         36.17        10.48 o                         
 -12   6   2        324.19        335.23        16.58 o                         
 -11   6   2        388.27        397.05        20.41 o                         
 -10   6   2        966.08        925.57        26.69 o                         
  -9   6   2        346.15        362.58        26.82 o                         
  -8   6   2        587.23        589.47        20.06 o                         
  -7   6   2       1815.72       1770.77        35.82 o                         
  -6   6   2         37.77         58.09         6.97 o                         
  -5   6   2       3336.16       3277.77        63.18 o                         
  -4   6   2       3813.38       4001.13       133.06 o                         
  -3   6   2         99.49         95.37        22.79 o                         
  -2   6   2       3481.20       3595.87       144.74 o                         
  -1   6   2       2271.23       2386.00        91.84 o                         
   0   6   2        167.17        143.78        26.09 o                         
   1   6   2       2503.90       2329.46        83.41 o                         
   2   6   2       3992.43       3757.30       154.89 o                         
   3   6   2         57.16         83.32        45.08 o                         
   4   6   2       2933.86       3061.06       113.49 o                         
   5   6   2       3519.31       3446.69        67.61 o                         
   6   6   2         12.00          9.76         6.71 o                         
   7   6   2       1244.88       1196.91        26.94 o                         
   8   6   2        311.97        309.98        15.50 o                         
   9   6   2        189.46        171.25        12.83 o                         
  10   6   2       1675.61       1642.97        42.14 o                         
  11   6   2        731.58        774.44        25.51 o                         
  12   6   2        222.44        223.42        14.16 o                         
  13   6   2        130.61        122.32         9.85 o                         
  14   6   2       1019.08        945.18        57.34 o                         
 -13   7   2       1259.37       1263.47        44.32 o                         
 -12   7   2        995.48       1003.22        28.55 o                         
 -11   7   2        207.06        208.11        11.79 o                         
 -10   7   2        205.98        195.07        11.58 o                         
  -9   7   2       1186.43       1177.75        31.27 o                         
  -8   7   2        273.39        247.94        14.19 o                         
  -7   7   2       2578.87       2513.93        47.45 o                         
  -6   7   2       1379.87       1351.23        30.20 o                         
  -5   7   2       1704.94       1651.04        34.24 o                         
  -4   7   2       1874.50       1860.77        44.71 o                         
  -3   7   2      14555.88      13666.34       459.91 o                         
  -2   7   2       2188.05       2149.30       123.41 o                         
  -1   7   2       4067.72       4372.73       172.35 o                         
   0   7   2       3766.47       3631.45        98.95 o                         
   1   7   2       3740.36       3538.71        96.46 o                         
   2   7   2       2453.42       2327.13        89.59 o                         
   3   7   2      16334.78      16052.94       527.91 o                         
   4   7   2       1322.61       1319.47        30.03 o                         
   5   7   2       1587.99       1546.93        29.84 o                         
   6   7   2       1902.74       1860.57        41.58 o                         
   7   7   2       2529.91       2470.21        48.05 o                         
   8   7   2        495.63        454.49        20.19 o                         
   9   7   2        308.12        308.75        18.24 o                         
  10   7   2        156.76        148.15        12.48 o                         
  11   7   2        187.17        189.73        12.10 o                         
  12   7   2        992.47        980.56        27.97 o                         
  13   7   2       1478.99       1456.31        36.11 o                         
  14   7   2         54.47         45.75        15.64 o                         
 -13   8   2        403.23        371.75        16.18 o                         
 -12   8   2       1126.49       1100.38        36.35 o                         
 -11   8   2        525.33        526.90        17.45 o                         
 -10   8   2        961.36        923.07        28.21 o                         
  -9   8   2        777.72        783.35        23.73 o                         
  -8   8   2        243.93        243.06        14.19 o                         
  -7   8   2        575.97        564.21        17.69 o                         
  -6   8   2        597.76        572.15        20.73 o                         
  -5   8   2       2986.66       3088.39        59.35 o                         
  -4   8   2       1365.36       1354.48        29.44 o                         
  -3   8   2        991.65        958.82        23.08 o                         
  -2   8   2       4852.48       4869.57        90.57 o                         
  -1   8   2       4391.82       4282.43       145.69 o                         
   0   8   2         29.25         47.57        14.52 o                         
   1   8   2       4550.64       4493.17        93.53 o                         
   2   8   2       4967.20       4922.98        81.59 o                         
   3   8   2       1013.55        986.28        21.65 o                         
   4   8   2       1811.78       1827.19        34.05 o                         
   5   8   2       2867.96       2945.77        51.56 o                         
   6   8   2        395.02        365.59        15.98 o                         
   7   8   2        558.92        538.17        19.84 o                         
   8   8   2        196.79        184.09        11.99 o                         
   9   8   2       1086.54       1062.90        34.76 o                         
  10   8   2        619.76        560.33        27.73 o                         
  11   8   2       1080.27       1097.11        28.86 o                         
  12   8   2       1256.95       1262.32        31.07 o                         
  13   8   2        406.15        388.67        29.64 o                         
 -13   9   2        697.60        574.93        37.36 o                         
 -12   9   2       1202.78       1227.43        35.69 o                         
 -11   9   2         87.11         76.09         9.35 o                         
 -10   9   2        469.84        465.81        16.69 o                         
  -9   9   2       1175.50       1190.16        32.87 o                         
  -8   9   2       2752.65       2709.31        51.54 o                         
  -7   9   2        439.95        431.28        15.60 o                         
  -6   9   2        422.16        425.00        14.98 o                         
  -5   9   2       2091.89       2016.09        39.90 o                         
  -4   9   2       1533.12       1492.78        32.44 o                         
  -3   9   2        583.21        602.73        17.81 o                         
  -2   9   2       5356.12       5361.97        90.18 o                         
  -1   9   2        887.87        854.74        18.59 o                         
   0   9   2       1792.43       1774.66        31.65 o                         
   1   9   2        475.18        473.43        14.27 o                         
   2   9   2       6155.87       6106.66        97.98 o                         
   3   9   2        608.87        608.02        16.10 o                         
   4   9   2        970.81        935.20        20.36 o                         
   5   9   2       2180.09       2068.13        39.24 o                         
   6   9   2        618.53        613.96        20.53 o                         
   7   9   2        303.79        298.19        15.36 o                         
   8   9   2       2939.08       2872.44        61.78 o                         
   9   9   2        579.87        566.56        26.42 o                         
  10   9   2        442.36        427.63        20.27 o                         
  11   9   2         20.15         31.67         8.35 o                         
  12   9   2        554.97        541.72        19.61 o                         
  13   9   2        832.77        744.60        78.19 o                         
 -12  10   2        731.77        701.41        23.21 o                         
 -11  10   2        100.68         90.89        10.35 o                         
 -10  10   2       1869.18       1895.33        39.02 o                         
  -9  10   2       1194.46       1234.88        28.80 o                         
  -8  10   2        251.12        271.34        15.37 o                         
  -7  10   2        133.78        139.72         9.18 o                         
  -6  10   2       2577.85       2579.31        46.87 o                         
  -5  10   2         92.33         91.88         8.15 o                         
  -4  10   2        664.12        641.41        19.21 o                         
  -3  10   2        253.64        289.45        13.84 o                         
  -2  10   2        495.16        550.27        15.80 o                         
  -1  10   2       2741.17       2725.65        43.81 o                         
   0  10   2       3731.78       3708.26        59.29 o                         
   1  10   2       2628.39       2668.81        48.69 o                         
   2  10   2        694.33        734.00        17.90 o                         
   3  10   2        111.14        122.07         8.83 o                         
   4  10   2       1511.57       1516.85        33.07 o                         
   5  10   2         36.22         56.17         8.08 o                         
   6  10   2       2384.82       2369.28        49.73 o                         
   7  10   2        108.28        111.22        11.36 o                         
   8  10   2        318.78        321.34        18.46 o                         
   9  10   2       1312.55       1341.06        39.73 o                         
  10  10   2       1344.47       1368.37        34.01 o                         
  11  10   2        102.89        106.49         8.83 o                         
  12  10   2        825.72        781.24        31.12 o                         
 -11  11   2        489.37        493.39        20.14 o                         
 -10  11   2        481.96        500.92        16.19 o                         
  -9  11   2        304.35        296.24        12.66 o                         
  -8  11   2       1473.08       1525.67        34.30 o                         
  -7  11   2       1833.09       1848.45        36.65 o                         
  -6  11   2       1093.19       1089.04        24.40 o                         
  -5  11   2       1526.83       1532.62        31.76 o                         
  -4  11   2        387.33        381.78        14.45 o                         
  -3  11   2        878.06        876.64        20.89 o                         
  -2  11   2       2019.78       2036.07        46.59 o                         
  -1  11   2        139.37        110.04         8.58 o                         
   0  11   2       1174.78       1184.02        26.47 o                         
   1  11   2         77.89         85.24         8.67 o                         
   2  11   2       2746.52       2735.39        48.39 o                         
   3  11   2        575.66        579.16        20.90 o                         
   4  11   2        444.46        452.52        16.36 o                         
   5  11   2       1479.00       1435.39        32.27 o                         
   6  11   2       1455.92       1443.30        36.18 o                         
   7  11   2       1734.03       1739.59        42.67 o                         
   8  11   2       1137.95       1159.78        36.83 o                         
   9  11   2        327.07        355.43        19.85 o                         
  10  11   2        523.51        554.13        19.88 o                         
  11  11   2        196.48        171.15        13.56 o                         
  12  11   2        215.10        322.01        67.18 o                         
 -11  12   2       1531.83       1505.03        49.49 o                         
 -10  12   2        677.63        635.48        25.83 o                         
  -9  12   2        694.49        665.67        18.25 o                         
  -8  12   2        809.06        806.42        19.42 o                         
  -7  12   2        710.88        726.87        18.77 o                         
  -6  12   2        501.00        532.98        16.22 o                         
  -5  12   2       1621.34       1638.29        30.58 o                         
  -4  12   2        475.86        491.06        15.62 o                         
  -3  12   2        474.48        458.67        15.11 o                         
  -2  12   2        144.24        132.85         9.00 o                         
  -1  12   2        642.74        634.84        21.31 o                         
   0  12   2       2219.93       2173.94        41.94 o                         
   1  12   2       1023.56        994.13        24.95 o                         
   2  12   2        165.95        156.40         9.46 o                         
   3  12   2        596.55        588.12        20.12 o                         
   4  12   2        655.94        695.62        19.77 o                         
   5  12   2       1801.55       1870.09        42.89 o                         
   6  12   2        510.09        575.57        22.53 o                         
   7  12   2        584.28        611.82        22.67 o                         
   8  12   2        928.95        937.21        27.42 o                         
   9  12   2        468.15        465.92        20.76 o                         
  10  12   2        675.74        686.55        20.36 o                         
  11  12   2        966.39        937.84        51.26 o                         
 -10  13   2        739.45        787.16        41.36 o                         
  -9  13   2        787.27        765.22        20.39 o                         
  -8  13   2        179.28        172.04        10.93 o                         
  -7  13   2        237.19        258.85        11.00 o                         
  -6  13   2       2312.59       2303.41        43.05 o                         
  -5  13   2        146.30        124.35         9.98 o                         
  -4  13   2         34.39         29.19         8.66 o                         
  -3  13   2        834.54        830.90        20.91 o                         
  -2  13   2        577.37        544.69        17.69 o                         
  -1  13   2        860.92        831.77        31.98 o                         
   0  13   2        153.01        141.88        12.57 o                         
   1  13   2        918.05        929.68        28.65 o                         
   2  13   2        505.44        507.13        19.97 o                         
   3  13   2       1581.85       1634.20        45.04 o                         
   4  13   2        144.39        141.29        11.33 o                         
   5  13   2        111.48        115.49        11.03 o                         
   6  13   2       2200.88       2199.59        49.95 o                         
   7  13   2        202.93        231.64        14.00 o                         
   8  13   2        161.26        181.83        13.19 o                         
   9  13   2        594.46        577.02        23.52 o                         
  10  13   2        962.08        917.94        34.28 o                         
  -9  14   2        590.30        567.57        26.53 o                         
  -8  14   2        502.58        476.40        17.05 o                         
  -7  14   2        547.17        553.95        19.67 o                         
  -6  14   2         36.01         40.21         6.79 o                         
  -5  14   2       1942.81       1916.32        38.58 o                         
  -4  14   2        292.26        276.02        13.19 o                         
  -3  14   2        837.92        818.18        23.28 o                         
  -2  14   2        679.55        674.24        23.48 o                         
  -1  14   2       1068.74       1063.07        26.32 o                         
   0  14   2       1729.63       1683.09        39.69 o                         
   1  14   2       1379.19       1413.24        35.79 o                         
   2  14   2       1217.90       1182.80        32.81 o                         
   3  14   2        491.34        460.41        25.60 o                         
   4  14   2        229.34        229.08        15.43 o                         
   5  14   2       2802.55       2880.21        63.04 o                         
   6  14   2        213.49        222.29        13.74 o                         
   7  14   2        363.94        375.42        16.36 o                         
   8  14   2        461.24        483.73        20.52 o                         
   9  14   2        257.74        256.63        22.54 o                         
  -8  15   2         35.63         27.80        19.11 o                         
  -7  15   2         41.34         50.75         7.49 o                         
  -6  15   2        799.69        784.20        24.38 o                         
  -5  15   2         84.24        102.63         6.85 o                         
  -4  15   2         71.69         75.28         6.85 o                         
  -3  15   2        183.31        168.26        10.80 o                         
  -2  15   2        780.64        788.46        19.64 o                         
  -1  15   2        348.20        374.67        15.05 o                         
   0  15   2         18.17         14.60         8.33 o                         
   1  15   2        388.89        415.91        21.51 o                         
   2  15   2        603.29        600.83        21.37 o                         
   3  15   2        221.50        201.16        15.42 o                         
   4  15   2          5.50         -9.12         9.12 o                         
   5  15   2         22.59         22.29         7.79 o                         
   6  15   2        740.68        692.00        21.71 o                         
   7  15   2         20.63         36.27         7.32 o                         
   8  15   2        214.91        186.33        14.64 o                         
  -6  16   2        344.83        345.07        16.64 o                         
  -5  16   2        754.93        745.01        21.66 o                         
  -4  16   2        330.06        305.39        12.67 o                         
  -3  16   2        712.38        700.55        19.18 o                         
  -2  16   2        462.28        451.05        15.80 o                         
  -1  16   2        105.44        112.66         8.59 o                         
   0  16   2       1896.04       1914.72        45.31 o                         
   1  16   2         40.93         50.55         7.88 o                         
   2  16   2        466.70        463.26        17.53 o                         
   3  16   2        933.02        954.70        27.35 o                         
   4  16   2        553.57        511.40        18.30 o                         
   5  16   2        789.68        778.61        29.26 o                         
   6  16   2        635.57        630.40        22.38 o                         
  -4  17   2        326.13        290.36        20.40 o                         
  -3  17   2         76.70         75.99         7.75 o                         
  -2  17   2        663.15        638.86        23.05 o                         
  -1  17   2         44.92         40.17         5.80 o                         
   0  17   2         12.53          8.46         5.19 o                         
   1  17   2         80.95         72.60         6.36 o                         
   2  17   2        500.58        475.96        14.21 o                         
   3  17   2         15.95         16.84         5.00 o                         
   4  17   2        159.35        137.90        10.62 o                         
   1   0   3      13480.33      13623.98       307.55 o                         
   2   0   3       3573.29       3638.55        80.44 o                         
   3   0   3       3647.72       3646.74        89.61 o                         
   4   0   3        158.27        172.96        23.31 o                         
   5   0   3       4766.01       4811.32       135.39 o                         
   6   0   3         93.28         76.64        47.74 o                         
   7   0   3         69.13         94.07        13.13 o                         
   8   0   3        348.36        379.63        19.67 o                         
   9   0   3        132.85        109.96        13.53 o                         
  10   0   3         53.89         37.71        11.85 o                         
  11   0   3       1359.89       1509.14        39.59 o                         
  12   0   3        887.89        963.46        31.20 o                         
  13   0   3        567.85        612.13        22.90 o                         
  14   0   3          3.93         -2.01        10.20 o                         
  15   0   3       1463.20       1343.50        53.41 o                         
 -15   1   3        405.00        415.20        39.67 o                         
 -14   1   3        478.66        436.53        30.09 o                         
 -13   1   3        163.55        163.73        12.06 o                         
 -12   1   3       1118.02       1173.50        33.75 o                         
 -11   1   3       2693.48       2747.25        78.69 o                         
 -10   1   3        357.62        364.22        26.09 o                         
  -9   1   3       6805.53       7244.54       150.89 o                         
  -8   1   3        458.13        438.90        23.18 o                         
  -7   1   3        930.47        874.64        29.52 o                         
  -6   1   3       7735.09       8210.33       241.47 o                         
  -5   1   3       5501.71       5353.61       253.91 o                         
  -4   1   3        274.55        241.09        25.95 o                         
  -3   1   3       3122.76       3128.88        88.02 o                         
  -2   1   3       2149.39       2112.74        63.27 o                         
  -1   1   3      36248.55      35610.27       851.87 o                         
   0   1   3       3833.71       4060.34        94.47 o                         
   1   1   3      37357.54      35691.48      1203.17 o                         
   2   1   3       1783.55       1757.42        55.09 o                         
   3   1   3       3523.62       3747.82       119.11 o                         
   4   1   3        390.99        437.91        44.96 o                         
   5   1   3       4607.57       4540.51       209.53 o                         
   6   1   3       8169.89       8593.75       328.34 o                         
   7   1   3        854.94        817.61        24.06 o                         
   8   1   3        417.31        435.62        18.19 o                         
   9   1   3       6279.25       6650.77       123.96 o                         
  10   1   3        693.14        769.05        27.39 o                         
  11   1   3       2008.86       2018.27        47.60 o                         
  12   1   3        605.95        619.09        26.63 o                         
  13   1   3        303.63        321.47        16.72 o                         
  14   1   3        662.69        647.42        25.17 o                         
  15   1   3        448.15        432.63        33.01 o                         
 -15   2   3        720.08        777.90        62.26 o                         
 -14   2   3        251.22        255.23        16.82 o                         
 -13   2   3        175.14        156.78        13.22 o                         
 -12   2   3       1002.94       1038.60        32.55 o                         
 -11   2   3       2476.12       2559.07        65.49 o                         
 -10   2   3        920.17        902.95        30.77 o                         
  -9   2   3        771.80        754.03        24.75 o                         
  -8   2   3        720.67        777.49        25.72 o                         
  -7   2   3       2557.62       2507.71        59.88 o                         
  -6   2   3       2902.45       2916.22       156.12 o                         
  -5   2   3        171.29        165.53        27.50 o                         
  -4   2   3       3281.19       3312.96       119.48 o                         
  -3   2   3       1028.61       1154.81        38.70 o                         
  -2   2   3        654.49        659.05        26.86 o                         
  -1   2   3       7477.21       7285.65       465.53 o                         
   0   2   3      14192.90      14519.43       352.38 o                         
   1   2   3       8008.89       8193.33       195.33 o                         
   2   2   3        356.73        373.46        26.67 o                         
   3   2   3       1053.47       1065.61        40.87 o                         
   4   2   3       2333.49       2478.08        79.78 o                         
   5   2   3        679.44        727.64        47.40 o                         
   6   2   3       2302.34       2097.25       173.83 o                         
   7   2   3       1699.75       1738.85        44.92 o                         
   8   2   3        849.02        904.87        25.47 o                         
   9   2   3        571.06        595.96        23.11 o                         
  10   2   3        427.15        479.33        22.98 o                         
  11   2   3       2211.20       2379.51        56.59 o                         
  12   2   3        802.63        870.91        33.19 o                         
  13   2   3        213.88        246.87        13.49 o                         
  14   2   3        338.77        326.42        24.24 o                         
  15   2   3        514.57        534.56        49.23 o                         
 -14   3   3        424.89        424.05        20.03 o                         
 -13   3   3         60.68         49.54        11.10 o                         
 -12   3   3       1942.53       2000.55        43.95 o                         
 -11   3   3       1352.09       1345.15        31.16 o                         
 -10   3   3       2987.87       3061.59        61.98 o                         
  -9   3   3        177.27        174.12        14.03 o                         
  -8   3   3        111.99        123.54         9.73 o                         
  -7   3   3       1482.49       1531.52        45.28 o                         
  -6   3   3      16787.86      16872.46       504.91 o                         
  -5   3   3        345.42        388.93        47.37 o                         
  -4   3   3       6275.27       6080.77       218.37 o                         
  -3   3   3       1943.60       2046.76        71.77 o                         
  -2   3   3       1445.92       1484.51        46.59 o                         
  -1   3   3       3611.26       3819.09       112.61 o                         
   0   3   3      10076.08      10580.76       266.90 o                         
   1   3   3       3914.65       4047.68        87.30 o                         
   2   3   3        442.46        477.32        27.64 o                         
   3   3   3       1762.39       1894.23        69.91 o                         
   4   3   3       4723.53       4576.40       158.27 o                         
   5   3   3        555.73        592.64        52.79 o                         
   6   3   3      17402.77      17957.64       634.40 o                         
   7   3   3       1238.28       1373.01        36.69 o                         
   8   3   3         51.55         67.27        10.62 o                         
   9   3   3        321.64        383.23        21.71 o                         
  10   3   3       2355.64       2537.08        52.99 o                         
  11   3   3       1333.85       1437.20        38.68 o                         
  12   3   3       1374.77       1413.46        38.67 o                         
  13   3   3        124.11        136.64        10.84 o                         
  14   3   3        637.86        652.13        36.36 o                         
 -14   4   3        697.05        683.85        27.25 o                         
 -13   4   3         65.79         61.40        11.53 o                         
 -12   4   3       1768.57       1821.81        39.84 o                         
 -11   4   3        341.63        300.73        17.15 o                         
 -10   4   3       2101.52       2041.58        42.15 o                         
  -9   4   3       1393.43       1296.28        30.57 o                         
  -8   4   3       1813.08       1744.19        39.29 o                         
  -7   4   3        542.73        559.65        22.57 o                         
  -6   4   3       3090.21       2973.81       101.19 o                         
  -5   4   3       3420.69       3634.53       222.88 o                         
  -4   4   3       1849.77       1672.99        75.89 o                         
  -3   4   3       1673.61       1838.63       127.73 o                         
  -2   4   3       4008.86       4219.23       132.80 o                         
  -1   4   3       7232.31       7908.76       575.16 o                         
   0   4   3       8840.21       9000.91       216.54 o                         
   1   4   3       7943.27       8739.42       227.11 o                         
   2   4   3       4504.90       4382.13       127.62 o                         
   3   4   3       1551.37       1699.50        60.79 o                         
   4   4   3       1824.79       1723.38        66.91 o                         
   5   4   3       3302.51       3541.45       141.75 o                         
   6   4   3       3742.92       3704.11        78.07 o                         
   7   4   3        705.35        777.91        23.66 o                         
   8   4   3       1410.42       1459.03        40.29 o                         
   9   4   3       1753.31       1696.04        44.10 o                         
  10   4   3       1616.31       1699.11        40.49 o                         
  11   4   3        476.02        469.39        22.68 o                         
  12   4   3       1307.56       1363.88        33.17 o                         
  13   4   3         85.98         96.19         9.86 o                         
  14   4   3        890.16        866.67        52.66 o                         
 -14   5   3        457.19        417.43        20.92 o                         
 -13   5   3        878.37        873.67        25.83 o                         
 -12   5   3       1594.44       1637.66        38.74 o                         
 -11   5   3       2528.40       2611.54        53.63 o                         
 -10   5   3        215.00        213.50        12.41 o                         
  -9   5   3        886.43        874.95        23.83 o                         
  -8   5   3        319.66        314.73        15.22 o                         
  -7   5   3       1507.75       1429.40        28.43 o                         
  -6   5   3       7459.12       7151.26       123.76 o                         
  -5   5   3       9555.86       9487.21       219.87 o                         
  -4   5   3        830.88        758.27        64.08 o                         
  -3   5   3       1082.34       1077.94        64.74 o                         
  -2   5   3        499.43        500.73        40.30 o                         
  -1   5   3       6582.99       7043.55       434.55 o                         
   0   5   3       4116.76       4382.27       148.98 o                         
   1   5   3       4727.92       4663.24       116.98 o                         
   2   5   3        118.96         89.99        21.42 o                         
   3   5   3        651.57        637.71        49.18 o                         
   4   5   3       1092.13       1081.45        39.88 o                         
   5   5   3       9280.88       9766.54       294.93 o                         
   6   5   3       7414.84       7345.39       141.64 o                         
   7   5   3       1897.20       1899.65        44.12 o                         
   8   5   3        462.95        467.56        23.86 o                         
   9   5   3       1249.76       1219.60        34.94 o                         
  10   5   3        714.74        750.93        27.26 o                         
  11   5   3       3172.86       3350.73        69.28 o                         
  12   5   3       1057.09       1086.77        31.83 o                         
  13   5   3        804.33        821.85        26.18 o                         
  14   5   3        469.17        447.45        23.74 o                         
 -14   6   3         92.14         95.30        12.74 o                         
 -13   6   3        497.54        486.18        23.25 o                         
 -12   6   3        413.39        460.26        20.73 o                         
 -11   6   3       1467.07       1489.39        37.39 o                         
 -10   6   3         22.62         33.45         9.60 o                         
  -9   6   3       1074.68       1028.43        28.85 o                         
  -8   6   3        937.51        896.22        23.62 o                         
  -7   6   3       3239.44       3124.97        58.85 o                         
  -6   6   3        306.81        310.22        14.17 o                         
  -5   6   3       1588.72       1432.68        29.87 o                         
  -4   6   3        891.15        877.47        40.85 o                         
  -3   6   3       1827.67       1600.06        62.77 o                         
  -2   6   3       1268.05       1306.32        60.07 o                         
  -1   6   3       4739.10       5012.10       207.81 o                         
   0   6   3       4381.73       4628.40       137.42 o                         
   1   6   3       4814.51       4654.11       132.95 o                         
   2   6   3       1825.33       1688.93        88.62 o                         
   3   6   3       2261.12       2173.10        91.38 o                         
   4   6   3        671.14        682.62        64.96 o                         
   5   6   3       2084.58       2032.51        39.83 o                         
   6   6   3        697.24        680.11        18.17 o                         
   7   6   3       3768.89       3611.50        69.67 o                         
   8   6   3       1043.78        951.75        27.64 o                         
   9   6   3       1687.74       1657.06        41.26 o                         
  10   6   3          9.82          4.81        10.23 o                         
  11   6   3       1142.00       1139.43        30.36 o                         
  12   6   3        208.54        219.32        13.28 o                         
  13   6   3        493.88        460.37        20.32 o                         
  14   6   3         99.82         93.82        15.06 o                         
 -13   7   3        983.62        917.70        25.43 o                         
 -12   7   3        192.46        197.77        12.45 o                         
 -11   7   3       2063.74       2020.79        51.58 o                         
 -10   7   3       1995.32       1959.30        41.81 o                         
  -9   7   3        654.32        627.05        21.81 o                         
  -8   7   3        239.34        236.11        14.07 o                         
  -7   7   3       1495.54       1491.45        33.10 o                         
  -6   7   3        249.25        241.75        12.88 o                         
  -5   7   3       9266.53       8734.15       151.62 o                         
  -4   7   3        299.62        258.87        14.83 o                         
  -3   7   3       2767.23       2645.62        60.02 o                         
  -2   7   3        361.07        432.98        29.51 o                         
  -1   7   3      17897.08      19427.96       873.41 o                         
   0   7   3       3661.74       3440.41       122.04 o                         
   1   7   3      15209.28      14348.61       300.60 o                         
   2   7   3        497.91        578.35        47.70 o                         
   3   7   3       2657.73       2660.20        53.68 o                         
   4   7   3        401.99        348.91        12.89 o                         
   5   7   3       7677.54       7314.68       133.62 o                         
   6   7   3        306.57        296.78        13.83 o                         
   7   7   3       2425.50       2415.74        58.77 o                         
   8   7   3        375.61        353.12        20.34 o                         
   9   7   3       1203.73       1137.77        34.25 o                         
  10   7   3       1792.90       1806.89        44.47 o                         
  11   7   3       3065.68       3112.40        67.78 o                         
  12   7   3        177.77        171.77        11.29 o                         
  13   7   3        999.94        937.25        31.07 o                         
 -13   8   3        551.87        519.86        23.72 o                         
 -12   8   3         72.75         75.94        11.66 o                         
 -11   8   3       1071.90       1086.51        26.88 o                         
 -10   8   3        215.42        214.51        13.09 o                         
  -9   8   3        432.66        432.24        18.38 o                         
  -8   8   3         16.30         31.96         8.40 o                         
  -7   8   3       2331.04       2233.16        41.47 o                         
  -6   8   3       1585.17       1504.69        30.12 o                         
  -5   8   3       1191.63       1164.44        25.41 o                         
  -4   8   3       1148.97       1035.32        23.14 o                         
  -3   8   3       5285.78       5117.28        89.87 o                         
  -2   8   3         16.14          8.30         6.03 o                         
  -1   8   3        938.28        902.28        22.42 o                         
   0   8   3        936.36        963.74        26.57 o                         
   1   8   3        398.55        435.12        17.58 o                         
   2   8   3        149.19        171.04        29.76 o                         
   3   8   3       5317.67       5246.18        84.42 o                         
   4   8   3       1467.93       1390.69        27.48 o                         
   5   8   3        620.60        597.40        18.31 o                         
   6   8   3       1333.77       1304.36        33.34 o                         
   7   8   3       3193.13       3074.82        63.96 o                         
   8   8   3        204.37        190.65        11.71 o                         
   9   8   3        505.14        469.19        22.14 o                         
  10   8   3        312.53        278.50        18.08 o                         
  11   8   3       1110.63       1144.52        29.64 o                         
  12   8   3        136.27        142.05        10.18 o                         
  13   8   3        175.30        151.12        10.06 o                         
 -12   9   3       2174.19       2196.55        58.12 o                         
 -11   9   3        108.09        110.53         9.99 o                         
 -10   9   3       1213.36       1189.46        29.16 o                         
  -9   9   3        996.48        992.40        30.01 o                         
  -8   9   3        604.29        595.16        18.48 o                         
  -7   9   3        446.80        439.51        15.83 o                         
  -6   9   3       1496.95       1530.78        30.82 o                         
  -5   9   3       2104.58       2111.25        43.54 o                         
  -4   9   3       2772.50       2787.55        51.85 o                         
  -3   9   3         64.63         74.63         8.92 o                         
  -2   9   3       3571.90       3594.83        65.25 o                         
  -1   9   3       1148.92       1168.15        27.10 o                         
   0   9   3      14509.64      14725.25       228.96 o                         
   1   9   3       1043.04       1083.08        22.24 o                         
   2   9   3       3103.70       3036.25        48.15 o                         
   3   9   3         44.34         57.32         6.86 o                         
   4   9   3       2211.10       2230.75        41.54 o                         
   5   9   3       1562.03       1569.03        34.26 o                         
   6   9   3       1455.80       1466.58        35.28 o                         
   7   9   3        752.99        746.89        25.33 o                         
   8   9   3        398.27        382.10        19.51 o                         
   9   9   3        990.52        934.76        31.91 o                         
  10   9   3       1926.00       1938.65        48.49 o                         
  11   9   3        299.69        310.46        18.26 o                         
  12   9   3       2619.03       2560.36        64.39 o                         
  13   9   3        796.63        825.30        60.23 o                         
 -12  10   3        616.06        615.48        21.32 o                         
 -11  10   3        806.67        760.90        21.44 o                         
 -10  10   3        183.61        192.40        12.22 o                         
  -9  10   3        178.88        143.27         9.76 o                         
  -8  10   3       1895.84       1945.42        46.14 o                         
  -7  10   3         21.58         28.75         7.88 o                         
  -6  10   3       4426.83       4370.96        74.93 o                         
  -5  10   3         51.96         51.94         7.76 o                         
  -4  10   3       3401.82       3415.03        62.72 o                         
  -3  10   3        317.15        299.30        14.97 o                         
  -2  10   3        715.04        677.74        18.91 o                         
  -1  10   3         38.18         47.70         6.71 o                         
   0  10   3        132.74        126.87         7.87 o                         
   1  10   3         56.72         64.90         7.78 o                         
   2  10   3       1311.22       1335.92        46.87 o                         
   3  10   3        339.92        336.83        16.06 o                         
   4  10   3       3192.45       3116.79        59.00 o                         
   5  10   3        102.91        108.91         9.39 o                         
   6  10   3       3756.33       3641.01        76.20 o                         
   7  10   3         42.99         47.46        17.18 o                         
   8  10   3       2413.99       2487.68        74.63 o                         
   9  10   3        321.28        316.09        21.43 o                         
  10  10   3        550.05        556.44        22.62 o                         
  11  10   3        735.55        748.51        21.98 o                         
  12  10   3        480.40        460.94        19.29 o                         
 -11  11   3        429.74        416.79        18.17 o                         
 -10  11   3        781.09        765.85        19.09 o                         
  -9  11   3        201.38        206.13        13.82 o                         
  -8  11   3        713.18        694.41        20.04 o                         
  -7  11   3        329.13        345.96        15.48 o                         
  -6  11   3       1987.83       1993.80        37.36 o                         
  -5  11   3        469.07        478.32        16.41 o                         
  -4  11   3         65.66         67.25         8.24 o                         
  -3  11   3       1388.16       1422.20        29.57 o                         
  -2  11   3       1595.39       1596.42        32.08 o                         
  -1  11   3        162.38        137.81         8.36 o                         
   0  11   3       2826.14       2752.92        54.02 o                         
   1  11   3        424.09        411.78        18.77 o                         
   2  11   3       1395.23       1388.83        30.05 o                         
   3  11   3        890.58        932.92        23.04 o                         
   4  11   3        255.51        241.53        12.13 o                         
   5  11   3        907.25        946.39        31.69 o                         
   6  11   3       2498.19       2535.65        61.39 o                         
   7  11   3        380.89        396.03        22.02 o                         
   8  11   3        543.09        543.48        24.10 o                         
   9  11   3         64.16         76.27        10.63 o                         
  10  11   3       1132.23       1143.32        32.89 o                         
  11  11   3        290.19        263.45        16.02 o                         
 -11  12   3         38.22         67.88        17.39 o                         
 -10  12   3         32.21         24.89         7.77 o                         
  -9  12   3       1281.77       1223.26        26.30 o                         
  -8  12   3        855.24        834.46        21.15 o                         
  -7  12   3       2376.11       2389.64        40.95 o                         
  -6  12   3       1404.72       1407.91        29.85 o                         
  -5  12   3       1476.87       1511.90        28.89 o                         
  -4  12   3        731.02        726.87        21.38 o                         
  -3  12   3       2514.90       2497.73        43.37 o                         
  -2  12   3        316.91        303.89        13.48 o                         
  -1  12   3       1986.42       1929.39        41.96 o                         
   0  12   3         87.76         76.23         8.51 o                         
   1  12   3       1948.51       1866.01        37.91 o                         
   2  12   3        285.03        270.66        21.98 o                         
   3  12   3        951.76        894.71        22.56 o                         
   4  12   3       1042.80       1020.48        25.64 o                         
   5  12   3       1538.91       1602.90        39.60 o                         
   6  12   3       1062.49       1104.85        34.79 o                         
   7  12   3       2050.08       2083.76        48.04 o                         
   8  12   3        824.53        864.86        26.84 o                         
   9  12   3       1961.05       1946.79        56.27 o                         
  10  12   3          0.09          6.19         6.42 o                         
  11  12   3         39.10         35.33        10.42 o                         
 -10  13   3        403.43        450.62        23.61 o                         
  -9  13   3        320.90        315.20        15.21 o                         
  -8  13   3         87.82         69.28         8.48 o                         
  -7  13   3       1171.50       1160.08        24.70 o                         
  -6  13   3         35.64         42.16         6.93 o                         
  -5  13   3       1121.44       1125.45        26.12 o                         
  -4  13   3        119.46        111.89         9.22 o                         
  -3  13   3        711.59        709.13        19.57 o                         
  -2  13   3        790.80        737.87        19.85 o                         
  -1  13   3        951.37        920.54        22.47 o                         
   0  13   3        240.16        217.54        10.94 o                         
   1  13   3        932.17        915.40        22.67 o                         
   2  13   3        681.77        655.17        27.09 o                         
   3  13   3        609.34        605.93        20.39 o                         
   4  13   3         74.70         91.51        11.05 o                         
   5  13   3       1445.57       1530.61        41.60 o                         
   6  13   3         45.36         58.40         9.55 o                         
   7  13   3       1225.01       1219.34        35.40 o                         
   8  13   3        133.57        132.68         9.95 o                         
   9  13   3        404.61        420.43        24.44 o                         
  10  13   3        316.53        264.14        16.14 o                         
  -9  14   3        456.21        467.13        29.09 o                         
  -8  14   3         89.67         87.11         9.06 o                         
  -7  14   3       1349.45       1376.44        31.38 o                         
  -6  14   3         86.98         82.60         7.64 o                         
  -5  14   3        597.34        628.24        15.89 o                         
  -4  14   3         41.62         30.48         6.81 o                         
  -3  14   3       2917.98       2901.90        53.10 o                         
  -2  14   3        788.79        773.66        22.97 o                         
  -1  14   3       2162.66       2124.26        41.23 o                         
   0  14   3         18.84          9.26         9.09 o                         
   1  14   3       2075.18       2075.36        44.94 o                         
   2  14   3        469.68        439.81        24.07 o                         
   3  14   3       1637.86       1630.51        45.97 o                         
   4  14   3          8.06         18.97        11.13 o                         
   5  14   3        649.09        683.67        23.96 o                         
   6  14   3         71.51         62.43         8.93 o                         
   7  14   3       1184.47       1206.95        48.88 o                         
   8  14   3        137.80        132.94        13.03 o                         
   9  14   3        912.61        862.09        30.46 o                         
  -8  15   3        156.47        150.00        26.64 o                         
  -7  15   3         88.56         89.87         7.64 o                         
  -6  15   3        164.79        163.46        10.40 o                         
  -5  15   3        178.03        173.25         9.23 o                         
  -4  15   3       1365.62       1401.67        27.59 o                         
  -3  15   3        863.35        840.06        19.31 o                         
  -2  15   3        111.37        107.96         7.60 o                         
  -1  15   3        473.12        513.18        16.41 o                         
   0  15   3       1191.77       1182.74        29.74 o                         
   1  15   3        400.85        420.66        18.13 o                         
   2  15   3        225.08        239.14        17.48 o                         
   3  15   3        579.86        542.52        20.96 o                         
   4  15   3       1524.45       1555.20        41.99 o                         
   5  15   3        140.31        122.22        10.01 o                         
   6  15   3        100.16        100.44         9.11 o                         
   8  15   3        147.90        115.52         9.44 o                         
  -6  16   3         97.45         81.68        12.69 o                         
  -5  16   3         34.68         42.28         7.46 o                         
  -4  16   3        494.81        491.04        18.79 o                         
  -3  16   3       1249.12       1214.61        29.08 o                         
  -2  16   3       2191.12       2216.99        47.55 o                         
  -1  16   3        109.59         86.85         7.30 o                         
   0  16   3        243.95        237.82        13.36 o                         
   1  16   3         43.15         35.11         7.29 o                         
   2  16   3       2141.23       2164.54        55.01 o                         
   3  16   3        977.40        933.58        26.64 o                         
   4  16   3        359.23        303.73        14.51 o                         
   5  16   3         58.33         58.87         8.86 o                         
   6  16   3         49.77         44.36         7.21 o                         
  -4  17   3        399.30        446.07        30.12 o                         
  -3  17   3         10.47          4.62         6.17 o                         
  -2  17   3        334.97        335.05        13.38 o                         
  -1  17   3         13.47          5.76         5.76 o                         
   0  17   3        546.04        498.70        17.01 o                         
   1  17   3         47.17         40.07         5.05 o                         
   2  17   3        151.03        136.15         8.30 o                         
   3  17   3         56.48         40.63         6.35 o                         
   4  17   3        428.19        368.34        24.32 o                         
   0   0   4      30567.08      30358.60      1410.83 o                         
   1   0   4       6739.71       7070.71       160.08 o                         
   2   0   4       1931.23       2003.94        52.96 o                         
   3   0   4       5978.69       5925.84       141.64 o                         
   4   0   4        722.13        687.43        73.61 o                         
   5   0   4       1701.60       1743.28        71.34 o                         
   6   0   4       7814.26       7504.62       243.67 o                         
   7   0   4       5242.98       5061.01        95.10 o                         
   8   0   4       1697.20       1692.66        45.68 o                         
   9   0   4        372.38        384.27        22.57 o                         
  10   0   4       2470.45       2428.30        54.82 o                         
  11   0   4         14.20         24.49        12.65 o                         
  12   0   4        180.33        195.93        15.06 o                         
  13   0   4       1306.67       1408.29        39.80 o                         
  14   0   4         21.90          1.93        10.84 o                         
 -14   1   4        524.21        557.73        32.85 o                         
 -13   1   4        844.04        882.85        29.15 o                         
 -12   1   4        713.92        730.31        28.59 o                         
 -11   1   4        577.55        544.55        27.85 o                         
 -10   1   4        351.43        347.09        19.07 o                         
  -9   1   4        514.73        586.78        28.87 o                         
  -8   1   4        785.65        806.33        28.18 o                         
  -7   1   4         92.30         64.35         9.22 o                         
  -6   1   4       4636.56       4809.97       234.01 o                         
  -5   1   4       1709.15       1703.38        69.68 o                         
  -4   1   4        606.69        625.77        43.84 o                         
  -3   1   4       3404.14       3636.11        94.24 o                         
  -2   1   4        936.50       1038.16        41.49 o                         
  -1   1   4       2481.49       2554.67        72.10 o                         
   0   1   4        355.79        391.46        17.09 o                         
   1   1   4       2062.43       2026.19        76.23 o                         
   2   1   4        675.49        701.01        28.04 o                         
   3   1   4       3772.21       3942.70        99.74 o                         
   4   1   4        478.89        543.43        40.54 o                         
   5   1   4       1621.42       1845.15       141.86 o                         
   6   1   4       5321.30       5100.27       209.81 o                         
   7   1   4          1.39         14.01        10.01 o                         
   8   1   4        573.10        659.73        24.85 o                         
   9   1   4        469.02        565.67        25.55 o                         
  10   1   4        392.20        411.67        22.11 o                         
  11   1   4        486.82        456.89        30.12 o                         
  12   1   4        893.84       1029.83        35.66 o                         
  13   1   4        844.05        904.71        31.32 o                         
  14   1   4        718.74        742.75        27.25 o                         
 -14   2   4        516.83        524.87        21.86 o                         
 -13   2   4       1067.35       1114.49        44.71 o                         
 -12   2   4        241.73        240.63        13.09 o                         
 -11   2   4        371.24        361.59        18.88 o                         
 -10   2   4       1729.67       1740.51        39.08 o                         
  -9   2   4       1689.97       1572.98        43.28 o                         
  -8   2   4       6362.43       6283.66       130.84 o                         
  -7   2   4       3338.95       3117.25        63.49 o                         
  -6   2   4       6064.00       5699.87       148.98 o                         
  -5   2   4       7715.63       7598.68       225.03 o                         
  -4   2   4       3682.39       3807.54       109.30 o                         
  -3   2   4       5007.62       5108.73       154.89 o                         
  -2   2   4       2997.47       2989.99        90.54 o                         
  -1   2   4       1372.43       1352.52        66.29 o                         
   0   2   4         56.40         53.00         8.64 o                         
   1   2   4       1658.54       1713.44        49.77 o                         
   2   2   4       3569.52       3625.17        90.32 o                         
   3   2   4       5618.98       5431.19       152.30 o                         
   4   2   4       4297.14       4346.74       280.71 o                         
   5   2   4       7624.79       8137.69       485.44 o                         
   6   2   4       5942.74       5412.07       208.55 o                         
   7   2   4       2708.40       2572.00        50.07 o                         
   8   2   4       3864.38       3727.34        87.54 o                         
   9   2   4       1864.51       1931.40        45.33 o                         
  10   2   4       1112.95       1167.02        36.27 o                         
  11   2   4        568.55        622.66        27.95 o                         
  12   2   4        457.67        513.37        26.51 o                         
  13   2   4        611.82        600.00        20.95 o                         
  14   2   4       1055.67       1116.89        41.08 o                         
 -14   3   4        155.43        131.24        11.08 o                         
 -13   3   4        378.31        369.24        19.62 o                         
 -12   3   4        847.09        855.74        30.06 o                         
 -11   3   4        155.84        159.58        11.94 o                         
 -10   3   4       1131.26       1170.16        30.41 o                         
  -9   3   4         73.32         63.55         9.60 o                         
  -8   3   4        715.47        663.36        19.82 o                         
  -7   3   4       2598.15       2433.86        46.20 o                         
  -6   3   4       3443.25       3304.43        96.75 o                         
  -5   3   4       3086.57       3036.12       134.08 o                         
  -4   3   4        791.39        797.64        50.65 o                         
  -3   3   4        113.80        125.95        31.76 o                         
  -2   3   4       1725.18       1693.84        58.52 o                         
  -1   3   4        600.78        672.16        60.37 o                         
   0   3   4        900.33       1002.58        36.28 o                         
   1   3   4        736.36        786.09        30.35 o                         
   2   3   4       1730.77       1808.48        59.77 o                         
   3   3   4        117.13        119.33        24.27 o                         
   4   3   4        423.41        431.41        44.36 o                         
   5   3   4       3630.09       3755.50       112.64 o                         
   6   3   4       3756.63       3730.23        83.64 o                         
   7   3   4       2319.15       2300.23        49.52 o                         
   8   3   4        421.41        389.98        20.11 o                         
   9   3   4        164.89        186.45        16.51 o                         
  10   3   4       1591.34       1746.64        45.34 o                         
  11   3   4        189.48        192.04        15.44 o                         
  12   3   4        643.57        700.34        24.09 o                         
  13   3   4        721.02        715.32        21.68 o                         
  14   3   4        197.87        203.96        17.91 o                         
 -14   4   4        254.53        220.68        15.10 o                         
 -13   4   4        323.09        324.36        17.79 o                         
 -12   4   4       1686.09       1700.93        40.56 o                         
 -11   4   4        437.17        447.51        22.54 o                         
 -10   4   4        869.79        860.16        23.75 o                         
  -9   4   4       1502.95       1491.75        30.42 o                         
  -8   4   4       8574.64       8213.10       125.50 o                         
  -7   4   4       2987.51       2848.93        50.99 o                         
  -6   4   4        372.11        361.04        21.13 o                         
  -5   4   4       7076.73       6671.72       246.02 o                         
  -4   4   4       5165.49       4759.39       302.95 o                         
  -3   4   4        774.02        819.56        76.24 o                         
  -2   4   4       4836.42       4737.88       137.92 o                         
  -1   4   4        597.78        598.14        32.93 o                         
   0   4   4       5678.90       6291.63       168.29 o                         
   1   4   4        337.92        355.44        23.03 o                         
   2   4   4       5505.52       5438.91       142.98 o                         
   3   4   4        815.20        935.09        43.77 o                         
   4   4   4       5352.96       5222.83       187.18 o                         
   5   4   4       6943.24       6711.73       245.54 o                         
   6   4   4        338.51        341.77        14.64 o                         
   7   4   4       3245.09       3295.88        71.11 o                         
   8   4   4       7445.57       7353.40       213.81 o                         
   9   4   4       1382.30       1473.33        38.91 o                         
  10   4   4        591.54        634.63        24.19 o                         
  11   4   4        274.33        312.24        19.01 o                         
  12   4   4       1473.80       1481.00        34.85 o                         
  13   4   4        396.53        405.21        18.22 o                         
  14   4   4       1242.63       1200.88        36.97 o                         
 -14   5   4          3.83         -1.45         8.81 o                         
 -13   5   4        488.56        465.48        19.86 o                         
 -12   5   4        129.24        140.45        12.06 o                         
 -11   5   4        886.23        908.92        30.73 o                         
 -10   5   4       1236.94       1229.95        29.89 o                         
  -9   5   4        919.35        827.71        21.71 o                         
  -8   5   4        840.03        838.46        21.34 o                         
  -7   5   4       1438.39       1360.30        27.41 o                         
  -6   5   4        539.05        559.23        15.17 o                         
  -5   5   4       3441.04       3303.93        70.34 o                         
  -4   5   4        711.81        738.95        77.60 o                         
  -3   5   4       3678.44       3791.19       132.46 o                         
  -2   5   4       1045.07       1000.47        60.96 o                         
  -1   5   4        481.56        508.78        93.57 o                         
   0   5   4        386.20        471.17        43.80 o                         
   1   5   4        448.51        434.59        31.56 o                         
   2   5   4        959.53        980.66        47.35 o                         
   3   5   4       3420.85       3337.78       117.99 o                         
   4   5   4        721.33        735.52        25.39 o                         
   5   5   4       3248.14       3296.17        62.71 o                         
   6   5   4        610.63        649.29        19.14 o                         
   7   5   4       1735.13       1737.08        44.75 o                         
   8   5   4        592.83        608.11        23.34 o                         
   9   5   4        828.83        820.83        27.08 o                         
  10   5   4       1655.78       1755.19        44.75 o                         
  11   5   4        720.15        751.84        25.64 o                         
  12   5   4        145.52        146.62        11.55 o                         
  13   5   4        867.33        888.79        26.71 o                         
  14   5   4         26.52         36.83         9.77 o                         
 -14   6   4        148.26        141.37        27.80 o                         
 -13   6   4       1774.68       1795.36        47.04 o                         
 -12   6   4        571.19        593.31        22.31 o                         
 -11   6   4        702.13        716.03        25.45 o                         
 -10   6   4        226.94        234.83        13.24 o                         
  -9   6   4       2517.34       2526.94        47.29 o                         
  -8   6   4        384.06        391.88        15.60 o                         
  -7   6   4       1850.50       1839.77        37.85 o                         
  -6   6   4       3514.69       3397.82        57.26 o                         
  -5   6   4       1068.80        966.72        22.82 o                         
  -4   6   4       3827.65       3449.38        65.80 o                         
  -3   6   4       5454.73       5200.29       173.11 o                         
  -2   6   4       2082.02       2067.89        95.39 o                         
  -1   6   4       3003.50       2731.24       207.23 o                         
   0   6   4       8303.88       8133.61       297.10 o                         
   1   6   4       2371.70       2327.54        80.47 o                         
   2   6   4       1453.77       1366.83        88.90 o                         
   3   6   4       5922.14       5625.91       162.16 o                         
   4   6   4       3577.02       3495.44        58.93 o                         
   5   6   4        908.85        863.13        21.11 o                         
   6   6   4       4005.99       3945.51        71.55 o                         
   7   6   4       3449.60       3388.81        69.66 o                         
   8   6   4        541.23        512.61        20.52 o                         
   9   6   4       2384.48       2385.46        55.33 o                         
  10   6   4        692.90        751.76        24.97 o                         
  11   6   4        527.02        542.75        20.88 o                         
  12   6   4        306.93        322.45        17.09 o                         
  13   6   4       1924.95       1882.81        44.37 o                         
  14   6   4        489.91        420.47        30.70 o                         
 -13   7   4        100.11         95.38        11.62 o                         
 -12   7   4        854.35        842.02        23.34 o                         
 -11   7   4        690.95        683.29        22.16 o                         
 -10   7   4        577.74        583.98        22.13 o                         
  -9   7   4        327.56        371.30        16.73 o                         
  -8   7   4        674.79        713.34        21.17 o                         
  -7   7   4        427.29        398.13        16.01 o                         
  -6   7   4       1421.16       1309.41        29.51 o                         
  -5   7   4       2749.62       2669.70        51.01 o                         
  -4   7   4       2898.20       2751.31        49.09 o                         
  -3   7   4       1727.04       1744.68        37.57 o                         
  -2   7   4       1216.45       1158.20        29.21 o                         
  -1   7   4        910.56        872.01        63.62 o                         
   0   7   4       3257.20       3600.39       197.05 o                         
   1   7   4        943.99        993.80        47.12 o                         
   2   7   4       1913.03       1876.59        44.94 o                         
   3   7   4       1896.29       2021.47        37.36 o                         
   4   7   4       3582.61       3573.56        61.53 o                         
   5   7   4       2622.61       2669.09        46.40 o                         
   6   7   4       1265.64       1226.30        30.16 o                         
   7   7   4        470.67        423.69        19.44 o                         
   8   7   4        572.08        574.74        24.23 o                         
   9   7   4        564.73        540.05        24.47 o                         
  10   7   4        370.10        361.00        21.73 o                         
  11   7   4        748.34        745.46        22.23 o                         
  12   7   4        960.74        972.09        29.48 o                         
  13   7   4        223.29        222.93        29.83 o                         
 -13   8   4        521.16        532.15        22.61 o                         
 -12   8   4        694.13        730.22        21.32 o                         
 -11   8   4        792.06        850.54        23.24 o                         
 -10   8   4        831.79        843.43        25.32 o                         
  -9   8   4        172.86        174.15        12.67 o                         
  -8   8   4        123.42        141.49        10.04 o                         
  -7   8   4       1882.83       1906.65        37.05 o                         
  -6   8   4       1824.01       1831.51        37.05 o                         
  -5   8   4        548.07        527.90        17.54 o                         
  -4   8   4        357.02        346.98        16.14 o                         
  -3   8   4       2117.60       2007.37        38.16 o                         
  -2   8   4       4928.53       5140.77        90.49 o                         
  -1   8   4       6685.46       6835.84       118.66 o                         
   0   8   4       3326.33       3596.81        56.72 o                         
   1   8   4       5974.45       6293.63        99.80 o                         
   2   8   4       4039.91       4187.39        68.64 o                         
   3   8   4       2260.11       2082.33        38.46 o                         
   4   8   4         50.83         49.25         7.76 o                         
   5   8   4        104.10        114.13        10.93 o                         
   6   8   4       2074.48       2134.54        52.60 o                         
   7   8   4       2251.57       2161.40        57.82 o                         
   8   8   4          3.59         21.56        10.34 o                         
   9   8   4        629.67        591.38        24.18 o                         
  10   8   4        998.30       1026.36        29.84 o                         
  11   8   4        866.45        893.94        24.94 o                         
  12   8   4        641.36        656.05        21.84 o                         
  13   8   4        654.16        603.29        30.40 o                         
 -12   9   4        968.20        968.00        30.78 o                         
 -11   9   4         35.75         27.11         8.50 o                         
 -10   9   4       1221.55       1251.33        29.75 o                         
  -9   9   4        649.21        692.72        24.34 o                         
  -8   9   4        965.53        983.95        25.28 o                         
  -7   9   4         71.21         73.97         8.61 o                         
  -6   9   4       1784.17       1775.02        34.61 o                         
  -5   9   4        717.10        745.49        20.23 o                         
  -4   9   4       1901.01       1829.98        41.77 o                         
  -3   9   4        200.79        199.47        11.35 o                         
  -2   9   4       1597.79       1670.35        33.95 o                         
  -1   9   4         24.53         27.36         6.66 o                         
   0   9   4       5152.46       5446.32        87.66 o                         
   1   9   4         33.51         33.77         6.40 o                         
   2   9   4       2599.90       2711.07        45.61 o                         
   3   9   4        467.26        479.39        16.61 o                         
   4   9   4       2837.69       2961.88        62.32 o                         
   5   9   4        478.74        508.75        18.52 o                         
   6   9   4       1892.38       1932.60        44.47 o                         
   7   9   4        187.51        205.90        19.12 o                         
   8   9   4        609.16        590.47        29.38 o                         
   9   9   4        941.19        972.80        36.60 o                         
  10   9   4        640.41        596.97        24.88 o                         
  11   9   4         54.91         65.42         9.97 o                         
  12   9   4        657.75        615.43        19.17 o                         
 -12  10   4        408.17        469.00        22.66 o                         
 -11  10   4        818.94        822.01        20.46 o                         
 -10  10   4        260.54        275.55        14.02 o                         
  -9  10   4        291.21        256.09        13.86 o                         
  -8  10   4       1696.06       1811.61        41.55 o                         
  -7  10   4         15.60         12.92         7.81 o                         
  -6  10   4        390.97        433.77        15.92 o                         
  -5  10   4       1632.33       1657.15        34.30 o                         
  -4  10   4       1261.64       1263.40        28.49 o                         
  -3  10   4        466.44        498.34        17.15 o                         
  -2  10   4       1595.05       1593.50        31.54 o                         
  -1  10   4       2618.88       2630.91        51.79 o                         
   0  10   4         49.79         39.49         7.82 o                         
   1  10   4       2190.31       2143.47        61.43 o                         
   2  10   4       2543.67       2643.66        51.91 o                         
   3  10   4        417.27        432.94        15.75 o                         
   4  10   4       1340.84       1369.74        38.92 o                         
   5  10   4        628.23        637.43        21.17 o                         
   6  10   4        702.32        754.56        36.96 o                         
   7  10   4         95.44        124.81        13.81 o                         
   8  10   4        924.10        927.73        48.15 o                         
   9  10   4        347.20        339.71        21.41 o                         
  10  10   4        301.09        316.42        19.34 o                         
  11  10   4        885.02        904.99        24.83 o                         
  12  10   4        314.96        317.46        23.75 o                         
 -11  11   4        310.91        296.52        15.14 o                         
 -10  11   4       1729.56       1724.56        35.29 o                         
  -9  11   4         67.06         64.51         8.85 o                         
  -8  11   4        220.08        197.80        12.86 o                         
  -7  11   4       3141.42       3208.10        58.60 o                         
  -6  11   4        904.69        924.91        22.43 o                         
  -5  11   4        681.73        733.09        20.31 o                         
  -4  11   4         12.77          3.67         7.77 o                         
  -3  11   4        953.40        957.39        22.28 o                         
  -2  11   4        432.07        467.59        18.55 o                         
  -1  11   4        275.89        290.99        12.92 o                         
   0  11   4        712.10        670.70        18.59 o                         
   1  11   4        928.43        939.46        22.73 o                         
   2  11   4        544.34        546.65        18.15 o                         
   3  11   4        574.93        580.75        18.91 o                         
   4  11   4        210.59        225.37        12.81 o                         
   5  11   4        771.01        851.79        25.44 o                         
   6  11   4        989.16       1014.99        33.20 o                         
   7  11   4       2726.47       2770.81        90.17 o                         
   8  11   4        228.38        219.30        18.28 o                         
   9  11   4         42.71         38.53        10.01 o                         
  10  11   4       1312.50       1288.13        33.21 o                         
  11  11   4        311.16        298.17        18.13 o                         
 -10  12   4        878.76        871.01        23.85 o                         
  -9  12   4        425.64        437.65        14.84 o                         
  -8  12   4        505.91        537.82        15.75 o                         
  -7  12   4       1112.56       1123.88        24.11 o                         
  -6  12   4         36.39         31.65         9.29 o                         
  -5  12   4        242.75        216.60        11.80 o                         
  -4  12   4       1062.38       1076.35        23.53 o                         
  -3  12   4        320.45        309.25        14.04 o                         
  -2  12   4       1994.74       1933.33        37.45 o                         
  -1  12   4         50.93         25.32        10.41 o                         
   0  12   4       2698.46       2585.36        50.67 o                         
   1  12   4        249.03        245.81        12.05 o                         
   2  12   4       3237.48       3219.14        62.70 o                         
   3  12   4        640.94        686.25        26.10 o                         
   4  12   4       1083.03       1161.06        29.13 o                         
   5  12   4        276.81        259.42        16.30 o                         
   6  12   4         55.24         69.23        10.64 o                         
   7  12   4        950.93        946.64        30.74 o                         
   8  12   4        237.21        260.61        16.84 o                         
   9  12   4        455.87        493.77        20.04 o                         
  10  12   4        579.70        567.91        19.43 o                         
 -10  13   4          4.87         -3.28        17.81 o                         
  -9  13   4         67.67         63.35         8.50 o                         
  -8  13   4        962.54        936.08        19.94 o                         
  -7  13   4       1118.23       1137.26        22.69 o                         
  -6  13   4        268.80        292.23        12.74 o                         
  -5  13   4       1209.17       1224.79        25.15 o                         
  -4  13   4        302.03        322.53        16.64 o                         
  -3  13   4        323.48        302.77        14.90 o                         
  -2  13   4       2080.28       2047.51        40.58 o                         
  -1  13   4        845.28        792.04        25.52 o                         
   0  13   4          2.76          5.95        14.05 o                         
   1  13   4       1789.84       1754.60        40.73 o                         
   2  13   4       1638.20       1633.31        38.91 o                         
   3  13   4        335.18        338.77        25.51 o                         
   4  13   4        238.34        285.00        16.48 o                         
   5  13   4       1295.52       1343.32        39.26 o                         
   6  13   4        169.85        185.76        16.04 o                         
   7  13   4       1215.86       1274.14        36.71 o                         
   8  13   4       1123.91       1149.98        36.91 o                         
   9  13   4         74.54         84.72         7.82 o                         
  10  13   4         19.99          8.65         6.93 o                         
  -9  14   4        577.11        521.99        34.46 o                         
  -8  14   4         26.46         26.40         8.68 o                         
  -7  14   4        211.48        225.27        10.66 o                         
  -6  14   4         11.73          6.58         6.25 o                         
  -5  14   4        462.19        471.91        14.50 o                         
  -4  14   4        265.34        275.12        11.22 o                         
  -3  14   4        564.78        552.97        15.72 o                         
  -2  14   4         87.10         72.11         7.56 o                         
  -1  14   4       1300.76       1304.68        28.47 o                         
   0  14   4         60.77         45.87        11.52 o                         
   1  14   4       1431.24       1342.59        46.51 o                         
   2  14   4         76.16         57.23        10.88 o                         
   3  14   4        759.43        783.94        23.68 o                         
   4  14   4        440.04        484.64        20.69 o                         
   5  14   4        851.90        909.27        28.24 o                         
   6  14   4          7.30         17.26        10.78 o                         
   7  14   4        101.93        116.38         9.91 o                         
   8  14   4         24.69          8.82         7.64 o                         
   9  14   4        282.77        281.42        15.35 o                         
  -7  15   4         36.93         53.17         9.55 o                         
  -6  15   4        656.93        636.23        17.95 o                         
  -5  15   4        896.03        850.08        20.03 o                         
  -4  15   4       1345.86       1310.04        26.32 o                         
  -3  15   4        392.33        358.80        11.98 o                         
  -2  15   4        662.30        645.23        16.59 o                         
  -1  15   4        813.88        833.70        21.36 o                         
   0  15   4       3508.26       3623.82        76.86 o                         
   1  15   4       1071.23       1110.69        30.92 o                         
   2  15   4        345.90        329.94        17.03 o                         
   3  15   4        364.12        352.99        17.11 o                         
   4  15   4       1573.80       1515.23        37.99 o                         
   5  15   4        772.79        749.06        27.82 o                         
   6  15   4        506.84        489.07        23.27 o                         
   7  15   4         99.17         90.35         8.44 o                         
  -6  16   4        388.55        312.17        28.38 o                         
  -5  16   4        304.38        257.46        14.14 o                         
  -4  16   4        168.31        158.00        10.19 o                         
  -3  16   4        194.15        211.29        12.51 o                         
  -2  16   4       1206.10       1261.93        34.89 o                         
  -1  16   4        203.85        214.09        14.53 o                         
   0  16   4         12.84         11.76         6.19 o                         
   1  16   4        286.50        276.48        13.23 o                         
   2  16   4        879.52        887.63        22.17 o                         
   3  16   4        449.15        443.90        14.41 o                         
   4  16   4        303.05        268.44        13.18 o                         
   5  16   4        317.96        295.42        12.73 o                         
   6  16   4        320.06        348.60        36.20 o                         
  -3  17   4        691.09        640.83        30.09 o                         
  -2  17   4         42.17         43.82         5.82 o                         
  -1  17   4       1099.99       1089.56        26.67 o                         
   0  17   4        908.41        912.26        23.09 o                         
   1  17   4       1232.12       1209.70        35.26 o                         
   2  17   4         91.73         89.83        12.03 o                         
   3  17   4        411.05        372.20        18.19 o                         
   1   0   5       2930.62       3191.37        75.81 o                         
   2   0   5      17441.21      17411.16       478.86 o                         
   3   0   5        300.04        342.90        21.98 o                         
   4   0   5       9520.68      10078.08       238.70 o                         
   5   0   5       3705.29       3512.31       128.79 o                         
   6   0   5        962.06        924.67        43.42 o                         
   7   0   5        168.64        225.55        12.19 o                         
   8   0   5       2881.38       2976.53        67.60 o                         
   9   0   5       1358.82       1342.72        35.59 o                         
  10   0   5        714.91        749.76        27.97 o                         
  11   0   5         47.47         42.50        12.15 o                         
  12   0   5       1747.64       1794.62        42.94 o                         
  13   0   5          3.08          3.15        10.20 o                         
  14   0   5       2245.55       2105.37        53.47 o                         
 -14   1   5        790.73        783.39        26.88 o                         
 -13   1   5       1151.02       1209.40        34.08 o                         
 -12   1   5        354.32        366.20        20.01 o                         
 -11   1   5       1582.33       1632.62        40.56 o                         
 -10   1   5        104.97         94.87        11.83 o                         
  -9   1   5       1760.16       1749.11        41.94 o                         
  -8   1   5        720.33        705.98        23.76 o                         
  -7   1   5        287.46        235.57        12.91 o                         
  -6   1   5        677.71        663.35        29.53 o                         
  -5   1   5        338.20        374.71        36.87 o                         
  -4   1   5       2659.16       2971.07       114.32 o                         
  -3   1   5       1030.19       1011.09        44.30 o                         
  -2   1   5       3632.70       3575.60       104.03 o                         
  -1   1   5       3082.96       3280.28       101.62 o                         
   0   1   5          3.47          5.16         7.59 o                         
   1   1   5       3564.97       3533.12       126.01 o                         
   2   1   5       3855.70       3873.07       125.05 o                         
   3   1   5       1473.86       1385.42        65.82 o                         
   4   1   5       1827.35       2063.77        93.31 o                         
   5   1   5        566.48        747.41        61.65 o                         
   6   1   5        430.56        448.46        32.05 o                         
   7   1   5        561.88        527.79        23.64 o                         
   8   1   5        695.71        691.93        23.98 o                         
   9   1   5       1310.44       1280.73        43.64 o                         
  10   1   5         88.77         65.50        13.58 o                         
  11   1   5       1317.37       1311.42        34.11 o                         
  12   1   5        490.19        547.99        22.85 o                         
  13   1   5        959.30       1002.88        30.99 o                         
  14   1   5        875.83        870.07        33.18 o                         
 -14   2   5        258.03        270.54        20.73 o                         
 -13   2   5       1260.38       1345.88        39.90 o                         
 -12   2   5       2068.37       2136.97        45.41 o                         
 -11   2   5       1034.55       1005.80        30.79 o                         
 -10   2   5       1327.17       1396.74        31.94 o                         
  -9   2   5       1807.71       1733.69        48.65 o                         
  -8   2   5       1698.46       1751.18        45.59 o                         
  -7   2   5       1454.09       1343.65        29.19 o                         
  -6   2   5       2773.20       2620.04        54.26 o                         
  -5   2   5        593.02        587.48        31.62 o                         
  -4   2   5       2477.05       2622.62       121.68 o                         
  -3   2   5      10014.69      10304.40       270.71 o                         
  -2   2   5      13713.16      14077.36       495.71 o                         
  -1   2   5       1743.96       1743.92       108.14 o                         
   0   2   5        266.09        276.12        19.79 o                         
   1   2   5       1955.18       1915.17        65.25 o                         
   2   2   5      13100.96      13284.37       368.30 o                         
   3   2   5      10168.39      10363.28       267.60 o                         
   4   2   5       2306.32       2355.25        89.06 o                         
   5   2   5        402.95        463.33       103.74 o                         
   6   2   5       3251.54       3338.90        72.40 o                         
   7   2   5       1220.07       1104.37        31.78 o                         
   8   2   5        822.87        874.30        61.31 o                         
   9   2   5       1908.25       1998.20        49.85 o                         
  10   2   5       1563.80       1736.59        43.38 o                         
  11   2   5        861.81        905.24        28.43 o                         
  12   2   5       1620.29       1688.40        37.41 o                         
  13   2   5       1446.29       1541.57        44.27 o                         
  14   2   5        565.99        532.36        24.81 o                         
 -14   3   5         68.82         59.99         8.90 o                         
 -13   3   5        804.59        807.12        28.21 o                         
 -12   3   5        590.56        546.59        23.85 o                         
 -11   3   5       1536.99       1554.98        43.18 o                         
 -10   3   5        283.36        295.31        14.28 o                         
  -9   3   5       2015.92       2019.64        45.60 o                         
  -8   3   5        924.96        948.38        23.02 o                         
  -7   3   5       2379.78       2245.36        38.78 o                         
  -6   3   5        761.63        776.71        20.58 o                         
  -5   3   5        542.93        554.51        46.71 o                         
  -4   3   5        366.40        422.52        48.51 o                         
  -3   3   5       2811.56       2688.53       129.29 o                         
  -2   3   5        447.01        446.07        40.92 o                         
  -1   3   5        708.09        744.46        42.13 o                         
   0   3   5         15.56         23.61        19.33 o                         
   1   3   5        705.83        683.99        50.21 o                         
   2   3   5        515.94        534.34        23.42 o                         
   3   3   5       4019.43       4183.25       106.18 o                         
   4   3   5        340.52        355.92        26.08 o                         
   5   3   5        420.17        573.90        66.62 o                         
   6   3   5        550.58        607.09        23.86 o                         
   7   3   5       2138.09       2128.38        54.47 o                         
   8   3   5        691.91        718.42        27.89 o                         
   9   3   5       1602.82       1667.11        44.53 o                         
  10   3   5        304.03        340.32        21.46 o                         
  11   3   5       1201.47       1332.50        37.85 o                         
  12   3   5        569.89        578.49        22.07 o                         
  13   3   5        982.93        987.18        29.94 o                         
  14   3   5         44.93         49.46        10.98 o                         
 -14   4   5        270.19        202.73        21.19 o                         
 -13   4   5       3084.54       3144.31        79.12 o                         
 -12   4   5        376.73        352.68        19.82 o                         
 -11   4   5        105.85        102.75        13.13 o                         
 -10   4   5       1077.10       1079.91        28.21 o                         
  -9   4   5       4254.95       4171.46        69.46 o                         
  -8   4   5       1402.94       1287.28        26.42 o                         
  -7   4   5        615.83        603.94        17.90 o                         
  -6   4   5       3117.48       3052.90        53.99 o                         
  -5   4   5       1643.97       1558.94        44.51 o                         
  -4   4   5       2691.61       2558.63       100.60 o                         
  -3   4   5      11322.70      10254.20       753.34 o                         
  -2   4   5       1249.79       1344.41        47.55 o                         
  -1   4   5       6537.94       6849.61       312.73 o                         
   0   4   5       2175.91       2444.16        75.35 o                         
   1   4   5       5828.42       5882.05       146.79 o                         
   2   4   5        733.62        883.97        32.53 o                         
   3   4   5      13181.96      12930.69       286.84 o                         
   4   4   5       2781.28       2759.58        87.76 o                         
   5   4   5       1151.75       1147.41        29.99 o                         
   6   4   5       3862.58       3982.88        71.12 o                         
   7   4   5       1869.10       1966.48        41.47 o                         
   8   4   5       1028.67        995.96        31.38 o                         
   9   4   5       4301.40       4337.84       132.10 o                         
  10   4   5       1285.03       1369.26        38.14 o                         
  11   4   5        266.56        262.89        15.70 o                         
  12   4   5        130.70        109.41        11.79 o                         
  13   4   5       3205.62       3328.71       109.72 o                         
  14   4   5        307.98        330.85        21.50 o                         
 -14   5   5        122.68        156.26        22.55 o                         
 -13   5   5         11.65         -5.15         9.05 o                         
 -12   5   5       1941.06       1961.17        43.63 o                         
 -11   5   5        177.16        167.72        15.86 o                         
 -10   5   5        604.19        601.03        23.58 o                         
  -9   5   5        161.54        139.94        10.73 o                         
  -8   5   5       1363.54       1286.59        27.52 o                         
  -7   5   5        537.50        550.53        24.52 o                         
  -6   5   5         19.12         24.42         7.54 o                         
  -5   5   5          0.34          6.92         7.03 o                         
  -4   5   5       6112.12       6047.57       149.65 o                         
  -3   5   5       3510.92       3434.86       147.76 o                         
  -2   5   5       1515.23       1508.01        95.09 o                         
  -1   5   5        704.88        643.06        61.78 o                         
   0   5   5       5603.43       5730.08       208.40 o                         
   1   5   5        710.41        752.52        43.70 o                         
   2   5   5       2234.68       2292.41       106.80 o                         
   3   5   5       3827.00       3828.17       118.43 o                         
   4   5   5       6111.58       6179.35       111.78 o                         
   5   5   5         21.85         19.63         7.04 o                         
   6   5   5        152.48        164.29         9.17 o                         
   7   5   5        725.15        774.22        24.53 o                         
   8   5   5       1217.19       1173.93        33.34 o                         
   9   5   5         33.62         24.26        16.91 o                         
  10   5   5        592.50        623.07        26.26 o                         
  11   5   5        200.04        178.30        14.38 o                         
  12   5   5       1643.58       1680.78        39.99 o                         
  13   5   5         40.33         40.85        11.61 o                         
  14   5   5        278.34        292.95        50.97 o                         
 -13   6   5       1264.43       1307.26        41.89 o                         
 -12   6   5       1285.38       1346.21        32.12 o                         
 -11   6   5       1032.61       1039.35        29.67 o                         
 -10   6   5       1030.85       1025.50        35.52 o                         
  -9   6   5       1057.52       1018.98        26.82 o                         
  -8   6   5       3707.02       3605.76        63.23 o                         
  -7   6   5       1398.35       1403.66        29.69 o                         
  -6   6   5        723.28        725.70        19.38 o                         
  -5   6   5       1957.47       1835.55        38.58 o                         
  -4   6   5       1724.69       1571.04        33.90 o                         
  -3   6   5       2172.96       2000.94        45.03 o                         
  -2   6   5       6163.23       6029.66       262.69 o                         
  -1   6   5       8660.30       9655.32       351.95 o                         
   0   6   5         29.66         38.82        25.55 o                         
   1   6   5       7930.30       8087.26       191.53 o                         
   2   6   5       6217.34       5979.24       197.34 o                         
   3   6   5       1673.97       1581.60        37.20 o                         
   4   6   5       1575.56       1472.57        31.46 o                         
   5   6   5       1406.59       1342.34        27.81 o                         
   6   6   5        546.24        564.22        19.73 o                         
   7   6   5       2113.32       2071.85        54.82 o                         
   8   6   5       4010.54       3809.00        83.21 o                         
   9   6   5       1892.01       1853.80        43.26 o                         
  10   6   5        959.21       1003.06        32.28 o                         
  11   6   5       1377.32       1367.78        35.32 o                         
  12   6   5       1470.54       1523.85        35.97 o                         
  13   6   5       1148.80       1174.10        45.60 o                         
 -13   7   5        645.17        630.34        22.72 o                         
 -12   7   5        811.47        814.01        25.37 o                         
 -11   7   5        859.87        853.37        24.08 o                         
 -10   7   5        920.85        928.91        26.99 o                         
  -9   7   5        276.75        272.51        22.40 o                         
  -8   7   5        955.90        938.36        25.55 o                         
  -7   7   5        653.80        662.21        19.88 o                         
  -6   7   5         46.15         41.75         7.45 o                         
  -5   7   5         75.06         54.21         7.30 o                         
  -4   7   5       2062.13       1949.08        35.30 o                         
  -3   7   5       1838.92       1792.41        37.49 o                         
  -2   7   5       1379.08       1389.39        34.37 o                         
  -1   7   5       1065.99       1067.70        33.05 o                         
   0   7   5       4391.30       4428.37       102.36 o                         
   1   7   5        975.12       1021.55        31.26 o                         
   2   7   5       1843.83       1937.25        40.97 o                         
   3   7   5       2472.15       2511.76        43.39 o                         
   4   7   5       2100.24       2110.99        37.53 o                         
   5   7   5         30.50         17.85         8.25 o                         
   6   7   5        189.08        171.62        11.12 o                         
   7   7   5        680.45        691.63        24.20 o                         
   8   7   5        626.34        586.42        34.64 o                         
   9   7   5        122.24        125.67        12.35 o                         
  10   7   5       1184.89       1183.86        32.60 o                         
  11   7   5        707.95        679.60        22.55 o                         
  12   7   5        498.31        477.10        19.14 o                         
  13   7   5        367.19        372.28        18.91 o                         
 -13   8   5        110.86         98.39        13.03 o                         
 -12   8   5        430.24        443.92        18.80 o                         
 -11   8   5        471.91        488.98        17.99 o                         
 -10   8   5        955.28        973.58        26.61 o                         
  -9   8   5        248.08        294.94        17.92 o                         
  -8   8   5       1239.80       1249.03        32.01 o                         
  -7   8   5       1713.40       1608.95        35.20 o                         
  -6   8   5        811.73        811.85        21.84 o                         
  -5   8   5        423.67        414.21        16.39 o                         
  -4   8   5       1735.66       1670.81        33.39 o                         
  -3   8   5        885.08        847.77        21.82 o                         
  -2   8   5       6406.94       6258.72       105.37 o                         
  -1   8   5        231.41        241.94        11.79 o                         
   0   8   5       5134.76       5125.11        86.50 o                         
   1   8   5        243.27        270.26        11.35 o                         
   2   8   5       6002.23       5977.04        99.21 o                         
   3   8   5        739.99        756.91        20.23 o                         
   4   8   5       1187.15       1123.18        23.90 o                         
   5   8   5        471.77        470.13        21.65 o                         
   6   8   5        216.00        204.53        16.96 o                         
   7   8   5       1665.88       1553.13        48.40 o                         
   8   8   5       1814.44       1703.06        45.57 o                         
   9   8   5        182.79        189.08        27.97 o                         
  10   8   5       1187.76       1191.33        33.71 o                         
  11   8   5        566.03        532.70        21.67 o                         
  12   8   5        526.80        539.32        22.93 o                         
  13   8   5          1.88          2.71        11.16 o                         
 -12   9   5         19.65         39.82         8.65 o                         
 -11   9   5       2035.63       2105.95        52.24 o                         
 -10   9   5        189.89        202.21        12.62 o                         
  -9   9   5        266.60        319.19        19.48 o                         
  -8   9   5        649.93        652.56        21.81 o                         
  -7   9   5        911.22        918.24        25.09 o                         
  -6   9   5        214.65        211.08        11.60 o                         
  -5   9   5       1708.31       1642.61        37.28 o                         
  -4   9   5         25.87         36.36         7.72 o                         
  -3   9   5        649.25        650.74        25.66 o                         
  -2   9   5        312.12        294.13        15.03 o                         
  -1   9   5       1376.63       1395.73        34.41 o                         
   0   9   5         25.24         50.78         8.89 o                         
   1   9   5       1456.92       1504.60        28.48 o                         
   2   9   5        217.44        195.75        10.16 o                         
   3   9   5        617.01        608.79        28.75 o                         
   4   9   5         69.58         76.93         8.23 o                         
   5   9   5       1348.78       1341.44        32.02 o                         
   6   9   5        161.51        146.83        11.35 o                         
   7   9   5        817.97        783.28        30.28 o                         
   8   9   5        516.65        491.66        25.23 o                         
   9   9   5         30.11         52.38        16.60 o                         
  10   9   5        127.00        137.00        11.76 o                         
  11   9   5       2147.23       2151.51        55.30 o                         
  12   9   5         40.80         33.99         7.84 o                         
 -12  10   5        122.22        101.07        16.97 o                         
 -11  10   5        697.95        655.85        22.97 o                         
 -10  10   5        475.15        470.60        16.93 o                         
  -9  10   5       1396.88       1399.20        32.09 o                         
  -8  10   5        263.78        292.09        17.51 o                         
  -7  10   5       3171.85       3259.53        62.65 o                         
  -6  10   5        273.66        308.64        16.98 o                         
  -5  10   5         68.27         67.09         8.66 o                         
  -4  10   5        324.36        349.26        15.13 o                         
  -3  10   5       1432.01       1405.80        31.90 o                         
  -2  10   5        333.31        343.54        14.22 o                         
  -1  10   5        354.22        377.64        14.42 o                         
   0  10   5        679.47        684.02        19.26 o                         
   1  10   5        328.81        334.05        13.92 o                         
   2  10   5        348.41        364.68        15.19 o                         
   3  10   5        734.44        708.93        19.91 o                         
   4  10   5        652.03        694.78        26.31 o                         
   5  10   5         37.98         47.54         9.26 o                         
   6  10   5        131.59        140.99        11.68 o                         
   7  10   5       2663.24       2629.22        75.85 o                         
   8  10   5        225.41        236.07        19.06 o                         
   9  10   5       1412.54       1440.36        50.58 o                         
  10  10   5        762.77        745.45        25.12 o                         
  11  10   5        524.24        497.95        16.83 o                         
  12  10   5         91.99         77.66        12.22 o                         
 -11  11   5        581.04        588.64        23.31 o                         
 -10  11   5        293.80        308.49        13.62 o                         
  -9  11   5         83.87         67.50         8.64 o                         
  -8  11   5       1442.89       1458.84        31.47 o                         
  -7  11   5        110.00        119.86        12.97 o                         
  -6  11   5       2640.52       2711.19        51.71 o                         
  -5  11   5        545.30        603.80        20.64 o                         
  -4  11   5        162.86        143.93         9.50 o                         
  -3  11   5       1241.84       1243.34        26.39 o                         
  -2  11   5       1327.87       1346.89        27.89 o                         
  -1  11   5        359.14        352.93        14.28 o                         
   0  11   5        611.88        592.17        19.31 o                         
   1  11   5        648.75        615.46        19.40 o                         
   2  11   5        608.85        635.46        19.40 o                         
   3  11   5       1262.93       1293.54        35.64 o                         
   4  11   5        438.34        461.38        19.05 o                         
   5  11   5        327.81        351.59        17.44 o                         
   6  11   5       2595.38       2605.88        69.34 o                         
   7  11   5         42.25         52.99        12.27 o                         
   8  11   5       1534.47       1512.19        52.37 o                         
   9  11   5        182.61        188.16        17.22 o                         
  10  11   5        454.65        476.77        15.65 o                         
  11  11   5        540.06        538.15        22.00 o                         
 -10  12   5        413.83        384.63        23.92 o                         
  -9  12   5        953.02        982.33        23.37 o                         
  -8  12   5        356.35        383.74        14.63 o                         
  -7  12   5       1080.90       1129.82        24.73 o                         
  -6  12   5        282.65        337.39        14.44 o                         
  -5  12   5       1362.00       1391.51        30.59 o                         
  -4  12   5       1009.20       1041.86        24.53 o                         
  -3  12   5        658.16        654.87        18.11 o                         
  -2  12   5        185.29        181.01        10.09 o                         
  -1  12   5        282.99        273.37        12.26 o                         
   0  12   5         50.24         37.59        12.15 o                         
   1  12   5        967.40        984.92        25.13 o                         
   2  12   5         15.37         10.48        12.89 o                         
   3  12   5        800.62        819.25        23.11 o                         
   4  12   5       1045.68       1103.53        30.06 o                         
   5  12   5       1519.86       1515.66        37.99 o                         
   6  12   5        272.65        328.12        21.69 o                         
   7  12   5        835.09        874.33        32.47 o                         
   8  12   5        296.56        324.70        24.08 o                         
   9  12   5        714.22        738.97        21.71 o                         
  10  12   5        274.56        247.59        12.37 o                         
  -9  13   5        312.87        328.10        16.73 o                         
  -8  13   5        236.09        214.50        13.01 o                         
  -7  13   5        616.36        590.60        15.62 o                         
  -6  13   5       2196.91       2239.04        38.74 o                         
  -5  13   5        415.02        437.66        15.27 o                         
  -4  13   5       1662.08       1682.32        35.02 o                         
  -3  13   5       1887.57       1918.25        38.94 o                         
  -2  13   5        894.09        863.77        21.99 o                         
  -1  13   5        254.63        240.48        11.96 o                         
   0  13   5       1671.27       1625.62        35.13 o                         
   1  13   5        253.28        276.90        20.96 o                         
   2  13   5        608.95        627.47        21.78 o                         
   3  13   5       1194.18       1193.08        34.83 o                         
   4  13   5       1677.39       1750.62        49.55 o                         
   5  13   5        446.50        465.96        20.10 o                         
   6  13   5       2495.75       2519.13        72.83 o                         
   7  13   5        550.24        573.13        24.71 o                         
   8  13   5        448.89        476.56        20.07 o                         
   9  13   5        606.84        606.34        21.15 o                         
  -8  14   5        410.64        430.65        19.54 o                         
  -7  14   5         77.44         86.92         8.21 o                         
  -6  14   5        756.30        762.41        18.34 o                         
  -5  14   5        100.15        102.79         7.35 o                         
  -4  14   5       1590.25       1613.46        30.69 o                         
  -3  14   5         87.04         73.60         6.93 o                         
  -2  14   5        117.54        113.13         8.04 o                         
  -1  14   5          8.68          2.07         7.42 o                         
   0  14   5        395.03        386.64        16.34 o                         
   1  14   5         26.53         22.98         7.91 o                         
   2  14   5        601.88        612.22        20.46 o                         
   3  14   5         80.33         85.71         9.06 o                         
   4  14   5       1806.13       1871.89        43.84 o                         
   5  14   5         73.60         84.73        10.06 o                         
   6  14   5        725.56        771.91        35.95 o                         
   7  14   5         83.92         75.95         8.57 o                         
   8  14   5        388.93        409.57        16.43 o                         
  -7  15   5        978.23        936.84        30.91 o                         
  -6  15   5         70.14         79.10         7.87 o                         
  -5  15   5       1333.79       1279.19        31.61 o                         
  -4  15   5        583.11        569.58        14.82 o                         
  -3  15   5       1362.73       1360.65        27.62 o                         
  -2  15   5        611.22        592.75        18.43 o                         
  -1  15   5       1660.80       1600.26        32.40 o                         
   0  15   5       2123.00       2195.01        45.06 o                         
   1  15   5       1407.79       1409.45        34.07 o                         
   2  15   5        364.36        375.97        16.82 o                         
   3  15   5        723.83        679.30        21.29 o                         
   4  15   5        727.70        677.92        26.33 o                         
   5  15   5       1406.98       1398.13        41.66 o                         
   6  15   5        212.69        209.12        15.98 o                         
   7  15   5        881.06        845.80        25.98 o                         
  -5  16   5        548.12        567.93        24.87 o                         
  -4  16   5        307.74        300.70        13.06 o                         
  -3  16   5        574.27        568.33        18.41 o                         
  -2  16   5         83.89         74.05         8.13 o                         
  -1  16   5        331.16        291.29        13.58 o                         
   0  16   5        137.39        123.61         8.61 o                         
   1  16   5        749.43        676.02        19.00 o                         
   2  16   5         23.68         10.39         6.26 o                         
   3  16   5        698.65        693.74        21.09 o                         
   4  16   5        182.88        174.32        12.71 o                         
   5  16   5        464.34        422.95        18.11 o                         
  -3  17   5        325.14        264.10        28.38 o                         
  -2  17   5        828.59        804.78        41.58 o                         
  -1  17   5       1058.31       1004.95        26.86 o                         
   0  17   5         49.32         46.36         5.99 o                         
   1  17   5        938.77        881.68        35.83 o                         
   2  17   5        599.55        546.06        35.33 o                         
   3  17   5        356.70        291.90        22.59 o                         
   0   0   6       1247.10       1261.42        81.27 o                         
   1   0   6         66.80         55.39        10.19 o                         
   2   0   6         19.19         44.27        16.97 o                         
   3   0   6       1441.39       1489.87        62.32 o                         
   4   0   6        812.98        772.61        48.99 o                         
   5   0   6        370.57        408.12        79.44 o                         
   6   0   6       5630.41       5405.32        98.87 o                         
   7   0   6          4.03          8.94         8.95 o                         
   8   0   6        865.36        774.15        24.84 o                         
   9   0   6         55.80         95.20        11.49 o                         
  10   0   6       1738.13       1748.21        43.29 o                         
  11   0   6        182.72        173.82        17.51 o                         
  12   0   6         61.36         72.28        12.74 o                         
  13   0   6        342.51        349.54        17.24 o                         
  14   0   6          9.16          2.81         8.40 o                         
 -14   1   6         38.18         44.65         9.83 o                         
 -13   1   6        336.57        336.11        18.43 o                         
 -12   1   6       1316.87       1368.95        35.14 o                         
 -11   1   6        876.83        960.84        36.67 o                         
 -10   1   6       3139.94       3211.82        69.42 o                         
  -9   1   6        405.72        455.41        20.89 o                         
  -8   1   6        359.31        403.58        28.67 o                         
  -7   1   6        382.31        422.45        18.78 o                         
  -6   1   6      13223.76      12301.62       200.71 o                         
  -5   1   6       3048.16       3067.02        94.85 o                         
  -4   1   6       7781.58       7752.65       340.66 o                         
  -3   1   6        710.74        788.64        40.73 o                         
  -2   1   6       1784.61       1728.61        56.75 o                         
  -1   1   6       4185.14       4284.45       115.34 o                         
   0   1   6       4035.91       3879.95       119.61 o                         
   1   1   6       5031.19       5228.46       155.03 o                         
   2   1   6       1280.65       1201.51        70.75 o                         
   3   1   6        981.38       1037.54        70.23 o                         
   4   1   6       7462.10       7502.95       291.73 o                         
   5   1   6       2704.49       2709.41       176.89 o                         
   6   1   6      11755.49      11548.83       215.22 o                         
   7   1   6        383.53        398.15        18.60 o                         
   8   1   6        489.88        514.65        23.97 o                         
   9   1   6        440.40        460.72        28.79 o                         
  10   1   6       3397.15       3476.17        73.32 o                         
  11   1   6        481.55        501.35        26.17 o                         
  12   1   6       1396.90       1530.17        37.56 o                         
  13   1   6        385.13        354.43        18.50 o                         
  14   1   6          1.71         -6.14         7.66 o                         
 -14   2   6         97.44         86.83         9.04 o                         
 -13   2   6        233.20        231.60        16.07 o                         
 -12   2   6        352.04        377.82        20.03 o                         
 -11   2   6        411.89        438.07        21.48 o                         
 -10   2   6        809.03        832.49        29.15 o                         
  -9   2   6        472.55        525.89        31.60 o                         
  -8   2   6        984.17        999.72        30.09 o                         
  -7   2   6        422.24        389.27        16.23 o                         
  -6   2   6       2720.72       2485.32        47.03 o                         
  -5   2   6       4390.37       4478.54        99.22 o                         
  -4   2   6        468.07        568.36        46.25 o                         
  -3   2   6        497.55        552.54        95.30 o                         
  -2   2   6        604.30        569.31        32.55 o                         
  -1   2   6       2667.67       2667.69        87.68 o                         
   0   2   6         34.17         71.22        12.51 o                         
   1   2   6       3944.87       4116.84       153.65 o                         
   2   2   6        422.66        378.42        28.05 o                         
   3   2   6        713.05        677.38        53.72 o                         
   4   2   6        492.75        518.94        33.65 o                         
   5   2   6       5851.60       6259.53       166.69 o                         
   6   2   6       3183.68       3147.57        70.27 o                         
   7   2   6        371.32        328.54        18.51 o                         
   8   2   6        967.23        968.23        34.32 o                         
   9   2   6        251.91        249.22        14.88 o                         
  10   2   6        931.37        969.74        30.14 o                         
  11   2   6        142.27        144.94        17.46 o                         
  12   2   6        294.88        348.06        19.56 o                         
  13   2   6        305.07        294.57        21.32 o                         
  14   2   6         56.60         77.32        10.49 o                         
 -14   3   6        314.55        287.34        14.80 o                         
 -13   3   6        547.27        558.24        21.58 o                         
 -12   3   6         42.46         59.82        12.32 o                         
 -11   3   6       3512.45       3652.10        68.96 o                         
 -10   3   6        958.10        976.45        28.47 o                         
  -9   3   6       3257.70       3268.96        62.41 o                         
  -8   3   6         52.03         49.61        10.09 o                         
  -7   3   6       3004.25       2824.39        51.86 o                         
  -6   3   6       1137.45       1058.70        22.35 o                         
  -5   3   6      16481.12      15068.00       286.84 o                         
  -4   3   6        509.63        552.93        79.50 o                         
  -3   3   6         47.13        235.39        82.78 o                         
  -2   3   6       1503.58       1555.34        84.60 o                         
  -1   3   6      14454.67      14531.41       500.02 o                         
   0   3   6       1035.80       1190.85        44.06 o                         
   1   3   6      12637.13      13116.03       370.25 o                         
   2   3   6       1512.03       1522.96        50.48 o                         
   3   3   6         92.59        145.14        17.42 o                         
   4   3   6        684.47        722.30        60.64 o                         
   5   3   6      14982.50      14596.17       283.27 o                         
   6   3   6       1028.17       1028.02        29.18 o                         
   7   3   6       4184.62       4279.08        92.78 o                         
   8   3   6          4.57         13.99        12.67 o                         
   9   3   6       3641.58       3701.51       107.90 o                         
  10   3   6        811.25        883.07        29.85 o                         
  11   3   6       2914.52       3132.66        66.13 o                         
  12   3   6        171.59        177.56        13.63 o                         
  13   3   6        405.41        386.79        17.13 o                         
  14   3   6        347.01        366.04        39.67 o                         
 -14   4   6        241.77        256.04        14.43 o                         
 -13   4   6          9.90          9.01         9.40 o                         
 -12   4   6        531.80        524.79        28.31 o                         
 -11   4   6        894.43        849.95        32.06 o                         
 -10   4   6        367.77        377.65        21.65 o                         
  -9   4   6        440.96        464.94        19.54 o                         
  -8   4   6        333.59        323.58        14.04 o                         
  -7   4   6       1443.26       1368.30        32.06 o                         
  -6   4   6         99.86        105.70         7.92 o                         
  -5   4   6       2058.43       1867.34        35.53 o                         
  -4   4   6       2022.38       1828.48        55.19 o                         
  -3   4   6       1605.67       1672.64       133.33 o                         
  -2   4   6       1052.32       1244.25        79.50 o                         
  -1   4   6       1597.88       1769.25       124.78 o                         
   0   4   6       3438.64       3857.51       116.56 o                         
   1   4   6       1346.34       1442.65        61.87 o                         
   2   4   6       1068.91       1175.50        41.23 o                         
   3   4   6       1770.98       1770.31        55.42 o                         
   4   4   6       2094.08       1913.38        60.43 o                         
   5   4   6       2456.68       2405.45        47.56 o                         
   6   4   6        247.73        283.99        16.10 o                         
   7   4   6       1375.98       1296.74        43.82 o                         
   8   4   6        477.67        488.77        22.59 o                         
   9   4   6        424.85        436.55        26.58 o                         
  10   4   6         83.15         84.14        12.43 o                         
  11   4   6        853.80        888.41        32.39 o                         
  12   4   6        564.03        549.48        23.82 o                         
  13   4   6        108.52         96.20        10.44 o                         
  14   4   6         45.49         49.76         9.83 o                         
 -13   5   6        245.40        232.66        15.39 o                         
 -12   5   6       1173.04       1180.11        31.62 o                         
 -11   5   6       2325.03       2441.63        53.93 o                         
 -10   5   6       1760.68       1715.01        37.64 o                         
  -9   5   6       2168.73       2145.81        46.14 o                         
  -8   5   6        644.07        657.19        19.64 o                         
  -7   5   6       2848.96       2797.78        47.06 o                         
  -6   5   6       3328.11       3263.78        55.25 o                         
  -5   5   6       4227.87       3874.12        61.30 o                         
  -4   5   6       3965.29       3568.56        71.60 o                         
  -3   5   6       1797.86       1645.56        50.17 o                         
  -2   5   6       2225.31       2086.38       106.16 o                         
  -1   5   6       4783.95       4143.02       242.51 o                         
   0   5   6       6294.04       5964.09       241.95 o                         
   1   5   6       4844.07       4764.04       140.70 o                         
   2   5   6       2027.80       2146.50       130.88 o                         
   3   5   6       1347.57       1292.21        31.13 o                         
   4   5   6       3026.53       2776.08        50.52 o                         
   5   5   6       5243.21       5205.59        91.30 o                         
   6   5   6       3761.61       3766.46        67.88 o                         
   7   5   6       2824.60       2942.84        69.96 o                         
   8   5   6        566.40        575.48        24.89 o                         
   9   5   6       2108.11       2120.79        63.06 o                         
  10   5   6       2811.90       2963.99        66.74 o                         
  11   5   6       1887.06       2030.11        42.48 o                         
  12   5   6       1074.16       1071.76        28.43 o                         
  13   5   6         86.79         71.07        11.22 o                         
 -13   6   6         79.25         71.35         8.70 o                         
 -12   6   6        188.75        180.36        11.66 o                         
 -11   6   6        169.85        179.65        13.04 o                         
 -10   6   6        317.44        360.88        21.06 o                         
  -9   6   6        116.89        125.65        11.36 o                         
  -8   6   6        919.75        933.98        24.20 o                         
  -7   6   6         52.63         60.89         9.13 o                         
  -6   6   6       1212.93       1125.47        32.53 o                         
  -5   6   6        116.82        109.59         9.65 o                         
  -4   6   6       3012.98       2766.23        51.74 o                         
  -3   6   6        929.76        979.90        24.84 o                         
  -2   6   6       1699.69       1700.43        45.53 o                         
  -1   6   6        690.97        728.96        76.68 o                         
   0   6   6       4830.36       5313.71       329.54 o                         
   1   6   6        561.48        535.32        51.76 o                         
   2   6   6       2187.04       2319.92        47.03 o                         
   3   6   6        930.54       1042.56        31.95 o                         
   4   6   6       3206.16       3060.02        55.58 o                         
   5   6   6        257.78        243.70        11.55 o                         
   6   6   6       1404.72       1385.77        30.54 o                         
   7   6   6        170.94        200.56        15.09 o                         
   8   6   6       1080.25       1074.58        29.98 o                         
   9   6   6        189.19        206.13        14.53 o                         
  10   6   6        274.21        254.13        22.54 o                         
  11   6   6         25.89         29.24         9.93 o                         
  12   6   6        313.77        302.58        18.83 o                         
  13   6   6        112.03        102.08         9.69 o                         
 -13   7   6        368.61        355.50        20.49 o                         
 -12   7   6        908.10        998.10        24.94 o                         
 -11   7   6        287.08        302.85        18.36 o                         
 -10   7   6       1759.62       1777.25        39.53 o                         
  -9   7   6        696.32        756.86        24.70 o                         
  -8   7   6       1006.41        991.94        25.95 o                         
  -7   7   6         71.67         52.87         8.99 o                         
  -6   7   6       3748.58       3766.38        66.10 o                         
  -5   7   6         51.25         45.46        12.52 o                         
  -4   7   6       5993.99       5887.95       103.58 o                         
  -3   7   6        408.86        372.71        15.66 o                         
  -2   7   6       1742.59       1678.03        38.49 o                         
  -1   7   6        472.24        468.31        21.12 o                         
   0   7   6      13960.22      14618.72       249.73 o                         
   1   7   6        485.48        459.98        15.34 o                         
   2   7   6       1576.08       1546.64        30.43 o                         
   3   7   6        391.58        378.13        13.90 o                         
   4   7   6       4362.83       4395.90        81.54 o                         
   5   7   6         17.77          7.71         9.97 o                         
   6   7   6       4190.88       4206.14        88.21 o                         
   7   7   6        156.87        143.07        11.96 o                         
   8   7   6        739.28        716.84        28.03 o                         
   9   7   6        842.23        901.23        38.72 o                         
  10   7   6       2155.60       2125.35        77.39 o                         
  11   7   6        259.66        246.14        17.70 o                         
  12   7   6        769.10        821.78        28.90 o                         
  13   7   6        248.90        243.87        17.12 o                         
 -12   8   6        176.82        177.95        10.35 o                         
 -11   8   6        710.14        750.77        22.24 o                         
 -10   8   6        300.36        335.52        21.23 o                         
  -9   8   6       1028.93       1027.66        28.05 o                         
  -8   8   6       1200.15       1218.93        35.75 o                         
  -7   8   6        362.14        384.85        18.00 o                         
  -6   8   6        840.57        826.86        23.44 o                         
  -5   8   6        152.96        168.77        11.81 o                         
  -4   8   6       1745.83       1613.56        36.92 o                         
  -3   8   6        731.23        698.37        21.91 o                         
  -2   8   6        603.24        626.41        22.15 o                         
  -1   8   6       1915.39       2063.89        36.86 o                         
   0   8   6       1567.21       1686.67        30.34 o                         
   1   8   6       2203.58       2385.03        41.43 o                         
   2   8   6        682.71        727.87        21.59 o                         
   3   8   6        580.97        560.44        16.70 o                         
   4   8   6       2342.17       2329.42        53.60 o                         
   5   8   6        171.17        182.05        17.19 o                         
   6   8   6       1164.14       1155.70        31.65 o                         
   7   8   6        558.67        596.40        24.36 o                         
   8   8   6        767.49        747.13        30.40 o                         
   9   8   6       1211.88       1176.17        36.63 o                         
  10   8   6        133.07        133.87        13.57 o                         
  11   8   6        493.11        489.41        18.57 o                         
  12   8   6         31.22         30.81        11.23 o                         
 -12   9   6        555.29        594.25        26.45 o                         
 -11   9   6        828.08        826.46        22.05 o                         
 -10   9   6        234.95        268.15        17.50 o                         
  -9   9   6        287.05        336.25        21.85 o                         
  -8   9   6        908.91        912.66        28.52 o                         
  -7   9   6        600.64        618.80        20.89 o                         
  -6   9   6       2192.20       2248.69        45.51 o                         
  -5   9   6       2514.38       2463.69        53.97 o                         
  -4   9   6        667.29        667.69        22.44 o                         
  -3   9   6       2486.77       2487.86        50.56 o                         
  -2   9   6        607.33        592.59        20.18 o                         
  -1   9   6       3050.34       3126.06        52.36 o                         
   0   9   6        435.18        520.70        17.88 o                         
   1   9   6       3109.77       3102.31        55.52 o                         
   2   9   6        317.17        279.13        14.40 o                         
   3   9   6       3205.86       3198.22        57.79 o                         
   4   9   6        469.09        494.59        16.92 o                         
   5   9   6       1394.82       1372.18        35.71 o                         
   6   9   6       1978.58       2012.95        49.23 o                         
   7   9   6        423.22        431.54        23.55 o                         
   8   9   6       1096.28       1092.30        44.72 o                         
   9   9   6         15.47         12.13        11.47 o                         
  10   9   6        334.43        352.27        22.57 o                         
  11   9   6        975.94        980.06        26.11 o                         
  12   9   6        514.98        514.93        20.13 o                         
 -11  10   6        757.79        752.04        21.34 o                         
 -10  10   6        552.65        540.96        17.61 o                         
  -9  10   6        580.61        617.82        20.74 o                         
  -8  10   6        242.72        272.80        14.84 o                         
  -7  10   6       2681.15       2784.42        53.93 o                         
  -6  10   6        267.18        311.48        20.60 o                         
  -5  10   6        904.95        921.91        32.81 o                         
  -4  10   6        400.31        434.74        18.00 o                         
  -3  10   6       2250.38       2250.26        46.20 o                         
  -2  10   6        558.96        602.95        16.50 o                         
  -1  10   6        498.97        565.51        16.02 o                         
   0  10   6          8.64         16.21         6.98 o                         
   1  10   6       1017.15       1062.11        23.96 o                         
   2  10   6        505.96        534.46        17.39 o                         
   3  10   6       2322.08       2300.13        48.25 o                         
   4  10   6        242.35        269.20        15.76 o                         
   5  10   6        889.78        924.99        27.34 o                         
   6  10   6        410.65        453.72        21.41 o                         
   7  10   6       2203.35       2126.90        63.27 o                         
   8  10   6        258.77        275.61        18.51 o                         
   9  10   6        316.51        326.95        18.67 o                         
  10  10   6        595.91        594.44        20.79 o                         
  11  10   6        516.01        503.44        30.95 o                         
 -11  11   6        713.73        719.86        34.39 o                         
 -10  11   6        516.85        521.41        15.48 o                         
  -9  11   6         18.14         31.04         8.36 o                         
  -8  11   6         29.23         39.56         8.77 o                         
  -7  11   6       1835.16       1919.65        39.59 o                         
  -6  11   6         86.55         97.73        10.44 o                         
  -5  11   6       2128.41       2190.85        45.12 o                         
  -4  11   6         80.06        108.11        11.00 o                         
  -3  11   6        497.98        536.22        16.44 o                         
  -2  11   6        155.24        148.18        10.80 o                         
  -1  11   6       1092.51       1080.96        23.46 o                         
   0  11   6       2116.73       2024.38        39.93 o                         
   1  11   6       1067.97       1028.38        27.32 o                         
   2  11   6        243.95        239.80        13.01 o                         
   3  11   6        534.54        561.49        19.87 o                         
   4  11   6        221.43        270.69        18.89 o                         
   5  11   6       1706.07       1702.96        46.88 o                         
   6  11   6         79.74         96.14        12.36 o                         
   7  11   6       1599.53       1601.39        50.15 o                         
   8  11   6         87.98        104.32        12.40 o                         
   9  11   6         52.81         76.79         9.32 o                         
  10  11   6        463.71        428.99        14.61 o                         
  11  11   6        603.24        576.43        23.32 o                         
 -10  12   6        171.58        163.30        15.17 o                         
  -9  12   6         28.68         25.04         6.63 o                         
  -8  12   6       1005.35       1009.37        22.96 o                         
  -7  12   6       1282.67       1242.77        25.28 o                         
  -6  12   6        473.75        492.79        17.02 o                         
  -5  12   6        375.70        379.24        15.04 o                         
  -4  12   6       1225.05       1287.44        29.92 o                         
  -3  12   6        642.24        659.21        18.28 o                         
  -2  12   6       1145.98       1185.02        25.30 o                         
  -1  12   6        183.01        163.78        10.22 o                         
   0  12   6       1973.02       1939.26        41.76 o                         
   1  12   6        452.38        490.22        17.90 o                         
   2  12   6        614.46        649.17        19.59 o                         
   3  12   6        887.49        940.49        23.69 o                         
   4  12   6        976.89       1006.41        28.63 o                         
   5  12   6        484.50        497.15        23.19 o                         
   6  12   6        348.71        350.96        19.91 o                         
   7  12   6       1393.98       1344.68        41.78 o                         
   8  12   6       1476.30       1457.13        39.49 o                         
   9  12   6        175.82        205.47        13.40 o                         
  10  12   6        248.43        240.69        17.64 o                         
  -9  13   6        259.53        281.91        20.05 o                         
  -8  13   6        329.42        335.26        12.14 o                         
  -7  13   6          6.90          5.46         6.41 o                         
  -6  13   6        247.29        267.64        12.47 o                         
  -5  13   6        411.48        449.36        15.31 o                         
  -4  13   6        190.96        197.20        10.61 o                         
  -3  13   6        555.60        572.57        19.61 o                         
  -2  13   6       1792.98       1763.84        37.18 o                         
  -1  13   6         87.12         54.58        10.87 o                         
   0  13   6       2264.08       2330.82        44.80 o                         
   1  13   6         36.17         33.88         9.74 o                         
   2  13   6       1646.03       1606.47        36.67 o                         
   3  13   6        636.69        699.54        25.38 o                         
   4  13   6        535.83        586.69        21.08 o                         
   5  13   6        346.76        409.02        29.49 o                         
   6  13   6        427.22        464.62        22.68 o                         
   7  13   6         53.89         71.24        11.88 o                         
   8  13   6        258.36        270.74        13.58 o                         
   9  13   6        206.71        199.68        10.34 o                         
  -8  14   6        898.98        959.46        30.85 o                         
  -7  14   6         71.99         93.29         7.60 o                         
  -6  14   6        443.42        427.17        13.73 o                         
  -5  14   6        581.09        569.79        15.47 o                         
  -4  14   6       1844.19       1859.86        34.66 o                         
  -3  14   6        241.28        209.42        12.14 o                         
  -2  14   6       2002.69       2004.10        40.94 o                         
  -1  14   6        269.63        255.39        12.13 o                         
   0  14   6        433.21        448.58        17.19 o                         
   1  14   6        222.31        240.45        11.25 o                         
   2  14   6       1572.55       1635.40        40.33 o                         
   3  14   6        225.23        216.52        11.88 o                         
   4  14   6       1544.81       1529.26        43.12 o                         
   5  14   6        449.51        454.66        21.33 o                         
   6  14   6        372.53        371.19        16.85 o                         
   7  14   6         80.01         90.40         8.31 o                         
   8  14   6       1619.06       1549.29        43.70 o                         
  -7  15   6         22.70         26.26        13.90 o                         
  -6  15   6        148.75        124.32        11.53 o                         
  -5  15   6        389.89        386.65        14.42 o                         
  -4  15   6        751.83        742.60        16.63 o                         
  -3  15   6         75.35         64.57         7.07 o                         
  -2  15   6         72.83         54.47         7.03 o                         
  -1  15   6        467.21        447.47        14.15 o                         
   0  15   6        560.10        566.46        19.25 o                         
   1  15   6        503.35        493.51        14.72 o                         
   2  15   6        143.20        151.93        10.06 o                         
   3  15   6        111.75        110.61         8.54 o                         
   4  15   6        589.17        612.09        20.78 o                         
   5  15   6        450.15        455.16        23.36 o                         
   6  15   6        473.80        430.31        16.00 o                         
   7  15   6         89.89         93.28        23.46 o                         
  -5  16   6         53.47         55.59        11.96 o                         
  -4  16   6        177.01        167.78        13.17 o                         
  -3  16   6       3026.30       3016.92        68.55 o                         
  -2  16   6        785.55        740.48        19.47 o                         
  -1  16   6       1711.11       1683.55        40.62 o                         
   0  16   6        193.02        210.94        13.26 o                         
   1  16   6       1600.42       1640.94        49.19 o                         
   2  16   6        492.55        470.95        16.35 o                         
   3  16   6       2287.96       2156.22        69.08 o                         
   4  16   6         71.94         57.51         6.98 o                         
   5  16   6          5.85         18.94         8.46 o                         
  -1  17   6        261.57        210.81        24.32 o                         
   0  17   6         79.31         54.44        15.64 o                         
   1  17   6        263.08        249.04        26.64 o                         
   1   0   7        153.57        172.21        25.52 o                         
   2   0   7       1474.35       1405.52        83.23 o                         
   3   0   7        670.93        585.48        58.51 o                         
   4   0   7         32.40         48.77        18.52 o                         
   5   0   7        395.59        311.42        15.32 o                         
   6   0   7         31.73         44.83         7.64 o                         
   7   0   7         70.31         52.80         9.99 o                         
   8   0   7        207.50        155.66        14.69 o                         
   9   0   7       2160.71       2244.52        56.23 o                         
  10   0   7        994.15        976.15        35.10 o                         
  11   0   7       1097.66       1101.86        33.14 o                         
  12   0   7        415.54        454.83        20.42 o                         
  13   0   7        308.92        312.35        15.00 o                         
  14   0   7        294.60        274.10        16.87 o                         
 -14   1   7        631.47        599.31        25.14 o                         
 -13   1   7        700.85        724.00        24.82 o                         
 -12   1   7       1473.92       1558.52        37.33 o                         
 -11   1   7       1370.47       1432.00        42.51 o                         
 -10   1   7       1176.67       1237.74        38.96 o                         
  -9   1   7       2675.31       2640.25        58.77 o                         
  -8   1   7        766.71        742.29        26.77 o                         
  -7   1   7       1325.30       1290.97        40.16 o                         
  -6   1   7       1931.75       1899.61        34.84 o                         
  -5   1   7       5075.27       4723.47        84.81 o                         
  -4   1   7       1073.81       1155.17        47.48 o                         
  -3   1   7       1770.27       1667.63        58.79 o                         
  -2   1   7       7736.29       7186.58       252.26 o                         
  -1   1   7       6517.24       6475.38       183.26 o                         
   0   1   7         93.83        146.32        17.85 o                         
   1   1   7       4902.67       4606.21       144.46 o                         
   2   1   7       7468.84       6871.20       248.83 o                         
   3   1   7       2063.64       2093.16       115.42 o                         
   4   1   7       1353.14       1319.47        60.73 o                         
   5   1   7       5149.80       5088.42       100.56 o                         
   6   1   7       1567.34       1537.31        32.35 o                         
   7   1   7       1461.25       1482.80        33.58 o                         
   8   1   7       1451.13       1400.13        44.13 o                         
   9   1   7       1658.13       1685.20        46.07 o                         
  10   1   7        682.51        724.06        32.34 o                         
  11   1   7       1441.39       1512.77        41.31 o                         
  12   1   7       1371.32       1442.34        33.06 o                         
  13   1   7       1158.31       1150.05        30.88 o                         
  14   1   7        626.11        657.63        31.09 o                         
 -14   2   7        326.61        284.42        28.00 o                         
 -13   2   7        189.93        170.08        11.74 o                         
 -12   2   7        191.57        189.43        13.23 o                         
 -11   2   7        258.37        252.63        17.84 o                         
 -10   2   7        414.53        445.88        22.01 o                         
  -9   2   7        589.46        667.02        24.48 o                         
  -8   2   7        717.59        718.20        23.76 o                         
  -7   2   7         11.76         19.09         8.44 o                         
  -6   2   7        810.18        764.35        19.28 o                         
  -5   2   7        569.01        487.15        15.22 o                         
  -4   2   7        419.57        445.04        55.80 o                         
  -3   2   7       2385.36       2564.72       178.87 o                         
  -2   2   7         73.63         72.61        18.01 o                         
  -1   2   7       1565.12       1697.09        63.23 o                         
   0   2   7        436.73        440.29        28.62 o                         
   1   2   7       1385.57       1483.20        56.65 o                         
   2   2   7         23.06         -2.50        18.57 o                         
   3   2   7       2590.59       2798.97       150.82 o                         
   4   2   7        183.27        180.90        18.78 o                         
   5   2   7        498.66        462.98        19.94 o                         
   6   2   7        635.17        608.78        22.45 o                         
   7   2   7         22.36          4.51        11.62 o                         
   8   2   7        798.11        763.81        25.20 o                         
   9   2   7        285.17        315.69        17.98 o                         
  10   2   7        283.03        277.83        24.63 o                         
  11   2   7        378.17        381.66        33.07 o                         
  12   2   7        232.70        257.14        15.69 o                         
  13   2   7        181.64        164.94        12.00 o                         
  14   2   7        455.64        398.68        22.11 o                         
 -14   3   7         14.19         -1.74        13.90 o                         
 -13   3   7       2497.83       2559.22        59.55 o                         
 -12   3   7       1345.48       1356.29        35.51 o                         
 -11   3   7        934.92        899.98        27.16 o                         
 -10   3   7       1770.38       1854.31        40.61 o                         
  -9   3   7       2566.57       2614.41        52.51 o                         
  -8   3   7        339.13        319.66        16.41 o                         
  -7   3   7       1389.87       1263.94        27.29 o                         
  -6   3   7       4498.53       4086.07        86.50 o                         
  -5   3   7        277.19        299.07        12.57 o                         
  -4   3   7       3122.14       2937.98        64.44 o                         
  -3   3   7       8121.39       7476.15       377.90 o                         
  -2   3   7        743.26        751.57        52.94 o                         
  -1   3   7       2249.78       2085.63        79.70 o                         
   0   3   7       2489.75       2139.69        66.65 o                         
   1   3   7       2031.25       1840.52        69.13 o                         
   2   3   7       1243.50       1260.63        50.20 o                         
   3   3   7       7107.31       7138.50       200.48 o                         
   4   3   7       3702.87       3698.58        78.39 o                         
   5   3   7        197.75        218.81        12.33 o                         
   6   3   7       3671.71       3567.98        65.79 o                         
   7   3   7       1607.00       1567.53        40.12 o                         
   8   3   7        237.96        230.64        20.89 o                         
   9   3   7       2118.43       2108.54        61.40 o                         
  10   3   7       1127.82       1165.60        34.08 o                         
  11   3   7       1199.30       1227.82        36.69 o                         
  12   3   7       1774.26       1753.46        39.34 o                         
  13   3   7       2682.12       2716.06        73.04 o                         
  14   3   7         25.37         35.20        10.42 o                         
 -13   4   7        172.30        151.11        16.72 o                         
 -12   4   7        466.24        491.58        23.56 o                         
 -11   4   7       1488.04       1470.47        35.16 o                         
 -10   4   7        152.69        166.99        12.73 o                         
  -9   4   7        424.81        455.05        18.88 o                         
  -8   4   7        568.62        582.65        19.68 o                         
  -7   4   7         87.67         92.68         8.58 o                         
  -6   4   7        327.06        305.62        12.53 o                         
  -5   4   7       1915.13       1829.51        31.80 o                         
  -4   4   7         60.38         50.68         6.84 o                         
  -3   4   7       1619.36       1527.52        55.62 o                         
  -2   4   7       1486.55       1663.06       177.81 o                         
  -1   4   7       1244.39       1418.42       113.10 o                         
   0   4   7         32.09          2.62        23.37 o                         
   1   4   7       1247.62       1335.86        69.00 o                         
   2   4   7       1490.93       1590.16       103.57 o                         
   3   4   7       2194.42       2147.55        52.58 o                         
   4   4   7        120.47        111.96         8.64 o                         
   5   4   7       1227.02       1270.81        29.37 o                         
   6   4   7        276.60        245.85        13.50 o                         
   7   4   7        117.15         86.76        18.47 o                         
   8   4   7        748.08        776.48        25.25 o                         
   9   4   7        306.40        319.19        20.94 o                         
  10   4   7         62.68         76.69        12.80 o                         
  11   4   7       2236.34       2322.56        50.59 o                         
  12   4   7        598.83        565.37        20.53 o                         
  13   4   7         59.86         45.53        11.39 o                         
 -13   5   7        825.35        851.42        25.86 o                         
 -12   5   7        969.97        976.13        32.97 o                         
 -11   5   7        265.20        284.11        18.61 o                         
 -10   5   7       1024.18       1039.85        33.82 o                         
  -9   5   7       1116.89       1109.31        30.22 o                         
  -8   5   7       4241.29       4046.63        71.48 o                         
  -7   5   7        902.82        882.60        21.38 o                         
  -6   5   7       2760.00       2724.84        59.50 o                         
  -5   5   7       1942.80       1930.32        35.76 o                         
  -4   5   7       3187.58       3077.90        54.79 o                         
  -3   5   7       3023.29       2992.43        58.72 o                         
  -2   5   7       2483.51       2336.97        57.68 o                         
  -1   5   7       7382.79       7113.18       431.78 o                         
   0   5   7       4098.10       4237.12       249.04 o                         
   1   5   7       7825.29       8143.52       238.42 o                         
   2   5   7       1126.01       1002.45        25.82 o                         
   3   5   7       2698.69       2661.48        55.63 o                         
   4   5   7       3241.60       3249.21        56.03 o                         
   5   5   7       2744.37       2840.41        52.90 o                         
   6   5   7       1955.89       1954.51        41.94 o                         
   7   5   7        220.14        203.88        17.33 o                         
   8   5   7       5450.29       5552.96       117.93 o                         
   9   5   7        826.02        871.19        30.99 o                         
  10   5   7        925.47        929.91        28.72 o                         
  11   5   7        220.85        217.50        13.98 o                         
  12   5   7       1001.16        972.58        27.42 o                         
  13   5   7       1027.51       1023.78        31.72 o                         
 -13   6   7        259.22        208.35        14.95 o                         
 -12   6   7       1346.97       1279.72        31.83 o                         
 -11   6   7        131.80        135.68        11.49 o                         
 -10   6   7        357.52        342.15        23.69 o                         
  -9   6   7        637.54        658.16        22.76 o                         
  -8   6   7        726.50        706.21        21.80 o                         
  -7   6   7        243.02        252.22        13.97 o                         
  -6   6   7        198.02        192.38        10.75 o                         
  -5   6   7        323.68        327.99        14.02 o                         
  -4   6   7        989.74        990.56        22.87 o                         
  -3   6   7       2983.40       2925.00        52.61 o                         
  -2   6   7        504.12        507.73        17.87 o                         
  -1   6   7       2951.65       2921.86        58.97 o                         
   0   6   7       4782.86       4912.65       104.20 o                         
   1   6   7       3102.74       3166.96        64.48 o                         
   2   6   7        601.73        635.18        17.75 o                         
   3   6   7       2786.29       2919.38        51.74 o                         
   4   6   7       1196.88       1242.86        26.65 o                         
   5   6   7        331.03        362.14        15.68 o                         
   6   6   7        101.00        117.77         9.13 o                         
   7   6   7        386.24        370.98        23.43 o                         
   8   6   7        595.24        603.74        25.05 o                         
   9   6   7        577.64        575.66        27.86 o                         
  10   6   7        520.77        544.77        32.95 o                         
  11   6   7        207.91        226.38        14.46 o                         
  12   6   7       1408.58       1312.34        35.06 o                         
  13   6   7        233.57        229.12        13.24 o                         
 -13   7   7        150.17        115.83        24.32 o                         
 -12   7   7        854.12        806.37        31.10 o                         
 -11   7   7       1529.09       1608.63        36.90 o                         
 -10   7   7        781.74        826.14        27.72 o                         
  -9   7   7        185.90        195.86        18.34 o                         
  -8   7   7       1214.29       1228.89        29.50 o                         
  -7   7   7       2966.37       2940.64        53.79 o                         
  -6   7   7        321.87        346.54        14.96 o                         
  -5   7   7       1057.66        989.39        23.00 o                         
  -4   7   7       1256.08       1223.69        27.07 o                         
  -3   7   7       1601.03       1576.22        32.13 o                         
  -2   7   7       5511.41       5532.46        97.65 o                         
  -1   7   7       3404.87       3495.24        61.71 o                         
   0   7   7       1491.10       1621.81        30.57 o                         
   1   7   7       4778.47       4953.52        77.38 o                         
   2   7   7       4525.39       4547.61        73.91 o                         
   3   7   7       1522.61       1536.56        31.61 o                         
   4   7   7        859.84        866.56        21.45 o                         
   5   7   7       1417.93       1451.73        33.76 o                         
   6   7   7        237.03        254.06        14.35 o                         
   7   7   7       2428.11       2427.81        63.91 o                         
   8   7   7        987.55        973.14        43.25 o                         
   9   7   7        175.49        168.74        15.95 o                         
  10   7   7       1034.91       1038.31        30.85 o                         
  11   7   7       1174.69       1190.88        29.56 o                         
  12   7   7        905.33        865.59        29.07 o                         
  13   7   7        212.43        230.52        25.19 o                         
 -12   8   7        488.27        467.79        18.04 o                         
 -11   8   7        632.94        660.10        22.52 o                         
 -10   8   7       1364.25       1352.12        31.37 o                         
  -9   8   7        459.84        489.09        22.15 o                         
  -8   8   7        409.62        444.95        18.83 o                         
  -7   8   7        258.62        282.78        14.98 o                         
  -6   8   7        478.62        491.44        19.33 o                         
  -5   8   7        515.11        521.22        18.41 o                         
  -4   8   7       1410.93       1392.30        31.80 o                         
  -3   8   7       2479.79       2500.74        53.47 o                         
  -2   8   7       1958.60       1999.43        40.43 o                         
  -1   8   7        353.02        389.10        15.84 o                         
   0   8   7       1989.67       2042.83        36.56 o                         
   1   8   7        629.69        666.30        20.09 o                         
   2   8   7       2460.75       2569.91        46.58 o                         
   3   8   7       2118.50       2150.31        48.43 o                         
   4   8   7       1797.79       1781.27        35.80 o                         
   5   8   7        711.77        740.85        22.98 o                         
   6   8   7        122.86        124.17        10.48 o                         
   7   8   7        177.87        183.17        13.88 o                         
   8   8   7        201.74        221.21        20.33 o                         
   9   8   7        647.48        618.86        37.73 o                         
  10   8   7       1079.69       1051.82        27.81 o                         
  11   8   7        589.46        584.38        22.49 o                         
  12   8   7        390.78        383.06        17.92 o                         
 -12   9   7        173.97        203.86        28.38 o                         
 -11   9   7        704.89        683.68        19.69 o                         
 -10   9   7       1148.06       1162.16        32.32 o                         
  -9   9   7       1779.77       1825.53        39.53 o                         
  -8   9   7         59.09         65.00        10.88 o                         
  -7   9   7       2750.86       2744.57        54.04 o                         
  -6   9   7        365.81        412.01        18.28 o                         
  -5   9   7        704.64        706.68        21.67 o                         
  -4   9   7          7.05          9.86         9.03 o                         
  -3   9   7       1086.32       1081.97        27.47 o                         
  -2   9   7        993.52       1017.35        26.11 o                         
  -1   9   7        867.16        873.65        20.84 o                         
   0   9   7       5213.76       5382.61        95.64 o                         
   1   9   7       1185.85       1214.77        25.70 o                         
   2   9   7        907.98        919.30        27.85 o                         
   3   9   7        908.72        919.69        25.17 o                         
   4   9   7        118.71        141.92         9.39 o                         
   5   9   7        634.50        646.61        22.50 o                         
   6   9   7        354.12        387.87        18.81 o                         
   7   9   7       2283.57       2228.19        66.74 o                         
   8   9   7         65.50         78.34        15.79 o                         
   9   9   7       1314.30       1336.37        44.20 o                         
  10   9   7        963.73        954.38        26.78 o                         
  11   9   7        254.37        227.86        15.20 o                         
  12   9   7        185.55        191.53        20.79 o                         
 -11  10   7       1094.24       1152.61        29.77 o                         
 -10  10   7        216.89        234.68        14.10 o                         
  -9  10   7        407.19        420.78        17.83 o                         
  -8  10   7        899.72        956.08        25.13 o                         
  -7  10   7        393.12        425.23        18.62 o                         
  -6  10   7          8.70         19.17        10.88 o                         
  -5  10   7        581.03        611.75        27.15 o                         
  -4  10   7       1293.58       1333.00        32.75 o                         
  -3  10   7        270.22        277.62        16.96 o                         
  -2  10   7        637.69        636.92        18.75 o                         
  -1  10   7        760.30        779.17        20.91 o                         
   0  10   7         18.92         17.95         7.56 o                         
   1  10   7        681.95        650.32        18.46 o                         
   2  10   7       1411.68       1427.45        32.94 o                         
   3  10   7        479.67        550.00        25.38 o                         
   4  10   7       1358.87       1395.01        32.14 o                         
   5  10   7       1107.90       1140.83        31.62 o                         
   6  10   7          4.05          9.91         9.79 o                         
   7  10   7        364.21        366.29        24.69 o                         
   8  10   7       1118.78       1125.90        36.66 o                         
   9  10   7        323.67        329.09        19.29 o                         
  10  10   7        164.39        140.61         9.44 o                         
  11  10   7        890.59        936.06        30.08 o                         
 -10  11   7        694.73        728.25        18.78 o                         
  -9  11   7        243.70        261.80        13.36 o                         
  -8  11   7        938.23        965.75        24.51 o                         
  -7  11   7       1697.23       1752.47        36.52 o                         
  -6  11   7       1361.07       1407.12        39.16 o                         
  -5  11   7         47.47         61.36         9.87 o                         
  -4  11   7        178.78        178.05        11.41 o                         
  -3  11   7       1396.24       1346.32        30.15 o                         
  -2  11   7       1957.24       1907.47        40.72 o                         
  -1  11   7         71.84         73.15        14.64 o                         
   0  11   7       2192.81       2210.57        43.66 o                         
   1  11   7         16.02         26.91        11.38 o                         
   2  11   7       2914.47       2970.17        59.41 o                         
   3  11   7       2122.11       2156.75        48.43 o                         
   4  11   7        345.26        357.18        17.01 o                         
   5  11   7         20.61         40.80        10.15 o                         
   6  11   7       1471.98       1552.89        50.76 o                         
   7  11   7       1406.76       1429.11        60.52 o                         
   8  11   7        633.28        629.45        28.50 o                         
   9  11   7        157.63        168.37        12.54 o                         
  10  11   7        319.68        282.09        13.47 o                         
  -9  12   7        394.76        407.77        14.51 o                         
  -8  12   7        262.58        274.00        12.09 o                         
  -7  12   7        695.30        698.16        17.43 o                         
  -6  12   7       1159.97       1235.49        26.35 o                         
  -5  12   7        272.26        274.47        15.56 o                         
  -4  12   7        246.17        262.69        13.55 o                         
  -3  12   7        763.79        783.57        23.04 o                         
  -2  12   7       1127.29       1108.20        27.72 o                         
  -1  12   7       1157.92       1156.48        38.58 o                         
   0  12   7        170.31        159.37        10.25 o                         
   1  12   7        888.43        914.02        23.91 o                         
   2  12   7       1167.66       1159.37        27.28 o                         
   3  12   7       1435.83       1508.35        34.23 o                         
   4  12   7        503.02        556.54        21.36 o                         
   5  12   7        548.76        563.36        22.48 o                         
   6  12   7       1036.26       1108.57        37.29 o                         
   7  12   7       1149.69       1159.37        36.66 o                         
   8  12   7         96.60         97.85        11.81 o                         
   9  12   7        251.18        257.75        18.56 o                         
  10  12   7        661.89        663.91        58.88 o                         
  -9  13   7          1.71         15.66        10.52 o                         
  -8  13   7        798.77        824.08        25.31 o                         
  -7  13   7        526.88        522.26        16.53 o                         
  -6  13   7        345.93        404.35        14.51 o                         
  -5  13   7       1597.74       1592.08        30.82 o                         
  -4  13   7       1612.09       1537.23        32.41 o                         
  -3  13   7         15.21         13.86         9.56 o                         
  -2  13   7        174.77        138.39        12.39 o                         
  -1  13   7        639.60        613.49        28.33 o                         
   0  13   7        445.09        453.54        16.86 o                         
   1  13   7        396.97        416.28        15.91 o                         
   2  13   7        680.51        709.52        19.09 o                         
   3  13   7         35.32         42.98         8.28 o                         
   4  13   7       2196.23       2173.98        52.17 o                         
   5  13   7       1587.95       1592.95        61.95 o                         
   6  13   7        183.44        238.08        24.04 o                         
   7  13   7        765.37        745.24        25.05 o                         
   8  13   7        856.06        877.41        27.59 o                         
   9  13   7         19.89          8.15        20.56 o                         
  -7  14   7        364.89        377.61        16.70 o                         
  -6  14   7        682.61        692.95        20.99 o                         
  -5  14   7       1084.31       1106.56        24.69 o                         
  -4  14   7        544.51        524.43        15.50 o                         
  -3  14   7       1358.13       1358.70        28.37 o                         
  -2  14   7        382.26        370.35        13.99 o                         
  -1  14   7        576.74        558.33        16.72 o                         
   0  14   7       2556.10       2490.65        48.33 o                         
   1  14   7        422.32        406.39        15.15 o                         
   2  14   7         95.67         96.44         8.20 o                         
   3  14   7       2056.62       2142.16        47.23 o                         
   4  14   7        462.59        486.53        19.37 o                         
   5  14   7        905.17        952.84        30.30 o                         
   6  14   7       1234.41       1232.97        36.65 o                         
   7  14   7        421.03        409.24        16.36 o                         
  -6  15   7        570.24        576.67        28.45 o                         
  -5  15   7        659.75        618.90        23.12 o                         
  -4  15   7        292.72        276.50        12.25 o                         
  -3  15   7       1046.59        990.76        20.81 o                         
  -2  15   7        332.53        346.39        12.99 o                         
  -1  15   7        107.17         94.77         6.89 o                         
   0  15   7         19.35          6.21         6.45 o                         
   1  15   7        459.00        452.56        16.10 o                         
   2  15   7        315.85        337.13        14.58 o                         
   3  15   7        722.78        667.67        25.13 o                         
   4  15   7        294.15        278.13        17.99 o                         
   5  15   7        801.03        746.93        28.28 o                         
   6  15   7        634.64        599.64        30.07 o                         
  -4  16   7        168.93        118.94        17.73 o                         
  -3  16   7        139.00        145.67        12.29 o                         
  -2  16   7        143.62        121.95        10.27 o                         
  -1  16   7        524.58        498.98        16.56 o                         
   0  16   7        542.31        495.84        16.96 o                         
   1  16   7        625.92        603.09        20.52 o                         
   2  16   7        409.18        403.06        23.35 o                         
   3  16   7        267.45        275.54        14.40 o                         
   4  16   7        261.89        231.44        16.17 o                         
   0   0   8       1616.42       2095.36        98.52 o                         
   1   0   8        658.38        548.16        55.39 o                         
   2   0   8         32.93         28.86        31.99 o                         
   3   0   8      10379.25      10753.21       594.79 o                         
   4   0   8       5836.20       6005.38       110.78 o                         
   5   0   8        530.96        490.90        15.14 o                         
   6   0   8       1006.56        977.65        22.99 o                         
   7   0   8        825.31        816.51        29.63 o                         
   8   0   8        375.92        373.60        20.91 o                         
   9   0   8       1505.62       1542.34        44.12 o                         
  10   0   8         66.49         48.66        15.01 o                         
  11   0   8        130.18        125.56        14.33 o                         
  12   0   8        516.83        486.38        19.64 o                         
  13   0   8       1617.02       1690.18        45.71 o                         
  14   0   8        203.85        211.39        24.90 o                         
 -14   1   8        388.52        373.56        30.70 o                         
 -13   1   8        534.06        561.86        23.29 o                         
 -12   1   8        265.27        261.33        13.42 o                         
 -11   1   8        503.36        551.15        23.00 o                         
 -10   1   8         93.70         82.23        14.03 o                         
  -9   1   8        384.85        394.01        21.33 o                         
  -8   1   8        848.18        814.49        28.61 o                         
  -7   1   8        905.10        885.68        24.07 o                         
  -6   1   8        750.24        718.56        19.51 o                         
  -5   1   8       1407.09       1427.85        27.72 o                         
  -4   1   8       1068.61       1173.72        26.35 o                         
  -3   1   8       9729.41      10066.71       390.85 o                         
  -2   1   8        206.42        177.58        33.39 o                         
  -1   1   8          1.36         23.98        19.16 o                         
   0   1   8        111.01        170.46        29.95 o                         
   1   1   8        119.66        100.98        23.11 o                         
   2   1   8        245.12        182.70        38.21 o                         
   3   1   8      10058.72      10564.38       408.35 o                         
   4   1   8        532.66        562.52        17.11 o                         
   5   1   8       1890.10       1998.15        36.02 o                         
   6   1   8        606.02        576.36        18.00 o                         
   7   1   8       1371.97       1359.60        36.68 o                         
   8   1   8       1260.44       1185.91        42.03 o                         
   9   1   8        267.05        250.46        19.10 o                         
  10   1   8        136.58        102.85        15.48 o                         
  11   1   8        380.85        387.64        22.82 o                         
  12   1   8        384.25        394.71        19.01 o                         
  13   1   8        145.31        138.57        10.13 o                         
 -13   2   8        644.91        613.90        20.65 o                         
 -12   2   8        114.02        106.57        11.96 o                         
 -11   2   8        648.52        652.15        25.33 o                         
 -10   2   8        264.95        272.74        17.22 o                         
  -9   2   8       1015.36        996.39        30.75 o                         
  -8   2   8       2696.02       2557.90        53.35 o                         
  -7   2   8          5.21          0.00         9.00 o                         
  -6   2   8       2668.84       2671.48        47.14 o                         
  -5   2   8       1010.72        998.45        21.47 o                         
  -4   2   8       1957.42       1894.88        34.53 o                         
  -3   2   8       2263.62       2237.06        51.81 o                         
  -2   2   8       3510.46       3093.11       110.74 o                         
  -1   2   8       3860.67       3657.97       115.11 o                         
   0   2   8       3277.23       3731.66       125.32 o                         
   1   2   8       4341.69       3958.98       114.52 o                         
   2   2   8       4678.68       4500.69       173.06 o                         
   3   2   8       2266.68       2257.59        53.07 o                         
   4   2   8       2109.11       2137.63        37.83 o                         
   5   2   8        609.04        647.79        18.91 o                         
   6   2   8       2397.22       2527.21        47.46 o                         
   7   2   8        287.47        259.10        16.66 o                         
   8   2   8       2349.50       2306.73        57.99 o                         
   9   2   8        927.79        921.53        34.41 o                         
  10   2   8        479.28        434.56        28.49 o                         
  11   2   8        598.57        603.18        25.76 o                         
  12   2   8        489.45        518.68        19.89 o                         
  13   2   8        731.90        719.13        25.70 o                         
 -13   3   8        389.97        380.91        16.27 o                         
 -12   3   8        368.04        415.53        19.91 o                         
 -11   3   8        570.30        601.08        25.71 o                         
 -10   3   8        538.99        589.61        23.64 o                         
  -9   3   8       1077.15       1132.17        30.69 o                         
  -8   3   8       1213.08       1166.91        29.22 o                         
  -7   3   8        165.00        150.79        12.06 o                         
  -6   3   8        482.18        463.67        15.91 o                         
  -5   3   8       2145.15       2009.56        36.34 o                         
  -4   3   8       2941.15       2753.34        47.54 o                         
  -3   3   8       2663.19       2660.24        69.60 o                         
  -2   3   8       2261.71       2368.11        72.15 o                         
  -1   3   8        646.40        863.35        50.84 o                         
   0   3   8       5970.72       6148.81       213.65 o                         
   1   3   8        339.17        418.15        39.36 o                         
   2   3   8       1302.95       1278.65        41.57 o                         
   3   3   8       2586.14       2669.13        50.38 o                         
   4   3   8       2980.01       2906.39        54.70 o                         
   5   3   8       2722.27       2740.24        52.22 o                         
   6   3   8        235.29        228.96        11.52 o                         
   7   3   8         75.07         56.36        10.63 o                         
   8   3   8       2274.60       2312.35        46.42 o                         
   9   3   8       1177.77       1239.17        39.53 o                         
  10   3   8        404.78        404.24        26.12 o                         
  11   3   8        366.79        361.53        21.76 o                         
  12   3   8        540.90        568.04        19.69 o                         
  13   3   8        127.38        105.34        10.29 o                         
 -13   4   8        198.45        207.09        13.29 o                         
 -12   4   8       1616.79       1553.74        40.12 o                         
 -11   4   8        659.33        644.79        29.35 o                         
 -10   4   8       1380.99       1400.52        38.68 o                         
  -9   4   8       1043.14       1067.81        26.79 o                         
  -8   4   8        980.30       1025.18        25.80 o                         
  -7   4   8       2430.76       2326.47        41.16 o                         
  -6   4   8        831.10        823.60        21.57 o                         
  -5   4   8       1883.30       1781.15        32.78 o                         
  -4   4   8        167.60        163.21         8.53 o                         
  -3   4   8       4069.20       4026.08        76.09 o                         
  -2   4   8       8519.71       8297.56       211.62 o                         
  -1   4   8        516.17        495.51        26.34 o                         
   0   4   8        418.58        459.32        31.73 o                         
   1   4   8        457.17        413.28        20.69 o                         
   2   4   8      10094.44      10019.18       207.11 o                         
   3   4   8       2876.20       2909.44        54.56 o                         
   4   4   8        437.69        438.59        15.81 o                         
   5   4   8       2003.26       1972.19        41.04 o                         
   6   4   8        669.84        693.20        21.36 o                         
   7   4   8       3305.64       3273.97        64.72 o                         
   8   4   8       1679.93       1689.35        39.21 o                         
   9   4   8       1576.94       1688.63        42.14 o                         
  10   4   8       1245.97       1301.16        40.20 o                         
  11   4   8        618.63        599.45        23.46 o                         
  12   4   8       2032.72       2045.97        61.79 o                         
  13   4   8         71.35         54.78        10.96 o                         
 -13   5   8        208.51        218.64        19.73 o                         
 -12   5   8        380.87        364.83        24.08 o                         
 -11   5   8        898.17        905.23        28.01 o                         
 -10   5   8        347.66        419.44        24.87 o                         
  -9   5   8       1329.11       1350.84        33.74 o                         
  -8   5   8        749.62        743.82        23.52 o                         
  -7   5   8        427.70        427.13        18.68 o                         
  -6   5   8         21.54         32.97         8.21 o                         
  -5   5   8        969.33       1014.03        24.01 o                         
  -4   5   8       4412.75       4251.85        77.26 o                         
  -3   5   8       1776.45       1664.29        31.25 o                         
  -2   5   8        839.71        817.06        19.95 o                         
  -1   5   8        972.77        996.37        24.71 o                         
   0   5   8       2019.65       1998.42        38.62 o                         
   1   5   8       1308.86       1346.68        27.23 o                         
   2   5   8        860.06        807.08        20.11 o                         
   3   5   8        971.69        906.43        23.42 o                         
   4   5   8       4530.77       4396.16        78.33 o                         
   5   5   8        969.66       1048.10        26.16 o                         
   6   5   8        177.36        191.27        11.83 o                         
   7   5   8        374.32        386.34        20.64 o                         
   8   5   8        564.28        549.45        25.66 o                         
   9   5   8       1300.61       1337.57        33.27 o                         
  10   5   8        414.23        410.65        19.73 o                         
  11   5   8        927.13        921.89        30.69 o                         
  12   5   8        474.27        413.96        17.91 o                         
  13   5   8        337.84        320.54        23.40 o                         
 -13   6   8       1371.08       1247.51        71.82 o                         
 -12   6   8         70.34         58.20         9.91 o                         
 -11   6   8        683.62        716.25        23.29 o                         
 -10   6   8        535.84        608.89        23.60 o                         
  -9   6   8       4168.20       4139.64        79.49 o                         
  -8   6   8        333.84        335.97        17.94 o                         
  -7   6   8        974.11        941.77        24.43 o                         
  -6   6   8        665.48        647.85        18.95 o                         
  -5   6   8        894.74        851.48        22.90 o                         
  -4   6   8        541.89        538.11        18.19 o                         
  -3   6   8       4514.72       4342.97        69.21 o                         
  -2   6   8       2225.39       2322.27        41.46 o                         
  -1   6   8       2122.65       2159.95        39.12 o                         
   0   6   8        555.72        582.58        19.42 o                         
   1   6   8       1631.17       1679.39        33.55 o                         
   2   6   8       2205.07       2319.17        45.26 o                         
   3   6   8       4036.67       4027.31        69.38 o                         
   4   6   8        333.10        360.90        14.65 o                         
   5   6   8       1278.57       1274.38        34.80 o                         
   6   6   8        982.09        990.81        28.94 o                         
   7   6   8       1254.87       1283.70        41.06 o                         
   8   6   8        568.49        567.17        25.46 o                         
   9   6   8       5142.06       5129.04       120.95 o                         
  10   6   8        508.44        533.06        21.36 o                         
  11   6   8        730.10        720.33        24.89 o                         
  12   6   8         21.71         11.38         8.21 o                         
  13   6   8        983.99        900.74        75.00 o                         
 -12   7   8        238.00        201.84        15.15 o                         
 -11   7   8       1835.90       1825.77        40.50 o                         
 -10   7   8        228.34        254.06        19.38 o                         
  -9   7   8       1497.34       1495.31        55.47 o                         
  -8   7   8        669.29        682.42        21.40 o                         
  -7   7   8        989.42       1065.81        26.56 o                         
  -6   7   8        445.56        454.26        17.30 o                         
  -5   7   8       1317.56       1265.57        32.11 o                         
  -4   7   8        189.15        149.20        10.74 o                         
  -3   7   8       1154.32       1087.37        33.37 o                         
  -2   7   8          5.13         -1.82         7.30 o                         
  -1   7   8       1638.11       1737.16        36.69 o                         
   0   7   8         20.34         20.96         7.98 o                         
   1   7   8       2353.79       2466.09        63.27 o                         
   2   7   8          4.48          6.67         8.55 o                         
   3   7   8       1021.09        998.36        25.57 o                         
   4   7   8        396.77        386.75        16.49 o                         
   5   7   8        496.00        494.52        18.63 o                         
   6   7   8        472.48        494.32        23.32 o                         
   7   7   8        874.63        946.04        36.46 o                         
   8   7   8        569.56        584.17        27.45 o                         
   9   7   8       1928.87       1879.65        70.39 o                         
  10   7   8         80.38        102.52        10.24 o                         
  11   7   8       1391.91       1374.38        35.40 o                         
  12   7   8        171.04        149.58        12.81 o                         
 -12   8   8       1048.31        903.10        33.58 o                         
 -11   8   8         56.36         65.99         9.01 o                         
 -10   8   8         99.03        116.29        10.62 o                         
  -9   8   8       1521.37       1527.28        40.25 o                         
  -8   8   8       3155.55       3186.74        63.14 o                         
  -7   8   8        472.61        492.66        22.30 o                         
  -6   8   8       1301.73       1311.42        29.63 o                         
  -5   8   8        303.71        308.39        14.85 o                         
  -4   8   8       2111.67       2073.94        41.46 o                         
  -3   8   8       2123.69       2100.13        47.72 o                         
  -2   8   8       2591.43       2439.20        46.78 o                         
  -1   8   8        247.84        243.60        13.34 o                         
   0   8   8        741.94        843.98        21.33 o                         
   1   8   8        407.09        436.46        17.22 o                         
   2   8   8       1822.15       1751.25        38.59 o                         
   3   8   8       1378.45       1379.33        29.23 o                         
   4   8   8       2411.82       2371.23        44.92 o                         
   5   8   8        492.76        502.52        19.66 o                         
   6   8   8        899.23        933.61        28.32 o                         
   7   8   8        588.35        615.26        29.42 o                         
   8   8   8       2363.13       2414.87        68.68 o                         
   9   8   8       2196.35       2197.37        67.08 o                         
  10   8   8        190.69        201.70        11.77 o                         
  11   8   8         36.19         43.85        10.44 o                         
  12   8   8       1195.59       1113.34        37.75 o                         
 -11   9   8        527.19        557.98        21.06 o                         
 -10   9   8        406.22        443.96        17.82 o                         
  -9   9   8        768.16        828.42        25.61 o                         
  -8   9   8        405.51        452.26        20.54 o                         
  -7   9   8       1605.74       1649.47        37.19 o                         
  -6   9   8        506.70        551.13        20.66 o                         
  -5   9   8        806.02        782.03        21.30 o                         
  -4   9   8       1439.74       1472.51        35.28 o                         
  -3   9   8       1030.89       1067.58        28.43 o                         
  -2   9   8       1225.61       1291.11        30.69 o                         
  -1   9   8        886.41        949.83        24.56 o                         
   0   9   8        834.86        903.33        24.25 o                         
   1   9   8       1572.15       1630.85        32.49 o                         
   2   9   8       1579.23       1622.09        34.84 o                         
   3   9   8       1149.66       1161.90        28.54 o                         
   4   9   8        713.42        730.80        20.92 o                         
   5   9   8        380.47        390.24        18.24 o                         
   6   9   8        474.56        492.28        20.70 o                         
   7   9   8       1293.56       1310.81        37.32 o                         
   8   9   8        688.92        729.63        29.56 o                         
   9   9   8        548.57        589.55        34.01 o                         
  10   9   8        327.46        346.36        18.85 o                         
  11   9   8        472.97        456.49        28.62 o                         
 -11  10   8        484.12        502.70        81.08 o                         
 -10  10   8        124.11        145.77        12.10 o                         
  -9  10   8        364.10        385.63        17.18 o                         
  -8  10   8       1944.57       2012.63        41.48 o                         
  -7  10   8        893.83        943.98        24.96 o                         
  -6  10   8       1561.72       1616.80        35.46 o                         
  -5  10   8         85.98         93.33        10.60 o                         
  -4  10   8       2073.15       2115.23        43.86 o                         
  -3  10   8        393.38        445.61        20.60 o                         
  -2  10   8        923.97        892.50        24.39 o                         
  -1  10   8        913.64        878.20        23.76 o                         
   0  10   8         45.44         51.88         9.00 o                         
   1  10   8        960.84        929.45        24.07 o                         
   2  10   8        863.35        876.80        24.22 o                         
   3  10   8        548.55        642.28        20.32 o                         
   4  10   8       1945.21       1985.12        45.72 o                         
   5  10   8         35.88         55.41         9.66 o                         
   6  10   8       1608.09       1677.48        42.51 o                         
   7  10   8        716.95        714.11        25.43 o                         
   8  10   8       1669.03       1689.85        47.69 o                         
   9  10   8        320.02        314.40        19.83 o                         
  10  10   8        454.96        483.98        20.71 o                         
  11  10   8        430.56        388.88        21.09 o                         
 -10  11   8       1014.25        998.62        27.89 o                         
  -9  11   8         18.70         17.57         6.71 o                         
  -8  11   8        397.05        404.87        15.61 o                         
  -7  11   8        143.22        166.98        10.41 o                         
  -6  11   8        846.82        853.26        24.35 o                         
  -5  11   8        889.69        928.57        26.12 o                         
  -4  11   8       2241.62       2265.51        46.49 o                         
  -3  11   8        199.24        190.03        11.65 o                         
  -2  11   8        754.23        784.96        36.64 o                         
  -1  11   8        148.79        129.68        10.33 o                         
   0  11   8       2396.31       2471.52        47.00 o                         
   1  11   8         64.32         67.13         8.78 o                         
   2  11   8        276.09        359.59        17.66 o                         
   3  11   8        204.94        222.94        14.63 o                         
   4  11   8       1933.24       1953.34        49.42 o                         
   5  11   8        853.85        887.28        26.95 o                         
   6  11   8        640.28        638.36        25.11 o                         
   7  11   8        286.22        299.50        17.90 o                         
   8  11   8        474.98        482.84        19.96 o                         
   9  11   8         22.22         32.48         7.35 o                         
  10  11   8       1132.02       1125.78        33.54 o                         
  -9  12   8        170.50        168.33        10.19 o                         
  -8  12   8        117.29        121.52         8.36 o                         
  -7  12   8       1442.61       1530.24        29.50 o                         
  -6  12   8        458.59        479.67        15.88 o                         
  -5  12   8       1284.00       1257.95        28.51 o                         
  -4  12   8        877.74        811.31        27.74 o                         
  -3  12   8        857.13        884.28        26.07 o                         
  -2  12   8         65.02         35.94        10.57 o                         
  -1  12   8        935.47        894.19        29.09 o                         
   0  12   8         29.39         30.28        10.85 o                         
   1  12   8        603.32        618.02        19.22 o                         
   2  12   8        140.81        154.12        11.46 o                         
   3  12   8        832.74        882.33        24.72 o                         
   4  12   8        821.84        804.11        22.32 o                         
   5  12   8        945.50        922.52        27.23 o                         
   6  12   8        477.15        510.46        21.23 o                         
   7  12   8       2148.21       2138.48        73.24 o                         
   8  12   8        123.86        128.96        11.72 o                         
   9  12   8         59.64         44.21         6.83 o                         
  -8  13   8         69.64         70.60         6.92 o                         
  -7  13   8        351.90        379.90        13.75 o                         
  -6  13   8        155.94        154.72        10.77 o                         
  -5  13   8        910.19        910.93        22.84 o                         
  -4  13   8        846.07        845.44        23.13 o                         
  -3  13   8        719.87        710.19        24.87 o                         
  -2  13   8        310.02        276.84        15.82 o                         
  -1  13   8       1036.84       1061.45        25.01 o                         
   0  13   8       1190.07       1230.87        27.87 o                         
   1  13   8        950.05        970.80        22.75 o                         
   2  13   8         87.93         92.54         7.99 o                         
   3  13   8        735.07        766.30        20.71 o                         
   4  13   8        607.04        630.27        20.83 o                         
   5  13   8        746.52        734.62        30.61 o                         
   6  13   8         70.21         76.71         8.82 o                         
   7  13   8        776.23        838.02        38.63 o                         
   8  13   8        293.00        261.43        13.55 o                         
  -7  14   8        297.63        347.04        19.92 o                         
  -6  14   8         29.07         23.97         6.41 o                         
  -5  14   8        512.89        526.28        16.36 o                         
  -4  14   8        713.92        724.64        18.82 o                         
  -3  14   8        915.18        907.40        21.10 o                         
  -2  14   8        249.97        259.84        13.19 o                         
  -1  14   8       1145.96       1131.44        24.22 o                         
   0  14   8        742.03        745.00        19.22 o                         
   1  14   8        695.25        683.03        18.00 o                         
   2  14   8        110.47        101.76         9.62 o                         
   3  14   8        772.66        760.07        24.74 o                         
   4  14   8        574.43        541.09        23.92 o                         
   5  14   8        477.55        469.89        18.36 o                         
   6  14   8        260.79        241.71        16.12 o                         
   7  14   8        412.17        426.34        20.17 o                         
  -5  15   8       1018.91        975.67        41.70 o                         
  -4  15   8        116.62        111.19         7.55 o                         
  -3  15   8        594.59        580.33        14.81 o                         
  -2  15   8        675.83        657.84        18.26 o                         
  -1  15   8       1270.71       1222.77        26.97 o                         
   0  15   8        114.67        114.68         9.21 o                         
   1  15   8       1053.56        998.54        24.65 o                         
   2  15   8        709.35        693.79        19.34 o                         
   3  15   8        512.66        512.34        24.58 o                         
   4  15   8        282.50        270.29        14.85 o                         
   5  15   8        331.97        329.47        17.87 o                         
  -3  16   8          6.29         10.65        16.51 o                         
  -2  16   8        514.41        442.65        19.29 o                         
  -1  16   8        107.84         95.09         9.40 o                         
   0  16   8        482.15        450.93        19.39 o                         
   1  16   8         78.02         80.48         9.85 o                         
   2  16   8        267.75        225.87        23.75 o                         
   3  16   8         28.92         49.81        15.64 o                         
   1   0   9       7417.79       7212.86       152.96 o                         
   2   0   9         84.60         96.31        11.63 o                         
   3   0   9         64.54         79.32         8.13 o                         
   4   0   9       3972.95       3988.72        61.06 o                         
   5   0   9      16839.60      16427.70       236.44 o                         
   6   0   9       1234.41       1104.71        25.99 o                         
   7   0   9       4351.25       4032.69       116.56 o                         
   8   0   9       1169.79       1090.57        48.38 o                         
   9   0   9       1556.57       1563.07        44.51 o                         
  10   0   9        143.87        143.60        15.89 o                         
  11   0   9       1629.85       1714.25        41.14 o                         
  12   0   9        105.10         94.19        10.12 o                         
  13   0   9        571.13        585.07        20.25 o                         
 -13   1   9         27.95         39.93        11.03 o                         
 -12   1   9        719.52        726.68        23.37 o                         
 -11   1   9         84.61         81.77        12.25 o                         
 -10   1   9        273.80        276.97        19.14 o                         
  -9   1   9        314.40        264.57        21.40 o                         
  -8   1   9         76.41         83.58        17.17 o                         
  -7   1   9          9.55          9.93         9.96 o                         
  -6   1   9        256.34        233.71        12.90 o                         
  -5   1   9        275.61        269.84        12.79 o                         
  -4   1   9         50.58         74.41         7.69 o                         
  -3   1   9       1639.02       1565.31        31.62 o                         
  -2   1   9        519.51        511.10        21.26 o                         
  -1   1   9       1681.89       1642.08        48.12 o                         
   0   1   9        180.20        224.10        18.22 o                         
   1   1   9       1959.07       1948.60        46.14 o                         
   2   1   9        468.79        450.14        18.39 o                         
   3   1   9       1404.52       1350.17        29.33 o                         
   4   1   9        117.57        141.92         9.00 o                         
   5   1   9        140.89        145.37         9.09 o                         
   6   1   9        389.31        353.89        16.98 o                         
   7   1   9         56.81         57.82        15.38 o                         
   8   1   9         62.93         50.19        14.06 o                         
   9   1   9        256.46        259.47        19.61 o                         
  10   1   9        459.89        486.10        26.94 o                         
  11   1   9        226.32        207.17        15.58 o                         
  12   1   9        583.69        593.02        19.93 o                         
  13   1   9         64.13         67.40        11.29 o                         
 -13   2   9        172.40        179.81        17.56 o                         
 -12   2   9       1163.43       1129.09        29.47 o                         
 -11   2   9       1777.04       1756.32        41.60 o                         
 -10   2   9       2287.07       2476.57        59.46 o                         
  -9   2   9        496.81        509.99        27.08 o                         
  -8   2   9       1883.36       1782.81        40.89 o                         
  -7   2   9       1798.47       1754.93        37.99 o                         
  -6   2   9       4759.74       4498.92        86.20 o                         
  -5   2   9       5426.19       5171.82        78.15 o                         
  -4   2   9       4432.26       4186.61        59.92 o                         
  -3   2   9        746.00        672.49        17.60 o                         
  -2   2   9       3739.51       3717.64        70.62 o                         
  -1   2   9        922.89        827.72        26.56 o                         
   0   2   9       8505.54       8017.60       156.65 o                         
   1   2   9        358.03        298.58        15.52 o                         
   2   2   9       3750.14       3876.83        65.09 o                         
   3   2   9        709.26        662.69        16.94 o                         
   4   2   9       5508.80       5435.88        78.87 o                         
   5   2   9       5203.10       5170.18        84.28 o                         
   6   2   9       4784.85       4894.36        88.99 o                         
   7   2   9       1556.37       1513.88        33.35 o                         
   8   2   9       1743.73       1724.67        57.56 o                         
   9   2   9        552.79        608.55        30.43 o                         
  10   2   9       2099.76       2118.48        55.61 o                         
  11   2   9       2269.95       2331.01        51.46 o                         
  12   2   9       1434.60       1372.96        31.86 o                         
  13   2   9         41.22         29.27         7.39 o                         
 -13   3   9        221.29        209.19        17.02 o                         
 -12   3   9        279.25        278.75        16.89 o                         
 -11   3   9         55.29         58.29        11.82 o                         
 -10   3   9        547.32        493.63        27.14 o                         
  -9   3   9        643.60        707.47        25.37 o                         
  -8   3   9        627.15        665.31        23.93 o                         
  -7   3   9        364.30        360.57        15.58 o                         
  -6   3   9        145.74        164.57        10.03 o                         
  -5   3   9        678.92        634.22        18.05 o                         
  -4   3   9        221.28        212.67         9.84 o                         
  -3   3   9        570.17        564.26        15.46 o                         
  -2   3   9       1741.41       1735.37        40.30 o                         
  -1   3   9        853.75        871.52        25.04 o                         
   0   3   9       1652.59       1722.59        41.21 o                         
   1   3   9       1017.06       1080.19        26.76 o                         
   2   3   9       1407.84       1422.89        27.85 o                         
   3   3   9        501.08        503.85        16.46 o                         
   4   3   9        494.91        515.38        18.70 o                         
   5   3   9        946.34        934.48        24.25 o                         
   6   3   9         60.79         60.02         9.87 o                         
   7   3   9        401.41        386.89        21.89 o                         
   8   3   9        757.34        770.36        29.66 o                         
   9   3   9        469.71        446.00        28.03 o                         
  10   3   9        614.01        617.33        42.57 o                         
  11   3   9        335.26        373.89        19.12 o                         
  12   3   9        446.70        445.59        17.80 o                         
  13   3   9        299.00        274.28        14.85 o                         
 -13   4   9          7.96        -11.06        11.06 o                         
 -12   4   9       1230.59       1273.18        36.66 o                         
 -11   4   9        311.15        318.10        19.59 o                         
 -10   4   9       5286.75       5180.00        97.50 o                         
  -9   4   9        836.53        848.26        29.55 o                         
  -8   4   9        112.57        123.42        11.04 o                         
  -7   4   9        122.44        123.57         9.53 o                         
  -6   4   9       2766.05       2531.39        56.06 o                         
  -5   4   9        919.32        920.91        25.24 o                         
  -4   4   9       3757.68       3530.86        63.91 o                         
  -3   4   9       2516.38       2411.89        44.79 o                         
  -2   4   9       2396.47       2225.76        41.48 o                         
  -1   4   9       1196.21       1206.72        27.38 o                         
   0   4   9      10831.20      10603.60       203.23 o                         
   1   4   9       2036.69       2094.21        43.23 o                         
   2   4   9       2258.92       2142.60        41.44 o                         
   3   4   9       2961.03       2999.69        57.30 o                         
   4   4   9       4883.89       4978.00        94.02 o                         
   5   4   9        829.09        832.03        30.98 o                         
   6   4   9       3040.67       3014.80        53.12 o                         
   7   4   9         31.53         38.74        10.79 o                         
   8   4   9         95.34         79.85        11.83 o                         
   9   4   9       1069.29       1137.15        39.58 o                         
  10   4   9       4943.80       5021.54       116.59 o                         
  11   4   9        199.52        162.29        13.96 o                         
  12   4   9       1341.30       1347.93        55.88 o                         
  13   4   9         33.22         17.54         7.29 o                         
 -13   5   9         57.41         38.22        19.69 o                         
 -12   5   9        135.08        114.65        10.47 o                         
 -11   5   9         38.97         35.51        11.11 o                         
 -10   5   9        187.65        203.31        12.74 o                         
  -9   5   9        899.09        909.60        30.11 o                         
  -8   5   9        356.76        370.96        17.68 o                         
  -7   5   9        240.64        235.95        13.08 o                         
  -6   5   9       1299.36       1244.96        27.07 o                         
  -5   5   9        343.20        346.60        15.24 o                         
  -4   5   9         63.78         53.70         8.56 o                         
  -3   5   9        261.18        231.23        12.26 o                         
  -2   5   9       3056.70       3003.87        50.27 o                         
  -1   5   9        226.48        229.92        11.65 o                         
   0   5   9       1577.28       1604.51        33.21 o                         
   1   5   9        167.44        172.12         9.57 o                         
   2   5   9       2350.37       2313.31        52.68 o                         
   3   5   9        533.47        498.98        17.66 o                         
   4   5   9        191.84        169.00        17.75 o                         
   5   5   9        209.20        215.05        13.88 o                         
   6   5   9       1392.27       1408.65        32.78 o                         
   7   5   9        103.41         88.93        11.17 o                         
   8   5   9        648.80        647.88        27.81 o                         
   9   5   9        834.60        803.81        31.17 o                         
  10   5   9        126.80         99.42        15.34 o                         
  11   5   9        135.18        148.52        12.24 o                         
  12   5   9        545.23        554.57        20.53 o                         
 -12   6   9        469.62        437.18        34.58 o                         
 -11   6   9       2756.29       2747.42        64.77 o                         
 -10   6   9        346.19        366.30        18.76 o                         
  -9   6   9        406.27        445.74        37.47 o                         
  -8   6   9        115.06        131.16        11.57 o                         
  -7   6   9       1684.15       1583.73        31.43 o                         
  -6   6   9        111.71        107.45         9.98 o                         
  -5   6   9       3930.73       3806.71        67.53 o                         
  -4   6   9         91.20         98.55         9.62 o                         
  -3   6   9        766.91        727.49        24.37 o                         
  -2   6   9       1223.98       1214.43        26.07 o                         
  -1   6   9       5969.47       6298.06        97.52 o                         
   0   6   9       1942.36       1917.07        42.01 o                         
   1   6   9       7695.02       8090.39       133.83 o                         
   2   6   9       1179.27       1180.68        26.97 o                         
   3   6   9        739.20        709.48        23.31 o                         
   4   6   9        289.26        326.34        16.22 o                         
   5   6   9       4419.95       4472.86        86.20 o                         
   6   6   9         21.96         37.49        10.66 o                         
   7   6   9       1404.35       1384.39        41.46 o                         
   8   6   9        108.17        109.23        13.39 o                         
   9   6   9        688.39        658.58        28.07 o                         
  10   6   9        369.09        341.40        25.08 o                         
  11   6   9       2129.02       2104.62        50.93 o                         
  12   6   9        632.54        582.84        21.60 o                         
 -12   7   9        352.26        324.20        26.42 o                         
 -11   7   9        176.36        213.17        13.81 o                         
 -10   7   9        384.59        428.27        18.52 o                         
  -9   7   9        394.37        440.85        21.26 o                         
  -8   7   9        241.52        264.66        18.50 o                         
  -7   7   9       1095.85       1101.55        27.33 o                         
  -6   7   9        630.71        680.87        20.25 o                         
  -5   7   9        543.29        536.96        18.39 o                         
  -4   7   9        127.04        124.05         9.98 o                         
  -3   7   9       3239.83       3238.13        56.60 o                         
  -2   7   9        777.31        811.75        20.94 o                         
  -1   7   9        107.84        113.84        10.62 o                         
   0   7   9         23.90         19.46         8.23 o                         
   1   7   9         52.61         57.96         8.99 o                         
   2   7   9        719.00        741.03        25.32 o                         
   3   7   9       3250.97       3259.12        60.98 o                         
   4   7   9        118.48        126.52         9.68 o                         
   5   7   9        598.68        628.10        24.16 o                         
   6   7   9        586.39        635.09        24.03 o                         
   7   7   9        972.71       1059.84        36.34 o                         
   8   7   9        168.17        171.40        14.99 o                         
   9   7   9        177.71        182.59        11.96 o                         
  10   7   9        245.65        236.42        16.27 o                         
  11   7   9        164.18        195.51        14.39 o                         
  12   7   9        593.40        587.19        23.46 o                         
 -11   8   9        829.70        848.61        28.92 o                         
 -10   8   9        945.47        986.84        25.86 o                         
  -9   8   9        330.71        381.57        18.30 o                         
  -8   8   9        291.62        295.43        20.69 o                         
  -7   8   9       2110.06       2133.31        45.31 o                         
  -6   8   9       1593.74       1614.60        34.45 o                         
  -5   8   9       1878.03       1847.58        36.91 o                         
  -4   8   9       1610.61       1681.60        36.51 o                         
  -3   8   9        275.87        310.16        16.21 o                         
  -2   8   9        210.43        243.34        13.37 o                         
  -1   8   9       1358.09       1379.48        32.83 o                         
   0   8   9       2781.10       2881.20        55.06 o                         
   1   8   9       1984.31       2112.73        43.64 o                         
   2   8   9        498.19        544.05        19.65 o                         
   3   8   9        354.33        395.86        16.39 o                         
   4   8   9       2002.12       2068.73        41.26 o                         
   5   8   9       2797.46       2950.49        70.84 o                         
   6   8   9       1066.46       1107.09        33.38 o                         
   7   8   9       1444.47       1430.76        43.57 o                         
   8   8   9        609.56        600.62        26.02 o                         
   9   8   9        241.44        238.91        13.31 o                         
  10   8   9        486.43        484.78        22.12 o                         
  11   8   9        831.74        869.75        31.22 o                         
 -11   9   9        183.82        134.49        11.12 o                         
 -10   9   9        196.81        233.07        12.45 o                         
  -9   9   9        126.74        116.91        12.92 o                         
  -8   9   9       1638.01       1681.62        34.99 o                         
  -7   9   9       1481.41       1474.34        34.53 o                         
  -6   9   9        146.25        146.49        11.42 o                         
  -5   9   9       1462.17       1441.59        30.54 o                         
  -4   9   9       2926.82       3057.04        59.80 o                         
  -3   9   9        708.07        739.61        25.67 o                         
  -2   9   9       1055.37       1094.70        27.40 o                         
  -1   9   9          6.23         24.00         8.72 o                         
   0   9   9       1240.27       1310.55        43.59 o                         
   1   9   9         65.45         64.87         9.32 o                         
   2   9   9       1076.31       1119.63        27.12 o                         
   3   9   9        438.61        462.38        18.34 o                         
   4   9   9       3430.71       3699.94        74.88 o                         
   5   9   9       1074.72       1107.18        30.03 o                         
   6   9   9        252.99        265.33        17.60 o                         
   7   9   9       1504.26       1518.67        46.22 o                         
   8   9   9        830.56        836.38        30.10 o                         
   9   9   9         84.52         84.17         8.96 o                         
  10   9   9        170.98        196.48        14.92 o                         
  11   9   9        256.20        228.08        19.22 o                         
 -10  10   9       1578.70       1607.13        51.81 o                         
  -9  10   9        161.05        167.83        10.83 o                         
  -8  10   9        404.84        471.36        17.47 o                         
  -7  10   9         35.25         41.77         9.03 o                         
  -6  10   9       2058.74       2106.39        41.66 o                         
  -5  10   9        495.55        533.54        19.98 o                         
  -4  10   9       1664.42       1739.96        52.24 o                         
  -3  10   9        350.82        355.41        18.80 o                         
  -2  10   9        429.91        421.59        17.49 o                         
  -1  10   9        248.56        256.50        13.65 o                         
   0  10   9       4000.82       3994.87       102.97 o                         
   1  10   9        386.52        347.19        15.47 o                         
   2  10   9        508.90        566.03        22.63 o                         
   3  10   9        200.35        260.72        18.36 o                         
   4  10   9       2176.67       2328.40        49.71 o                         
   5  10   9        427.96        469.18        19.66 o                         
   6  10   9       1665.36       1690.28        40.10 o                         
   7  10   9         25.80         33.71        11.05 o                         
   8  10   9        419.14        441.65        19.52 o                         
   9  10   9        215.89        209.51        14.55 o                         
  10  10   9        941.49        906.25        29.05 o                         
  -9  11   9        581.84        653.02        22.24 o                         
  -8  11   9       2160.75       2249.62        49.63 o                         
  -7  11   9        182.61        192.13        10.97 o                         
  -6  11   9        273.95        269.77        13.83 o                         
  -5  11   9        153.47        155.23        11.44 o                         
  -4  11   9       1225.60       1307.00        38.39 o                         
  -3  11   9        336.09        350.37        16.48 o                         
  -2  11   9       2205.44       2169.01        44.18 o                         
  -1  11   9         77.52         64.72         9.88 o                         
   0  11   9        125.94        114.01        12.48 o                         
   1  11   9         38.65         27.21         9.13 o                         
   2  11   9       1818.98       1938.83        43.41 o                         
   3  11   9        487.72        575.23        20.47 o                         
   4  11   9       1544.16       1627.87        37.29 o                         
   5  11   9        213.80        245.83        15.00 o                         
   6  11   9        574.06        584.69        21.40 o                         
   7  11   9        337.52        378.96        20.27 o                         
   8  11   9       1442.72       1426.96        38.70 o                         
   9  11   9        416.91        412.14        16.80 o                         
  -9  12   9        371.72        373.97        23.74 o                         
  -8  12   9        359.71        348.90        13.72 o                         
  -7  12   9         54.46         72.60         7.24 o                         
  -6  12   9        379.93        388.55        14.95 o                         
  -5  12   9       1594.21       1666.71        34.06 o                         
  -4  12   9         55.48         43.09         8.43 o                         
  -3  12   9        484.89        504.42        19.43 o                         
  -2  12   9        969.90        933.70        27.55 o                         
  -1  12   9       1228.73       1195.11        37.08 o                         
   0  12   9        231.00        257.37        14.94 o                         
   1  12   9       1747.26       1795.45        45.65 o                         
   2  12   9        955.35        953.06        23.91 o                         
   3  12   9        526.55        590.51        18.85 o                         
   4  12   9         68.30         64.38         8.31 o                         
   5  12   9       1164.24       1140.42        28.37 o                         
   6  12   9        335.61        330.59        17.06 o                         
   7  12   9        238.60        260.02        14.35 o                         
   8  12   9        228.25        204.71        13.80 o                         
   9  12   9        650.02        601.74        43.44 o                         
  -8  13   9         63.53         78.00        18.14 o                         
  -7  13   9        456.98        484.50        15.54 o                         
  -6  13   9         86.62         85.88         7.02 o                         
  -5  13   9        319.86        327.87        14.13 o                         
  -4  13   9        548.11        528.11        17.38 o                         
  -3  13   9       2075.89       2161.30        41.70 o                         
  -2  13   9        703.27        666.54        21.09 o                         
  -1  13   9        963.14       1003.95        24.78 o                         
   0  13   9        120.53         92.55        12.51 o                         
   1  13   9        822.23        897.64        27.92 o                         
   2  13   9        732.22        728.68        22.21 o                         
   3  13   9       2952.47       3059.95        65.78 o                         
   4  13   9        570.83        529.65        18.16 o                         
   5  13   9        144.70        142.72        11.21 o                         
   6  13   9          7.79          2.68         7.44 o                         
   7  13   9        631.88        594.69        21.97 o                         
   8  13   9         14.24         34.75        22.01 o                         
  -6  14   9        331.97        306.88        13.11 o                         
  -5  14   9        729.04        741.23        18.96 o                         
  -4  14   9        386.21        401.32        13.21 o                         
  -3  14   9         25.86         28.73         6.79 o                         
  -2  14   9        510.11        531.16        17.70 o                         
  -1  14   9        570.66        543.88        21.52 o                         
   0  14   9         72.87         85.45         8.56 o                         
   1  14   9        649.59        636.23        21.24 o                         
   2  14   9        434.57        509.87        17.76 o                         
   3  14   9          1.76          3.77         8.60 o                         
   4  14   9        149.90        170.30        11.84 o                         
   5  14   9        500.52        506.95        30.34 o                         
   6  14   9        479.56        474.50        23.54 o                         
  -4  15   9        129.38        146.31         9.66 o                         
  -3  15   9        760.96        715.36        24.60 o                         
  -2  15   9        680.44        646.52        21.40 o                         
  -1  15   9        780.29        718.70        23.07 o                         
   0  15   9         17.78          7.55         7.03 o                         
   1  15   9        446.01        425.84        14.94 o                         
   2  15   9        818.77        834.72        31.38 o                         
   3  15   9       1056.91       1053.92        58.80 o                         
   4  15   9         52.03         57.93        10.62 o                         
   0   0  10       7061.82       6611.74       141.43 o                         
   1   0  10        885.25        880.02        23.12 o                         
   2   0  10         51.65         51.12         7.81 o                         
   3   0  10       2026.23       1960.09        34.63 o                         
   4   0  10       2237.92       2256.88        39.03 o                         
   5   0  10       1615.04       1555.24        30.63 o                         
   6   0  10        570.27        614.78        18.17 o                         
   7   0  10       2999.04       2873.46        75.99 o                         
   8   0  10        383.12        408.98        27.09 o                         
   9   0  10       1173.08       1180.90        47.19 o                         
  10   0  10        680.93        685.22        28.25 o                         
  11   0  10         21.52         34.10        11.42 o                         
  12   0  10       1247.73       1179.81        27.58 o                         
  13   0  10        637.98        602.53        31.09 o                         
 -13   1  10        497.41        422.74        25.79 o                         
 -12   1  10        216.11        232.83        13.52 o                         
 -11   1  10        422.22        461.72        20.90 o                         
 -10   1  10       1329.71       1420.83        37.96 o                         
  -9   1  10       2066.80       2060.55        58.80 o                         
  -8   1  10        191.44        172.44        17.06 o                         
  -7   1  10       1188.83       1148.62        29.94 o                         
  -6   1  10       2594.89       2427.94        44.78 o                         
  -5   1  10        177.79        171.66        10.29 o                         
  -4   1  10       3250.29       3174.42        50.24 o                         
  -3   1  10       1835.36       1809.29        35.48 o                         
  -2   1  10       1094.64       1088.84        24.08 o                         
  -1   1  10       3522.34       3228.01        58.33 o                         
   0   1  10       1091.21       1084.08        26.30 o                         
   1   1  10       3497.40       3369.39        55.81 o                         
   2   1  10        763.62        788.17        19.68 o                         
   3   1  10       1482.90       1459.12        25.96 o                         
   4   1  10       3031.83       3071.98        49.43 o                         
   5   1  10        447.50        485.05        15.92 o                         
   6   1  10       2217.75       2179.77        41.25 o                         
   7   1  10        445.27        429.43        24.40 o                         
   8   1  10        477.05        383.93        33.04 o                         
   9   1  10       1881.33       1765.57        50.10 o                         
  10   1  10       1416.85       1364.85        38.50 o                         
  11   1  10        257.47        257.42        15.82 o                         
  12   1  10        272.92        272.75        13.00 o                         
  13   1  10        630.73        647.50        46.33 o                         
 -13   2  10        616.94        535.82        28.25 o                         
 -12   2  10       1243.63       1265.16        35.34 o                         
 -11   2  10        677.18        693.45        25.08 o                         
 -10   2  10        579.45        650.65        26.41 o                         
  -9   2  10        192.18        193.59        21.37 o                         
  -8   2  10        973.03        934.45        33.48 o                         
  -7   2  10       1131.16       1049.52        27.07 o                         
  -6   2  10        279.67        269.41        14.40 o                         
  -5   2  10        988.99       1029.77        23.17 o                         
  -4   2  10       3698.22       3685.33        56.97 o                         
  -3   2  10        708.90        702.04        17.44 o                         
  -2   2  10       3079.45       2965.04        53.87 o                         
  -1   2  10       1368.79       1184.79        26.14 o                         
   0   2  10       2936.48       2853.14        48.87 o                         
   1   2  10       1249.57       1132.62        25.01 o                         
   2   2  10       2837.59       2904.17        46.96 o                         
   3   2  10        574.18        602.81        16.36 o                         
   4   2  10       3222.96       3315.63        54.97 o                         
   5   2  10        894.06        979.37        32.73 o                         
   6   2  10        249.50        273.23        15.09 o                         
   7   2  10       1775.22       1751.76        42.32 o                         
   8   2  10       1460.24       1454.79        42.74 o                         
   9   2  10         70.47         71.93        16.19 o                         
  10   2  10        556.88        545.02        26.48 o                         
  11   2  10        611.57        607.45        22.38 o                         
  12   2  10       1483.47       1480.93        40.19 o                         
  13   2  10        331.48        261.78        28.96 o                         
 -12   3  10        553.65        508.40        34.91 o                         
 -11   3  10        780.01        828.83        25.66 o                         
 -10   3  10        240.24        237.00        26.42 o                         
  -9   3  10        727.93        794.05        29.33 o                         
  -8   3  10        551.66        581.37        21.93 o                         
  -7   3  10        211.25        265.73        14.74 o                         
  -6   3  10         15.89         24.08         8.48 o                         
  -5   3  10       1649.93       1570.02        30.05 o                         
  -4   3  10       1422.99       1421.31        26.80 o                         
  -3   3  10       1229.75       1154.77        24.42 o                         
  -2   3  10       3103.44       2892.05        50.28 o                         
  -1   3  10       3079.78       2977.62        62.88 o                         
   0   3  10        325.59        318.88        14.76 o                         
   1   3  10       2583.14       2562.46        46.25 o                         
   2   3  10       2896.35       2893.78        48.69 o                         
   3   3  10       1438.34       1480.42        32.44 o                         
   4   3  10        598.75        618.13        20.17 o                         
   5   3  10       2020.52       2022.86        40.35 o                         
   6   3  10          8.38         -6.38        10.17 o                         
   7   3  10         34.56         38.97        11.01 o                         
   8   3  10       1054.03       1037.95        29.00 o                         
   9   3  10        664.63        671.21        31.57 o                         
  10   3  10        307.53        302.32        19.84 o                         
  11   3  10        576.17        576.66        23.00 o                         
  12   3  10        700.89        671.65        22.07 o                         
  13   3  10        205.48        191.70        31.85 o                         
 -12   4  10        452.62        421.75        29.65 o                         
 -11   4  10       2062.33       1994.64        91.97 o                         
 -10   4  10         89.09         87.65        12.78 o                         
  -9   4  10         50.98         61.85        13.05 o                         
  -8   4  10        527.89        553.67        21.26 o                         
  -7   4  10       1919.95       1802.04        37.32 o                         
  -6   4  10       1218.75       1115.94        33.49 o                         
  -5   4  10       1476.78       1470.37        33.73 o                         
  -4   4  10        809.14        838.05        22.72 o                         
  -3   4  10       1173.09       1178.14        26.23 o                         
  -2   4  10       1692.34       1664.96        33.02 o                         
  -1   4  10       4783.44       4764.94        87.33 o                         
   0   4  10        257.01        285.86        13.85 o                         
   1   4  10       4621.87       4717.99        82.32 o                         
   2   4  10       1368.52       1407.74        29.95 o                         
   3   4  10        600.63        593.38        21.01 o                         
   4   4  10        828.58        876.33        26.70 o                         
   5   4  10        464.54        467.52        17.55 o                         
   6   4  10        936.51        877.04        24.78 o                         
   7   4  10       2501.29       2417.25        53.25 o                         
   8   4  10        689.39        625.26        30.51 o                         
   9   4  10         92.70        101.30        14.95 o                         
  10   4  10         73.55         65.20        14.80 o                         
  11   4  10       2403.55       2379.02        63.90 o                         
  12   4  10        618.00        576.04        26.08 o                         
 -12   5  10        276.02        251.62        16.71 o                         
 -11   5  10        578.72        610.00        26.43 o                         
 -10   5  10        844.38        905.76        28.19 o                         
  -9   5  10         59.75         97.31        12.22 o                         
  -8   5  10        542.42        547.30        29.92 o                         
  -7   5  10        534.19        557.60        18.87 o                         
  -6   5  10        151.19        176.22        14.50 o                         
  -5   5  10        246.53        228.54        13.56 o                         
  -4   5  10        488.23        539.28        19.57 o                         
  -3   5  10        586.95        572.09        20.20 o                         
  -2   5  10       5077.47       5142.71        81.97 o                         
  -1   5  10        776.60        803.20        21.08 o                         
   0   5  10       1149.59       1105.46        25.64 o                         
   1   5  10       1301.12       1362.58        30.40 o                         
   2   5  10       5015.31       5125.98        89.52 o                         
   3   5  10        453.95        446.18        19.84 o                         
   4   5  10        898.13        931.22        28.35 o                         
   5   5  10        166.86        146.40        18.36 o                         
   6   5  10         58.75         69.67        11.07 o                         
   7   5  10        434.24        403.33        23.91 o                         
   8   5  10       1253.61       1302.82        38.99 o                         
   9   5  10        275.11        312.80        25.42 o                         
  10   5  10        992.11       1009.44        33.17 o                         
  11   5  10        488.99        488.79        18.67 o                         
  12   5  10        469.45        485.50        21.23 o                         
 -12   6  10        216.82        180.58        23.18 o                         
 -11   6  10       1137.86       1098.07        35.62 o                         
 -10   6  10        353.57        433.25        24.45 o                         
  -9   6  10        239.85        317.50        19.99 o                         
  -8   6  10        510.01        532.84        23.21 o                         
  -7   6  10        995.95       1052.25        29.13 o                         
  -6   6  10       1366.45       1323.60        30.68 o                         
  -5   6  10        141.31        141.37        13.03 o                         
  -4   6  10       1175.13       1156.04        26.47 o                         
  -3   6  10       1708.64       1729.29        34.38 o                         
  -2   6  10        446.56        464.70        16.76 o                         
  -1   6  10        907.79        905.35        26.69 o                         
   0   6  10        522.51        507.32        18.53 o                         
   1   6  10       1303.66       1297.49        30.72 o                         
   2   6  10        499.69        543.85        19.90 o                         
   3   6  10       1222.31       1221.88        30.82 o                         
   4   6  10        843.41        859.97        27.63 o                         
   5   6  10        202.25        237.61        16.44 o                         
   6   6  10       1253.19       1221.16        32.55 o                         
   7   6  10        644.71        666.78        27.48 o                         
   8   6  10        681.06        672.11        32.44 o                         
   9   6  10        637.76        631.71        29.66 o                         
  10   6  10        489.56        457.74        23.73 o                         
  11   6  10       1252.87       1124.88        30.35 o                         
  12   6  10        154.88        156.42        14.46 o                         
 -11   7  10        127.85        138.26        11.64 o                         
 -10   7  10       1113.75       1173.04        33.60 o                         
  -9   7  10       1433.29       1474.88        39.02 o                         
  -8   7  10        140.79        151.32        12.52 o                         
  -7   7  10        614.20        690.95        25.58 o                         
  -6   7  10         62.86         84.30         9.93 o                         
  -5   7  10        700.78        718.33        21.80 o                         
  -4   7  10        115.74        128.23        10.37 o                         
  -3   7  10       1910.69       1970.44        35.86 o                         
  -2   7  10       2030.13       2083.90        43.39 o                         
  -1   7  10        294.34        322.43        16.64 o                         
   0   7  10       2122.60       2054.63        40.12 o                         
   1   7  10        603.53        624.17        20.12 o                         
   2   7  10       1969.33       2064.14        42.51 o                         
   3   7  10        938.22        985.00        25.67 o                         
   4   7  10         42.65         82.21        12.74 o                         
   5   7  10       1115.19       1175.11        31.47 o                         
   6   7  10         70.98         69.84        12.09 o                         
   7   7  10        599.97        668.53        28.20 o                         
   8   7  10        222.78        227.18        15.09 o                         
   9   7  10       1369.78       1391.80        62.20 o                         
  10   7  10        746.01        725.81        25.91 o                         
  11   7  10         13.24         18.92         9.81 o                         
 -11   8  10         41.26         28.96         8.83 o                         
 -10   8  10        317.49        350.29        16.27 o                         
  -9   8  10        137.84        158.73        11.81 o                         
  -8   8  10       1114.48       1121.76        27.74 o                         
  -7   8  10        495.87        496.07        27.44 o                         
  -6   8  10        925.38        967.31        25.57 o                         
  -5   8  10        110.50        137.37        11.74 o                         
  -4   8  10       1938.87       1893.29        36.94 o                         
  -3   8  10        288.66        318.87        16.39 o                         
  -2   8  10        955.47        971.94        27.18 o                         
  -1   8  10         85.50         96.08         9.08 o                         
   0   8  10       2441.83       2502.08        49.30 o                         
   1   8  10         62.19         67.50        10.44 o                         
   2   8  10        711.18        778.74        24.61 o                         
   3   8  10        131.40        126.64        12.01 o                         
   4   8  10       1629.79       1653.40        37.52 o                         
   5   8  10         98.89        141.92        12.48 o                         
   6   8  10       1287.18       1382.08        38.68 o                         
   7   8  10        479.68        481.47        32.35 o                         
   8   8  10       1258.39       1224.91        42.45 o                         
   9   8  10        227.36        227.46        15.31 o                         
  10   8  10        367.34        341.04        17.97 o                         
  11   8  10         73.96         55.52         9.95 o                         
 -10   9  10          3.19          1.29         8.57 o                         
  -9   9  10       1762.01       1799.28        44.66 o                         
  -8   9  10        364.50        421.07        16.54 o                         
  -7   9  10        412.20        443.18        17.41 o                         
  -6   9  10        907.71        922.19        28.29 o                         
  -5   9  10       1290.76       1247.51        29.26 o                         
  -4   9  10       1188.29       1207.65        32.07 o                         
  -3   9  10        424.13        441.99        20.81 o                         
  -2   9  10         20.20         23.03         8.67 o                         
  -1   9  10        478.63        518.73        19.25 o                         
   0   9  10         67.64         79.75        10.36 o                         
   1   9  10        739.72        818.26        24.82 o                         
   2   9  10         55.19         61.05         9.50 o                         
   3   9  10        519.68        508.61        22.51 o                         
   4   9  10       1214.35       1275.47        33.98 o                         
   5   9  10       1777.34       1848.72        48.05 o                         
   6   9  10        848.46        879.82        32.19 o                         
   7   9  10        206.39        230.56        14.53 o                         
   8   9  10        301.93        319.87        20.54 o                         
   9   9  10       1475.79       1532.47        47.48 o                         
  10   9  10         23.93         37.36         8.13 o                         
 -10  10  10        153.78        170.41        14.56 o                         
  -9  10  10        663.86        723.62        21.73 o                         
  -8  10  10        675.75        755.79        24.91 o                         
  -7  10  10        324.35        342.29        16.16 o                         
  -6  10  10        921.61        944.36        25.22 o                         
  -5  10  10       1124.26       1187.60        29.17 o                         
  -4  10  10       1084.90       1087.31        35.62 o                         
  -3  10  10       1563.15       1545.95        44.05 o                         
  -2  10  10        467.21        474.26        18.80 o                         
  -1  10  10        723.80        677.03        23.04 o                         
   0  10  10        622.10        670.13        31.98 o                         
   1  10  10        673.95        633.19        25.01 o                         
   2  10  10        530.22        598.65        24.79 o                         
   3  10  10       2275.61       2395.24        48.11 o                         
   4  10  10        648.74        684.97        23.51 o                         
   5  10  10       1076.14       1147.34        34.43 o                         
   6  10  10        743.47        773.16        28.17 o                         
   7  10  10        251.73        282.31        15.55 o                         
   8  10  10        889.75        962.16        36.76 o                         
   9  10  10        467.20        458.21        18.24 o                         
  10  10  10        155.26        133.78        19.75 o                         
  -9  11  10        274.43        295.95        17.61 o                         
  -8  11  10        964.81        985.52        26.73 o                         
  -7  11  10        179.52        220.14        11.85 o                         
  -6  11  10        859.17        928.43        23.61 o                         
  -5  11  10        138.06        133.94         9.55 o                         
  -4  11  10       1476.16       1466.77        31.60 o                         
  -3  11  10         49.79         35.36        11.46 o                         
  -2  11  10         92.39         86.33        10.66 o                         
  -1  11  10         40.34         33.01        10.62 o                         
   0  11  10       1053.28       1064.95        32.01 o                         
   1  11  10        125.31        136.08        12.76 o                         
   2  11  10        366.31        423.59        22.84 o                         
   3  11  10         94.79         98.98        10.11 o                         
   4  11  10       1648.07       1683.26        39.72 o                         
   5  11  10        267.58        276.13        15.62 o                         
   6  11  10        914.37        945.22        25.88 o                         
   7  11  10        133.77        147.72        10.00 o                         
   8  11  10        997.52       1032.43        30.28 o                         
   9  11  10        235.46        210.43        21.28 o                         
  -8  12  10        289.87        290.96        15.70 o                         
  -7  12  10        416.82        424.20        15.36 o                         
  -6  12  10        561.41        581.87        16.83 o                         
  -5  12  10        260.55        290.04        13.53 o                         
  -4  12  10        151.88        147.10         9.46 o                         
  -3  12  10        618.11        622.81        18.95 o                         
  -2  12  10        292.99        245.65        14.36 o                         
  -1  12  10       2466.90       2436.40        55.37 o                         
   0  12  10        598.84        607.58        21.37 o                         
   1  12  10       2285.45       2325.51        47.47 o                         
   2  12  10        437.54        485.61        17.97 o                         
   3  12  10       1082.97       1107.67        29.17 o                         
   4  12  10        227.86        251.52        13.74 o                         
   5  12  10        210.74        201.61        17.57 o                         
   6  12  10        633.42        641.24        30.06 o                         
   7  12  10        866.55        841.05        29.02 o                         
   8  12  10        231.51        222.20        16.97 o                         
  -7  13  10        241.53        267.43        11.84 o                         
  -6  13  10        292.88        315.75        11.77 o                         
  -5  13  10        308.21        300.38        13.03 o                         
  -4  13  10        279.68        276.34        12.01 o                         
  -3  13  10        349.54        317.48        13.57 o                         
  -2  13  10        646.72        672.36        20.81 o                         
  -1  13  10        888.01        890.46        32.27 o                         
   0  13  10        108.91        119.29        11.55 o                         
   1  13  10        458.61        452.40        17.78 o                         
   2  13  10        586.13        615.51        20.17 o                         
   3  13  10        471.43        472.32        17.38 o                         
   4  13  10        318.51        329.39        15.68 o                         
   5  13  10         84.87         73.82        11.02 o                         
   6  13  10        278.88        280.08        16.71 o                         
   7  13  10        377.85        336.91        27.80 o                         
  -5  14  10        144.41        129.17         8.67 o                         
  -4  14  10        540.89        549.85        14.12 o                         
  -3  14  10         78.41         79.37         7.02 o                         
  -2  14  10        687.71        666.12        20.06 o                         
  -1  14  10        678.06        681.84        19.48 o                         
   0  14  10         33.22         32.96         6.99 o                         
   1  14  10        558.62        521.06        17.67 o                         
   2  14  10        858.60        836.28        25.11 o                         
   3  14  10        103.27        102.58        17.30 o                         
   4  14  10        360.54        359.13        23.71 o                         
   5  14  10          7.54         -4.30        11.58 o                         
  -3  15  10        786.89        742.66        47.49 o                         
  -2  15  10        165.22        127.01         9.37 o                         
  -1  15  10        180.12        149.68        17.00 o                         
   0  15  10        452.95        402.97        13.61 o                         
   1  15  10        124.40        123.83        23.10 o                         
   2  15  10        120.11         94.40        16.22 o                         
   3  15  10        455.59        425.68        30.70 o                         
   1   0  11        116.09        162.62        10.53 o                         
   2   0  11        328.98        341.83        14.70 o                         
   3   0  11         49.22         66.91         8.31 o                         
   4   0  11        549.24        567.11        18.08 o                         
   5   0  11         74.08         84.59         8.65 o                         
   6   0  11        772.20        736.48        26.46 o                         
   7   0  11         17.84         33.44        15.24 o                         
   8   0  11        459.20        507.41        29.07 o                         
   9   0  11         29.23         50.98        16.89 o                         
  10   0  11        546.35        579.32        26.98 o                         
  11   0  11        111.53        134.93        12.13 o                         
  12   0  11         10.21          2.78        15.45 o                         
 -12   1  11        482.62        521.36        21.14 o                         
 -11   1  11         54.68         28.11        12.13 o                         
 -10   1  11        387.74        424.51        25.64 o                         
  -9   1  11        998.04       1016.62        38.50 o                         
  -8   1  11       5654.28       5469.38       126.51 o                         
  -7   1  11       2337.55       2210.62        59.52 o                         
  -6   1  11        648.53        693.90        20.69 o                         
  -5   1  11       4471.21       4212.84        68.05 o                         
  -4   1  11       4657.83       4606.16        73.58 o                         
  -3   1  11       2555.89       2483.57        44.84 o                         
  -2   1  11       3490.48       3340.17        60.91 o                         
  -1   1  11        887.59        877.38        23.11 o                         
   0   1  11        843.44        906.73        23.55 o                         
   1   1  11       1694.83       1719.86        34.93 o                         
   2   1  11       3969.59       3942.56        64.41 o                         
   3   1  11       2761.16       2777.53        45.45 o                         
   4   1  11       5339.96       5430.67        86.31 o                         
   5   1  11       4853.77       4753.78        79.07 o                         
   6   1  11        879.69        894.77        24.25 o                         
   7   1  11       1304.39       1250.64        38.15 o                         
   8   1  11       5727.09       5616.35       142.36 o                         
   9   1  11        573.24        593.38        31.23 o                         
  10   1  11        173.29        133.80        14.91 o                         
  11   1  11        151.48        145.79        11.19 o                         
  12   1  11        484.12        506.45        26.22 o                         
 -12   2  11         49.95         36.64        11.03 o                         
 -11   2  11         82.87        105.21        12.18 o                         
 -10   2  11        214.70        263.85        25.25 o                         
  -9   2  11         41.37         45.67        19.58 o                         
  -8   2  11        216.86        235.54        18.58 o                         
  -7   2  11        631.97        634.12        23.23 o                         
  -6   2  11        280.28        289.78        13.71 o                         
  -5   2  11        470.94        466.56        16.48 o                         
  -4   2  11         32.88         48.42         8.17 o                         
  -3   2  11        858.89        817.40        21.99 o                         
  -2   2  11        712.13        669.81        20.60 o                         
  -1   2  11        299.09        277.76        13.17 o                         
   0   2  11        686.53        718.74        21.47 o                         
   1   2  11        425.91        424.91        16.23 o                         
   2   2  11        637.78        661.90        19.85 o                         
   3   2  11        937.39        901.74        25.77 o                         
   4   2  11          2.31          5.44         8.28 o                         
   5   2  11        421.82        441.65        21.18 o                         
   6   2  11        285.97        309.55        16.66 o                         
   7   2  11        513.15        506.98        21.41 o                         
   8   2  11        266.08        297.38        27.07 o                         
   9   2  11         38.43         13.96        30.97 o                         
  10   2  11         88.75         81.67        18.58 o                         
  11   2  11        125.09        140.47        16.83 o                         
  12   2  11        111.93        112.02        14.85 o                         
 -12   3  11         63.58         42.66        12.37 o                         
 -11   3  11        827.61        804.52        27.01 o                         
 -10   3  11        540.60        572.50        25.78 o                         
  -9   3  11       2591.48       2728.89        68.84 o                         
  -8   3  11        758.52        713.63        32.79 o                         
  -7   3  11       5362.15       5180.64       103.69 o                         
  -6   3  11        715.76        687.98        23.40 o                         
  -5   3  11        163.90        154.95        11.92 o                         
  -4   3  11       2179.17       2093.91        41.23 o                         
  -3   3  11       6983.60       6621.38       111.91 o                         
  -2   3  11       1542.97       1435.63        34.23 o                         
  -1   3  11        288.37        303.79        14.47 o                         
   0   3  11       1173.30       1157.59        28.73 o                         
   1   3  11        879.42        971.62        24.56 o                         
   2   3  11       2039.05       2026.05        40.99 o                         
   3   3  11       8613.89       8787.27       146.02 o                         
   4   3  11       2616.00       2637.48        52.34 o                         
   5   3  11        413.06        416.56        17.24 o                         
   6   3  11        409.03        405.84        20.07 o                         
   7   3  11       3261.21       3253.77        65.91 o                         
   8   3  11        558.99        448.66        35.33 o                         
   9   3  11       2286.70       2264.85        65.01 o                         
  10   3  11        282.84        285.46        24.22 o                         
  11   3  11        951.26        939.65        35.68 o                         
  12   3  11        114.40         93.54         9.70 o                         
 -12   4  11         28.88        -12.29        12.29 o                         
 -11   4  11         25.19         32.77        11.18 o                         
 -10   4  11        337.52        360.86        21.44 o                         
  -9   4  11        566.24        569.05        36.06 o                         
  -8   4  11        271.76        280.70        21.68 o                         
  -7   4  11         33.97         49.53         9.90 o                         
  -6   4  11        843.59        809.47        29.29 o                         
  -5   4  11        544.59        552.93        20.19 o                         
  -4   4  11        505.67        494.77        17.42 o                         
  -3   4  11         26.98         25.05         8.27 o                         
  -2   4  11       1916.68       1875.94        41.28 o                         
  -1   4  11        347.18        299.12        15.76 o                         
   0   4  11        148.12        141.86        15.85 o                         
   1   4  11        724.66        732.41        25.84 o                         
   2   4  11       1785.39       1838.46        40.77 o                         
   3   4  11         72.86         62.24         9.92 o                         
   4   4  11        415.48        430.53        18.57 o                         
   5   4  11        621.35        616.26        23.06 o                         
   6   4  11        863.52        889.30        35.45 o                         
   7   4  11         14.97         -2.57        13.18 o                         
   8   4  11        209.01        186.08        17.04 o                         
   9   4  11        530.05        565.08        33.13 o                         
  10   4  11        312.76        303.18        22.04 o                         
  11   4  11          8.03         14.83         9.20 o                         
  12   4  11        174.73        148.45        12.06 o                         
 -12   5  11       1075.73        850.20        56.18 o                         
 -11   5  11        555.92        520.15        30.43 o                         
 -10   5  11        527.75        596.15        29.37 o                         
  -9   5  11       1071.45       1130.86        33.22 o                         
  -8   5  11        743.38        765.97        35.79 o                         
  -7   5  11       2157.29       2036.17        48.91 o                         
  -6   5  11        967.06        948.24        34.58 o                         
  -5   5  11        250.01        258.05        16.54 o                         
  -4   5  11        303.09        322.98        15.91 o                         
  -3   5  11       5502.85       5316.74        91.42 o                         
  -2   5  11       2786.05       2744.96        51.53 o                         
  -1   5  11        252.85        285.75        15.15 o                         
   0   5  11        767.62        752.91        23.33 o                         
   1   5  11        878.14        951.92        25.40 o                         
   2   5  11       1783.95       1819.79        38.19 o                         
   3   5  11       5527.36       5395.79        93.32 o                         
   4   5  11        233.58        202.90        18.11 o                         
   5   5  11        660.08        639.09        25.63 o                         
   6   5  11       1156.12       1210.95        35.07 o                         
   7   5  11       1605.24       1448.90        64.08 o                         
   8   5  11       1174.31       1181.53        46.03 o                         
   9   5  11        641.33        674.11        30.65 o                         
  10   5  11        699.85        735.59        29.32 o                         
  11   5  11        377.91        344.06        17.48 o                         
  12   5  11        818.29        699.62        46.33 o                         
 -11   6  11        154.32        129.12        12.17 o                         
 -10   6  11        422.86        451.21        24.74 o                         
  -9   6  11        273.23        321.49        21.28 o                         
  -8   6  11        220.45        278.56        17.91 o                         
  -7   6  11        353.82        391.35        20.14 o                         
  -6   6  11        608.31        641.08        20.84 o                         
  -5   6  11         52.98         70.16        11.63 o                         
  -4   6  11        426.49        497.79        17.80 o                         
  -3   6  11         42.65         62.12         8.67 o                         
  -2   6  11       1978.15       1978.53        37.46 o                         
  -1   6  11        105.79         92.79        10.17 o                         
   0   6  11         54.26         60.90         8.96 o                         
   1   6  11        145.30        138.53        11.04 o                         
   2   6  11       1697.12       1687.02        43.44 o                         
   3   6  11         25.06         19.08        10.47 o                         
   4   6  11        241.42        226.37        18.71 o                         
   5   6  11        179.41        174.42        17.10 o                         
   6   6  11        846.55        915.39        27.65 o                         
   7   6  11        228.78        180.98        20.81 o                         
   8   6  11        186.56        187.88        14.11 o                         
   9   6  11        172.69        165.10        16.29 o                         
  10   6  11        530.60        513.37        24.75 o                         
  11   6  11        104.25         86.43        10.58 o                         
 -11   7  11        295.94        284.90        23.47 o                         
 -10   7  11        230.00        261.78        14.93 o                         
  -9   7  11          5.72         38.11        10.43 o                         
  -8   7  11       1872.58       1925.95        45.52 o                         
  -7   7  11         66.40         84.58        10.04 o                         
  -6   7  11        556.42        628.23        22.09 o                         
  -5   7  11         65.36         91.20        10.78 o                         
  -4   7  11       2422.84       2478.89        45.07 o                         
  -3   7  11         46.13         61.51         9.32 o                         
  -2   7  11       2312.47       2406.02        52.27 o                         
  -1   7  11        583.35        607.70        26.83 o                         
   0   7  11        449.48        438.30        17.59 o                         
   1   7  11        575.53        580.14        21.93 o                         
   2   7  11       1967.96       2083.18        46.79 o                         
   3   7  11          4.27         13.64        10.07 o                         
   4   7  11       2124.54       2214.54        50.31 o                         
   5   7  11        208.61        276.02        18.74 o                         
   6   7  11        514.20        580.85        23.42 o                         
   7   7  11          2.50         10.83        12.06 o                         
   8   7  11       2655.13       2849.99        99.38 o                         
   9   7  11          6.92          7.04         9.96 o                         
  10   7  11        488.48        473.02        29.58 o                         
  11   7  11        209.36        200.68        19.32 o                         
 -10   8  11        514.69        509.08        21.26 o                         
  -9   8  11          9.41         21.65        10.02 o                         
  -8   8  11        227.42        262.02        17.17 o                         
  -7   8  11        581.42        638.02        22.02 o                         
  -6   8  11       2106.39       2177.52        51.92 o                         
  -5   8  11       1485.62       1511.55        33.16 o                         
  -4   8  11         78.79         73.37        10.24 o                         
  -3   8  11         22.27         28.90         9.73 o                         
  -2   8  11        717.50        760.54        24.06 o                         
  -1   8  11        830.78        883.36        23.81 o                         
   0   8  11         93.93         94.98        10.89 o                         
   1   8  11        390.42        433.65        20.58 o                         
   2   8  11        908.72        978.03        30.08 o                         
   3   8  11         64.30         84.48        10.81 o                         
   4   8  11        399.54        494.82        25.29 o                         
   5   8  11       1244.54       1287.52        33.59 o                         
   6   8  11       1754.70       1857.98        45.79 o                         
   7   8  11        878.06        917.87        28.21 o                         
   8   8  11        162.48        169.47        13.65 o                         
   9   8  11          4.88          0.67         8.77 o                         
  10   8  11        711.46        660.61        32.60 o                         
 -10   9  11        147.85        187.50        11.88 o                         
  -9   9  11        916.79        956.66        31.51 o                         
  -8   9  11        946.83       1026.10        30.96 o                         
  -7   9  11        284.96        344.60        16.36 o                         
  -6   9  11        175.12        184.27        11.73 o                         
  -5   9  11         49.89         71.57        11.65 o                         
  -4   9  11        544.70        598.58        23.86 o                         
  -3   9  11       2445.79       2490.08        54.90 o                         
  -2   9  11        627.95        653.49        20.63 o                         
  -1   9  11        652.93        679.75        21.48 o                         
   0   9  11        326.02        329.29        17.56 o                         
   1   9  11        836.59        915.85        26.03 o                         
   2   9  11        218.77        280.45        16.53 o                         
   3   9  11       1907.81       1984.22        59.54 o                         
   4   9  11        204.95        311.07        26.65 o                         
   5   9  11        125.51        159.26        14.63 o                         
   6   9  11        100.48         90.81        11.11 o                         
   7   9  11        349.55        385.27        18.27 o                         
   8   9  11       1250.94       1289.15        35.38 o                         
   9   9  11        856.97        817.58        41.85 o                         
  10   9  11        127.37        145.64        18.63 o                         
  -9  10  11        488.27        508.65        17.57 o                         
  -8  10  11       1058.36       1088.83        33.02 o                         
  -7  10  11       1266.97       1283.34        27.30 o                         
  -6  10  11        250.73        298.82        14.67 o                         
  -5  10  11       2481.12       2471.04        47.18 o                         
  -4  10  11        407.56        423.88        20.42 o                         
  -3  10  11         51.70         44.11        10.81 o                         
  -2  10  11        570.77        522.03        20.37 o                         
  -1  10  11        941.67        936.97        28.08 o                         
   0  10  11          7.30          1.60        10.80 o                         
   1  10  11        570.95        627.57        30.49 o                         
   2  10  11        390.90        413.32        31.66 o                         
   3  10  11        113.40        201.91        25.06 o                         
   4  10  11        585.40        689.30        24.21 o                         
   5  10  11       2581.81       2651.25        55.44 o                         
   6  10  11        338.50        398.47        19.59 o                         
   7  10  11       1641.55       1652.76        42.62 o                         
   8  10  11        944.75        876.34        27.82 o                         
   9  10  11        481.63        469.43        28.44 o                         
  -8  11  11         94.31         89.60         7.62 o                         
  -7  11  11        175.43        205.17        11.11 o                         
  -6  11  11         72.19         81.71         7.85 o                         
  -5  11  11        142.00        149.37         9.84 o                         
  -4  11  11        106.90        101.58         8.97 o                         
  -3  11  11       1343.99       1348.38        30.91 o                         
  -2  11  11       1511.64       1509.88        37.34 o                         
  -1  11  11        559.81        561.55        22.67 o                         
   0  11  11         38.80         52.19        10.50 o                         
   1  11  11        894.33        959.60        30.44 o                         
   2  11  11       1692.15       1786.72        40.39 o                         
   3  11  11       1143.29       1190.87        36.88 o                         
   4  11  11        273.29        301.88        18.61 o                         
   5  11  11         56.25         59.00         9.87 o                         
   6  11  11         68.14         74.53        10.67 o                         
   7  11  11          0.63         -3.14        10.18 o                         
   8  11  11          6.17         13.25        10.32 o                         
  -7  12  11          4.39          3.62         6.23 o                         
  -6  12  11        399.43        434.88        14.70 o                         
  -5  12  11        853.27        847.97        23.35 o                         
  -4  12  11        861.07        865.80        21.71 o                         
  -3  12  11        465.10        443.05        16.48 o                         
  -2  12  11        253.19        257.94        14.50 o                         
  -1  12  11        196.61        218.23        14.67 o                         
   0  12  11       1442.84       1439.21        33.40 o                         
   1  12  11        266.33        297.05        22.53 o                         
   2  12  11        317.27        351.76        19.17 o                         
   3  12  11        494.05        502.84        18.83 o                         
   4  12  11        732.90        758.23        23.30 o                         
   5  12  11        916.14        859.61        27.04 o                         
   6  12  11        280.00        243.73        14.89 o                         
   7  12  11         35.02         23.88        19.11 o                         
  -6  13  11         32.58         33.51         7.75 o                         
  -5  13  11          4.31          6.51         5.79 o                         
  -4  13  11          9.60          7.74         7.02 o                         
  -3  13  11        192.49        202.34        11.69 o                         
  -2  13  11       1479.62       1569.27        36.11 o                         
  -1  13  11        253.40        274.73        15.40 o                         
   0  13  11          2.69          1.88         8.02 o                         
   1  13  11        347.72        373.96        19.14 o                         
   2  13  11       1351.00       1340.39        42.23 o                         
   3  13  11        206.44        197.81        18.91 o                         
   4  13  11        100.14         84.28        14.67 o                         
   5  13  11         58.45         54.60        11.15 o                         
   6  13  11          3.90          5.24        11.23 o                         
  -4  14  11        756.11        688.44        19.66 o                         
  -3  14  11        227.76        240.72        10.47 o                         
  -2  14  11        383.78        374.56        11.62 o                         
  -1  14  11        418.75        382.58        12.46 o                         
   0  14  11       1272.28       1106.05        26.13 o                         
   1  14  11        426.13        329.24        25.19 o                         
   2  14  11        410.01        409.16        20.65 o                         
   3  14  11        422.77        406.68        21.48 o                         
   4  14  11        428.57        390.12        22.30 o                         
   0   0  12       2677.13       2536.12        79.87 o                         
   1   0  12        160.91        168.24        11.84 o                         
   2   0  12       1619.28       1616.80        36.97 o                         
   3   0  12        479.31        474.46        18.61 o                         
   4   0  12       3180.99       3129.86        54.00 o                         
   5   0  12       3192.35       3133.39        54.10 o                         
   6   0  12       1329.53       1274.20        29.38 o                         
   7   0  12        408.07        280.46        33.15 o                         
   8   0  12       1585.18       1505.23        68.29 o                         
   9   0  12        246.55        239.28        20.12 o                         
  10   0  12       1380.72       1394.00        39.94 o                         
  11   0  12       1411.98       1421.30        46.59 o                         
  12   0  12        323.90        357.61        27.91 o                         
 -12   1  12        710.68        660.14        33.74 o                         
 -11   1  12        718.13        670.67        39.73 o                         
 -10   1  12        671.54        678.74        30.69 o                         
  -9   1  12        737.25        770.28        41.34 o                         
  -8   1  12        663.52        741.18        37.13 o                         
  -7   1  12        487.33        432.73        32.04 o                         
  -6   1  12        933.93        901.22        23.08 o                         
  -5   1  12       1950.54       1867.24        37.18 o                         
  -4   1  12       1348.68       1312.53        28.50 o                         
  -3   1  12        952.76        934.25        27.63 o                         
  -2   1  12        136.90        128.16        11.17 o                         
  -1   1  12       1680.21       1598.87        33.87 o                         
   0   1  12       9257.52       9114.55       153.20 o                         
   1   1  12       2146.50       2110.84        46.31 o                         
   2   1  12        315.61        333.54        17.96 o                         
   3   1  12        658.14        655.81        19.68 o                         
   4   1  12       2175.41       2211.76        43.18 o                         
   5   1  12        908.76        890.41        26.55 o                         
   6   1  12        429.88        418.00        21.71 o                         
   7   1  12        717.40        725.95        26.85 o                         
   8   1  12        562.98        537.70        32.25 o                         
   9   1  12       1089.15        940.14        49.40 o                         
  10   1  12        468.78        521.04        36.58 o                         
  11   1  12        544.71        503.63        26.43 o                         
  12   1  12        908.58        929.17        42.76 o                         
 -12   2  12        147.33        165.59        20.43 o                         
 -11   2  12       1724.41       1720.58        61.04 o                         
 -10   2  12        670.25        665.18        26.00 o                         
  -9   2  12       1060.54       1137.25        37.34 o                         
  -8   2  12       1616.36       1561.66        62.00 o                         
  -7   2  12        663.26        679.97        32.33 o                         
  -6   2  12       1269.80       1168.64        29.98 o                         
  -5   2  12        296.95        308.10        16.15 o                         
  -4   2  12       1579.98       1458.84        31.34 o                         
  -3   2  12        422.71        449.22        21.29 o                         
  -2   2  12        772.90        709.45        23.26 o                         
  -1   2  12       3022.70       2872.13        52.73 o                         
   0   2  12        449.23        496.36        23.25 o                         
   1   2  12       3657.64       3588.90        65.56 o                         
   2   2  12        479.34        459.73        19.80 o                         
   3   2  12        473.28        496.20        18.12 o                         
   4   2  12       1313.26       1287.05        30.34 o                         
   5   2  12        501.19        537.59        22.07 o                         
   6   2  12       1347.01       1358.56        34.24 o                         
   7   2  12        759.72        744.91        33.58 o                         
   8   2  12       1348.14       1292.15        50.33 o                         
   9   2  12        717.11        692.00        36.88 o                         
  10   2  12        685.08        680.96        33.35 o                         
  11   2  12       1329.30       1358.19        38.96 o                         
  12   2  12         73.64         56.76        17.95 o                         
 -12   3  12         14.76         11.00        28.38 o                         
 -11   3  12       2232.33       1783.90        79.75 o                         
 -10   3  12        291.77        302.21        18.82 o                         
  -9   3  12        530.80        603.63        48.05 o                         
  -8   3  12         53.65         53.97        13.57 o                         
  -7   3  12        539.45        515.67        20.32 o                         
  -6   3  12         54.60         69.48        10.44 o                         
  -5   3  12       2245.62       2148.93        43.48 o                         
  -4   3  12        150.82        154.86        10.86 o                         
  -3   3  12       1203.98       1168.57        29.39 o                         
  -2   3  12          4.57         15.11         9.21 o                         
  -1   3  12       3453.49       3441.34        67.74 o                         
   0   3  12          5.52         17.01         9.32 o                         
   1   3  12       3761.39       3847.07        74.42 o                         
   2   3  12         28.33         40.77        10.21 o                         
   3   3  12        791.43        822.10        23.54 o                         
   4   3  12        107.35        109.85        11.47 o                         
   5   3  12       1418.29       1370.57        36.75 o                         
   6   3  12         34.14         46.12        12.85 o                         
   7   3  12        197.37        175.40        16.88 o                         
   8   3  12         78.84         94.62        22.20 o                         
   9   3  12        810.88        822.25        47.48 o                         
  10   3  12        189.65        155.41        20.29 o                         
  11   3  12       2164.92       2081.77        72.74 o                         
  12   3  12         50.27         59.65        19.11 o                         
 -11   4  12       1236.76        897.80        43.99 o                         
 -10   4  12        400.53        403.71        22.79 o                         
  -9   4  12        567.32        677.27        28.74 o                         
  -8   4  12         79.88        101.38        12.01 o                         
  -7   4  12        190.34        218.16        18.27 o                         
  -6   4  12        540.35        571.22        24.55 o                         
  -5   4  12       2706.74       2569.60        55.04 o                         
  -4   4  12         17.33         24.45         9.45 o                         
  -3   4  12        455.17        502.16        20.58 o                         
  -2   4  12         29.36         24.94         8.71 o                         
  -1   4  12       3277.23       3269.12        62.03 o                         
   0   4  12         48.59         37.52         9.81 o                         
   1   4  12       3534.99       3600.58        67.01 o                         
   2   4  12         23.26         40.00         9.90 o                         
   3   4  12        214.72        263.47        15.38 o                         
   4   4  12         35.01         54.52        10.14 o                         
   5   4  12       3513.19       3386.57        70.54 o                         
   6   4  12        332.79        301.78        21.01 o                         
   7   4  12        629.80        627.55        28.02 o                         
   8   4  12         79.52         70.87        14.47 o                         
   9   4  12        387.45        422.91        29.29 o                         
  10   4  12        447.44        429.86        23.02 o                         
  11   4  12        850.34        826.48        39.90 o                         
 -11   5  12        384.10        448.94        32.13 o                         
 -10   5  12       1135.28       1150.48        46.73 o                         
  -9   5  12        194.44        255.88        19.90 o                         
  -8   5  12        402.58        463.36        23.57 o                         
  -7   5  12        284.25        303.80        25.43 o                         
  -6   5  12       2039.75       2032.12        52.13 o                         
  -5   5  12       1096.20       1091.72        31.22 o                         
  -4   5  12       1446.67       1408.05        32.62 o                         
  -3   5  12        150.51        170.73        12.51 o                         
  -2   5  12         70.76         86.66         9.75 o                         
  -1   5  12       2313.34       2252.97        43.09 o                         
   0   5  12        772.44        771.85        31.53 o                         
   1   5  12       2157.09       2159.81        46.19 o                         
   2   5  12        283.69        338.86        18.47 o                         
   3   5  12         54.52         74.28        10.98 o                         
   4   5  12       1501.05       1455.50        46.24 o                         
   5   5  12        564.35        566.30        24.97 o                         
   6   5  12       1846.24       1922.29        46.65 o                         
   7   5  12         93.78         56.58        16.29 o                         
   8   5  12        194.40        153.87        16.44 o                         
   9   5  12         58.86         58.55        14.10 o                         
  10   5  12       1142.61       1148.50        64.53 o                         
  11   5  12        918.40        807.33        30.87 o                         
 -11   6  12        391.08        449.43        37.07 o                         
 -10   6  12        854.52        865.77        33.79 o                         
  -9   6  12        288.61        335.96        30.00 o                         
  -8   6  12        149.26        190.62        19.12 o                         
  -7   6  12        149.15        181.50        14.96 o                         
  -6   6  12        326.67        383.33        18.96 o                         
  -5   6  12        162.51        167.93        14.16 o                         
  -4   6  12       1071.98       1060.76        26.62 o                         
  -3   6  12        412.54        439.98        17.11 o                         
  -2   6  12       1570.30       1628.15        34.58 o                         
  -1   6  12       1573.98       1643.76        38.03 o                         
   0   6  12        307.73        387.79        18.99 o                         
   1   6  12       1248.90       1302.23        31.43 o                         
   2   6  12       1444.18       1526.82        37.09 o                         
   3   6  12        447.01        530.24        24.81 o                         
   4   6  12       1831.92       1773.33        51.99 o                         
   5   6  12        367.82        333.32        21.17 o                         
   6   6  12        492.58        525.69        24.63 o                         
   7   6  12        164.61        156.75        16.29 o                         
   8   6  12         59.77         70.60        13.50 o                         
   9   6  12        244.63        251.61        22.79 o                         
  10   6  12        748.08        710.82        38.59 o                         
  11   6  12        187.03        167.38        28.38 o                         
 -10   7  12        514.91        480.29        20.56 o                         
  -9   7  12        773.01        815.64        34.51 o                         
  -8   7  12        255.26        317.47        19.93 o                         
  -7   7  12         29.47         31.92         9.04 o                         
  -6   7  12       2750.40       2788.30        59.42 o                         
  -5   7  12       1994.31       2005.64        45.30 o                         
  -4   7  12       1728.69       1754.62        40.93 o                         
  -3   7  12       2339.68       2346.27        45.44 o                         
  -2   7  12        769.45        812.25        25.50 o                         
  -1   7  12        263.14        281.55        15.25 o                         
   0   7  12       1202.66       1223.43        30.58 o                         
   1   7  12        196.25        206.53        17.76 o                         
   2   7  12        706.76        759.30        24.43 o                         
   3   7  12       2848.43       2925.53        66.75 o                         
   4   7  12       1052.06       1096.82        33.64 o                         
   5   7  12       1471.93       1494.40        37.36 o                         
   6   7  12       3040.86       3198.50        84.68 o                         
   7   7  12        114.87        110.12        13.09 o                         
   8   7  12        339.38        342.51        20.06 o                         
   9   7  12        510.57        459.29        26.75 o                         
  10   7  12        751.99        653.28        44.36 o                         
 -10   8  12       1097.71        965.25        73.80 o                         
  -9   8  12         14.40         17.43        10.63 o                         
  -8   8  12        845.89        892.65        29.35 o                         
  -7   8  12        182.49        186.29        13.33 o                         
  -6   8  12        193.20        214.29        14.44 o                         
  -5   8  12        554.65        637.07        21.27 o                         
  -4   8  12        919.42        931.23        28.31 o                         
  -3   8  12        264.93        274.64        16.25 o                         
  -2   8  12       2560.37       2606.90        51.09 o                         
  -1   8  12         14.54         18.50         9.41 o                         
   0   8  12         76.00         91.38        12.31 o                         
   1   8  12         66.61         86.82        11.79 o                         
   2   8  12       2418.48       2527.20        54.38 o                         
   3   8  12        151.91        155.75        27.32 o                         
   4   8  12       1275.78       1355.86        38.84 o                         
   5   8  12        673.39        761.22        29.01 o                         
   6   8  12        143.81        151.94        15.38 o                         
   7   8  12        107.03         87.70        15.54 o                         
   8   8  12        411.41        396.87        19.75 o                         
   9   8  12        116.48        118.74        13.18 o                         
  10   8  12        650.31        591.32        42.86 o                         
  -9   9  12       2298.59       2337.06        58.52 o                         
  -8   9  12        394.98        426.10        17.77 o                         
  -7   9  12        472.81        462.63        17.84 o                         
  -6   9  12         28.47         51.56         8.54 o                         
  -5   9  12       2661.02       2794.69        50.60 o                         
  -4   9  12        243.68        227.28        14.71 o                         
  -3   9  12       1803.33       1892.00        41.33 o                         
  -2   9  12        632.40        644.49        22.28 o                         
  -1   9  12        942.24        883.45        33.84 o                         
   0   9  12        241.26        245.93        15.50 o                         
   1   9  12       1085.76       1122.21        31.43 o                         
   2   9  12        622.05        714.84        40.16 o                         
   3   9  12       2418.14       2595.85        64.25 o                         
   4   9  12        261.17        284.73        28.33 o                         
   5   9  12       2225.43       2414.03        65.12 o                         
   6   9  12         24.62         22.34         9.81 o                         
   7   9  12       1040.02        996.16        29.74 o                         
   8   9  12        342.05        312.51        24.74 o                         
   9   9  12       2049.27       2034.16        82.71 o                         
  -8  10  12        347.74        371.15        23.79 o                         
  -7  10  12        430.34        436.53        17.72 o                         
  -6  10  12         55.63         52.98         7.75 o                         
  -5  10  12        375.99        409.17        15.99 o                         
  -4  10  12        128.72        148.52         9.90 o                         
  -3  10  12        796.58        824.46        23.19 o                         
  -2  10  12        444.06        382.38        18.98 o                         
  -1  10  12       1435.64       1444.62        34.49 o                         
   0  10  12          6.86         13.06         9.66 o                         
   1  10  12       1937.31       2020.76        43.02 o                         
   2  10  12        570.85        674.93        38.33 o                         
   3  10  12        981.32       1063.12        33.39 o                         
   4  10  12        169.58        194.48        16.36 o                         
   5  10  12        510.45        548.44        23.53 o                         
   6  10  12        170.68        164.26        16.03 o                         
   7  10  12        216.06        236.74        22.17 o                         
   8  10  12        280.44        274.26        20.44 o                         
  -7  11  12        134.44        138.49         9.52 o                         
  -6  11  12        658.97        765.39        21.21 o                         
  -5  11  12        293.07        324.38        19.08 o                         
  -4  11  12        475.10        500.03        18.29 o                         
  -3  11  12        433.94        429.66        18.44 o                         
  -2  11  12        345.65        327.14        19.75 o                         
  -1  11  12       1200.47       1242.73        32.44 o                         
   0  11  12        173.67        184.56        18.44 o                         
   1  11  12        930.74        987.81        27.42 o                         
   2  11  12        515.60        580.21        24.33 o                         
   3  11  12        560.58        606.11        22.94 o                         
   4  11  12        587.33        639.59        24.47 o                         
   5  11  12        328.89        314.52        18.42 o                         
   6  11  12        910.57        933.84        33.70 o                         
   7  11  12        258.86        261.65        23.87 o                         
  -6  12  12         40.10         63.43         7.64 o                         
  -5  12  12        403.27        394.53        15.31 o                         
  -4  12  12        407.77        408.50        15.68 o                         
  -3  12  12        403.09        433.64        17.23 o                         
  -2  12  12        353.19        396.84        17.42 o                         
  -1  12  12        938.59        980.00        27.93 o                         
   0  12  12        339.15        373.17        25.39 o                         
   1  12  12       1277.69       1284.92        44.34 o                         
   2  12  12        291.32        341.52        16.97 o                         
   3  12  12        228.54        234.38        15.50 o                         
   4  12  12        574.08        589.73        25.09 o                         
   5  12  12        693.08        670.04        37.02 o                         
   6  12  12         32.65         33.66        12.33 o                         
  -5  13  12         12.40         -0.04         6.02 o                         
  -4  13  12        369.53        373.90        13.02 o                         
  -3  13  12         79.02         80.04         7.39 o                         
  -2  13  12        784.22        823.57        20.50 o                         
  -1  13  12         55.28         49.79         7.32 o                         
   0  13  12        302.76        283.34        16.81 o                         
   1  13  12         97.57         94.39        11.26 o                         
   2  13  12        743.67        739.79        25.91 o                         
   3  13  12         43.97         22.84         9.24 o                         
   4  13  12        510.54        494.27        29.82 o                         
   5  13  12          0.20        -11.58        11.58 o                         
  -2  14  12        994.20        916.51        32.30 o                         
  -1  14  12         31.97         18.01         6.57 o                         
   0  14  12         24.86         19.45         7.53 o                         
   1  14  12         50.07         48.38         8.54 o                         
   2  14  12        793.57        835.26        70.95 o                         
   1   0  13       2729.82       2803.15        52.33 o                         
   2   0  13        642.02        676.71        23.03 o                         
   3   0  13       1983.90       1892.96        40.73 o                         
   4   0  13       1128.05       1163.55        31.10 o                         
   5   0  13       1240.40       1291.06        32.78 o                         
   6   0  13         50.89         67.06        12.78 o                         
   7   0  13        908.37        533.48        35.69 o                         
   8   0  13       3019.99       2734.34       125.31 o                         
   9   0  13        115.62        105.15        24.08 o                         
  10   0  13         25.58         78.21        19.23 o                         
  11   0  13       1457.60       1409.36        42.02 o                         
 -11   1  13         67.15         62.48        17.89 o                         
 -10   1  13        409.68        469.48        31.90 o                         
  -9   1  13         24.07         57.07        16.08 o                         
  -8   1  13        207.20        198.32        26.29 o                         
  -7   1  13        808.97        383.22        55.19 o                         
  -6   1  13        123.41        105.02        14.24 o                         
  -5   1  13        490.68        511.89        22.17 o                         
  -4   1  13        106.77        102.40        10.91 o                         
  -3   1  13        330.01        361.56        18.99 o                         
  -2   1  13        329.67        363.94        18.81 o                         
  -1   1  13        449.62        439.65        19.22 o                         
   0   1  13        429.84        475.48        23.35 o                         
   1   1  13        548.54        521.12        21.30 o                         
   2   1  13        260.17        272.90        16.24 o                         
   3   1  13        270.52        311.15        19.18 o                         
   4   1  13        132.64        139.08        12.76 o                         
   5   1  13        690.46        662.22        25.69 o                         
   6   1  13        212.89        217.07        16.80 o                         
   7   1  13        803.13        659.32        54.06 o                         
   8   1  13        262.82        224.77        29.35 o                         
   9   1  13         20.70          7.86        16.34 o                         
  10   1  13        467.94        528.94        34.37 o                         
  11   1  13         15.19         10.29         9.64 o                         
 -11   2  13        445.37        478.38        59.07 o                         
 -10   2  13       1034.70        986.47        38.42 o                         
  -9   2  13        331.26        306.85        24.39 o                         
  -8   2  13       1500.15       1562.04        68.28 o                         
  -7   2  13       1320.63       1415.29        52.19 o                         
  -6   2  13        523.15        512.85        22.05 o                         
  -5   2  13        470.93        502.09        22.70 o                         
  -4   2  13       2582.60       2517.72        53.08 o                         
  -3   2  13       1810.50       1723.29        40.88 o                         
  -2   2  13        189.55        221.10        15.64 o                         
  -1   2  13        736.11        719.18        21.74 o                         
   0   2  13       6266.93       6121.16       112.43 o                         
   1   2  13        287.06        344.40        21.45 o                         
   2   2  13         13.22         26.51         9.87 o                         
   3   2  13       1024.67       1040.95        31.55 o                         
   4   2  13       2218.96       2245.13        51.29 o                         
   5   2  13        365.58        397.82        22.05 o                         
   6   2  13       1164.08       1177.56        33.91 o                         
   7   2  13       1070.72        990.01        58.62 o                         
   8   2  13        953.32        966.26        50.14 o                         
   9   2  13        459.11        290.23        48.34 o                         
  10   2  13       1795.30       1695.89        72.68 o                         
  11   2  13        301.28        263.46        18.56 o                         
 -11   3  13        479.45        486.86        30.51 o                         
 -10   3  13        149.72        108.77        17.39 o                         
  -9   3  13        286.91        272.60        27.07 o                         
  -8   3  13        294.83        224.15        27.34 o                         
  -7   3  13       1073.62       1039.00        39.15 o                         
  -6   3  13        903.93        845.10        27.92 o                         
  -5   3  13        792.87        769.97        23.85 o                         
  -4   3  13        789.72        813.90        25.29 o                         
  -3   3  13        926.39        883.87        36.93 o                         
  -2   3  13       1559.11       1528.35        37.52 o                         
  -1   3  13        110.48        118.01        11.53 o                         
   0   3  13         58.89         78.49        13.74 o                         
   1   3  13        147.82        171.00        13.40 o                         
   2   3  13       1667.19       1706.69        39.45 o                         
   3   3  13       1239.99       1220.53        31.96 o                         
   4   3  13        989.71        982.75        27.33 o                         
   5   3  13        981.87        982.20        30.82 o                         
   6   3  13       1106.71       1072.83        32.30 o                         
   7   3  13        932.31        926.64        38.06 o                         
   8   3  13        275.09        230.60        19.12 o                         
   9   3  13        213.63        163.35        21.44 o                         
  10   3  13        108.17         80.20        11.19 o                         
  11   3  13        155.26        131.59        11.62 o                         
 -11   4  13        536.84        528.23        30.58 o                         
 -10   4  13        963.62        997.70        60.79 o                         
  -9   4  13        333.00        411.49        24.80 o                         
  -8   4  13          5.31         34.71        12.45 o                         
  -7   4  13       2276.93       2199.60        76.93 o                         
  -6   4  13        326.89        363.20        21.35 o                         
  -5   4  13        321.31        371.92        18.67 o                         
  -4   4  13       2278.69       2220.76        44.51 o                         
  -3   4  13       1455.42       1399.03        35.23 o                         
  -2   4  13       2219.44       2200.47        48.18 o                         
  -1   4  13        922.72        933.74        27.90 o                         
   0   4  13        977.24       1099.85        33.17 o                         
   1   4  13        563.93        592.00        21.91 o                         
   2   4  13       2100.46       2117.17        46.25 o                         
   3   4  13       1473.08       1524.99        35.59 o                         
   4   4  13       1734.07       1648.51        52.69 o                         
   5   4  13        240.12        279.92        18.98 o                         
   6   4  13        327.16        336.69        22.81 o                         
   7   4  13       2189.52       2075.50        48.05 o                         
   8   4  13         12.05         10.19        12.26 o                         
   9   4  13        808.67        793.94        45.98 o                         
  10   4  13       1122.26        923.15        44.03 o                         
  11   4  13        639.14        562.28        54.15 o                         
 -10   5  13         29.27          1.84        12.96 o                         
  -9   5  13        312.99        356.55        28.51 o                         
  -8   5  13        246.46        388.07        24.54 o                         
  -7   5  13        107.71        120.49        10.43 o                         
  -6   5  13       1758.62       1734.56        46.25 o                         
  -5   5  13         82.76         87.43        12.29 o                         
  -4   5  13        139.23        129.62        10.56 o                         
  -3   5  13        127.21        129.79        11.36 o                         
  -2   5  13       1169.77       1192.96        29.36 o                         
  -1   5  13        449.40        484.48        22.27 o                         
   0   5  13        190.19        224.97        16.32 o                         
   1   5  13        347.08        394.24        19.91 o                         
   2   5  13       1512.72       1541.24        37.07 o                         
   3   5  13        136.39        185.45        20.49 o                         
   4   5  13        326.08        265.13        21.12 o                         
   5   5  13         90.88        119.33        15.05 o                         
   6   5  13       1826.21       1786.65        64.29 o                         
   7   5  13        117.46         83.27        17.21 o                         
   8   5  13         40.84         24.59        13.90 o                         
   9   5  13        188.88        192.90        17.51 o                         
  10   5  13         96.01         85.55        12.65 o                         
 -10   6  13        158.98         97.04        15.72 o                         
  -9   6  13        312.07        337.28        22.39 o                         
  -8   6  13        854.20        896.01        38.34 o                         
  -7   6  13        663.01        710.26        24.46 o                         
  -6   6  13        380.12        429.70        19.88 o                         
  -5   6  13       2292.05       2401.99        60.82 o                         
  -4   6  13        957.79       1006.60        27.97 o                         
  -3   6  13        480.77        539.68        19.86 o                         
  -2   6  13        456.18        529.60        23.28 o                         
  -1   6  13       1858.80       1848.36        41.63 o                         
   0   6  13        719.89        771.60        26.21 o                         
   1   6  13       1431.16       1427.17        35.49 o                         
   2   6  13        721.49        830.49        32.63 o                         
   3   6  13        179.60        184.59        21.01 o                         
   4   6  13        943.69        956.55        41.74 o                         
   5   6  13       2294.63       2357.83        62.14 o                         
   6   6  13        210.47        186.21        18.40 o                         
   7   6  13        877.08        903.88        33.05 o                         
   8   6  13       1034.89        898.01        48.26 o                         
   9   6  13        704.28        570.15        27.45 o                         
  10   6  13        231.32        180.95        15.14 o                         
  -9   7  13        356.55        378.85        20.58 o                         
  -8   7  13         17.31         38.35         9.51 o                         
  -7   7  13        123.25        129.18        14.48 o                         
  -6   7  13        632.17        634.54        21.45 o                         
  -5   7  13        737.97        809.93        24.57 o                         
  -4   7  13          7.04         25.40        12.78 o                         
  -3   7  13        932.69       1024.75        29.03 o                         
  -2   7  13       1099.94       1165.31        32.70 o                         
  -1   7  13        649.37        696.65        24.72 o                         
   0   7  13         99.03         98.65        11.22 o                         
   1   7  13        537.34        623.76        25.33 o                         
   2   7  13       1046.67       1187.80        36.37 o                         
   3   7  13        612.05        697.46        32.80 o                         
   4   7  13         93.86         95.17        19.27 o                         
   5   7  13        585.91        602.77        25.01 o                         
   6   7  13       1087.85       1112.51        35.80 o                         
   7   7  13        313.73        304.39        19.01 o                         
   8   7  13         36.04         28.77        11.97 o                         
   9   7  13        320.17        171.25        22.95 o                         
  -9   8  13         80.91         68.94        12.52 o                         
  -8   8  13       1043.78       1092.39        30.56 o                         
  -7   8  13        157.34        185.74        13.07 o                         
  -6   8  13       1833.86       1908.96        39.98 o                         
  -5   8  13        793.30        879.94        22.34 o                         
  -4   8  13        141.76        157.06        10.60 o                         
  -3   8  13        336.32        341.78        22.41 o                         
  -2   8  13       1489.86       1467.39        34.61 o                         
  -1   8  13       1225.47       1221.29        31.13 o                         
   0   8  13         77.69         89.73        13.84 o                         
   1   8  13       1257.90       1338.57        36.93 o                         
   2   8  13        882.88        954.70        34.91 o                         
   3   8  13        471.06        475.99        30.61 o                         
   4   8  13        526.25        600.13        33.01 o                         
   5   8  13       1005.63       1100.13        36.17 o                         
   6   8  13       1706.08       1658.82        59.38 o                         
   7   8  13        359.29        355.16        22.92 o                         
   8   8  13       1161.70       1019.54        65.06 o                         
   9   8  13        137.27        139.00        31.27 o                         
  -8   9  13        158.82        172.40        12.72 o                         
  -7   9  13        743.53        787.88        24.85 o                         
  -6   9  13        355.67        370.97        15.35 o                         
  -5   9  13        761.86        804.41        21.91 o                         
  -4   9  13        238.06        295.11        16.25 o                         
  -3   9  13        484.76        472.12        20.17 o                         
  -2   9  13        698.37        745.69        31.14 o                         
  -1   9  13       1433.16       1494.54        34.56 o                         
   0   9  13         16.44         10.93        10.98 o                         
   1   9  13        985.73       1052.01        41.86 o                         
   2   9  13        420.50        346.11        34.45 o                         
   3   9  13        316.37        359.25        24.46 o                         
   4   9  13         75.19         91.13        15.54 o                         
   5   9  13        703.62        693.84        41.48 o                         
   6   9  13        304.60        321.36        21.18 o                         
   7   9  13       1145.02       1042.91        43.77 o                         
   8   9  13        186.33        250.60        30.42 o                         
  -7  10  13         15.81         30.07        12.80 o                         
  -6  10  13       1097.78       1168.62        30.64 o                         
  -5  10  13        502.02        529.12        21.39 o                         
  -4  10  13        620.97        649.11        22.83 o                         
  -3  10  13       1027.31       1057.71        49.17 o                         
  -2  10  13        558.01        574.58        22.84 o                         
  -1  10  13        830.33        877.99        31.92 o                         
   0  10  13        480.98        510.71        24.38 o                         
   1  10  13       1041.61       1002.12        33.18 o                         
   2  10  13        307.17        357.50        25.73 o                         
   3  10  13        678.32        757.42        27.03 o                         
   4  10  13        609.55        640.72        23.94 o                         
   5  10  13        599.41        626.07        27.22 o                         
   6  10  13       1136.89       1095.27        41.59 o                         
   7  10  13        133.80        137.73        21.95 o                         
  -6  11  13        134.85        138.93        15.14 o                         
  -5  11  13       1170.02       1180.71        33.67 o
[truncated: 66,988 more chars]
